# Supplementary material for: The skeletome of the red coral Corallium rubrum indicates an independent evolution of biomineralization process in octocorals
Source: BMC Ecol Evol. 2021 Jan 11;21:1. doi: 10.1186/s12862-020-01734-0 (PMC7853314; doi:10.1186/s12862-020-01734-0)
Supplement: Supplementary file 1 — Additional file 1: List of the 34 identified proteins in Corallium rubrum biominerals that are distributed into 9 protein families. [file 12862_2020_1734_MOESM1_ESM.xlsx]

## Sheet: Sheet1
CR_n	Accession n°	InterPro Domain	Description
Collagen-like proteins
CR_5	TRINITY_DN53149_c0_g1_i1	von Willebrand factor, type A;Collagen triple helix repeat	collagen triple helix repeat
CR_9	TRINITY_DN52968_c0_g1_i1	Collagen triple helix repeat	collagen alpha-1(V) chain
CR_17	TRINITY_DN52633_c0_g1_i1	Laminin G domain;Fibrillar collagen, C-terminal;Concanavalin A-like lectin/glucanase domain	collagen alpha-1(XI) chain isoform X4
CR_35	TRINITY_DN58620_c3_g1_i1	Collagen triple helix repeat	collagen alpha-1(III) chain
CR_38	TRINITY_DN54322_c0_g1_i1	Collagen triple helix repeat	collagen alpha-2(I) chain
CR_39	TRINITY_DN53417_c0_g1_i4	Collagen triple helix repeat	collagen alpha-1(VI) chain
CR_50	TRINITY_DN60827_c2_g2_i3	Fibrillar collagen, C-terminal;von Willebrand factor, type A;Collagen triple helix repeat;	collagen alpha-2(V) chain
CR_54	TRINITY_DN61441_c0_g1_i3	Fibrillar collagen, C-terminal;Collagen triple helix repeat	collagen alpha-1(II) chain isoform X2
CR_56	TRINITY_DN63166_c7_g6_i1	Fibrillar collagen, C-terminal;WAP-type 'four-disulfide core' domain;Collagen triple helix repeat	collagen alpha-1(I) chain-like
CR_68	TRINITY_DN63204_c1_g1_i3	EGF-like calcium-binding domain;Fibrillar collagen, C-terminal;Green fluorescent protein-like;Fibrillar collagen, C-terminal;Collagen triple helix repeat;EGF-like, conserved site;EGF-like domain;Growth factor receptor cysteine-rich domain	collagen alpha-1(I) chain
Protocadherin
CR_24	TRINITY_DN64090_c0_g1_i6	Cadherin;EGF-like domain;EGF-like calcium-binding domain;Laminin G domain;Concanavalin A-like lectin/glucanase domain;Catenin binding domain	protocahderin-like
CR_34	TRINITY_DN63069_c2_g1_i2	Hedgehog protein;Cadherin;Immunoglobulin subtype;von Willebrand factor, type A;EGF-like domain;SH2 domain;EGF-like calcium-binding domain	protocadherin Fat 4
Peptidylglycine alpha-amidating monooxygenases
CR_42	TRINITY_DN63404_c0_g2_i1	Peptidylglycine alpha-hydroxylating monooxygenase/peptidyl-hydroxyglycine alpha-amidating lyase;Six-bladed beta-propeller, TolB-like;NHL repeat, subgroup;PHM/PNGase F domain	peptidyl-glycine alpha-amidating monooxygenase isoform X4
CR_46	TRINITY_DN63365_c0_g1_i3	Peptidylglycine alpha-hydroxylating monooxygenase/peptidyl-hydroxyglycine alpha-amidating lyase;Six-bladed beta-propeller, TolB-like;NHL repeat, subgroup;PHM/PNGase F domain
Galaxin-like proteins
CR_14	TRINITY_DN62074_c1_g1_i7	NA	galaxin- partial
CR_27	TRINITY_DN61967_c0_g2_i2	NA	galaxin
Agrin-like proteins
CR_10	TRINITY_DN52306_c0_g1_i1	Follistatin-like, N-terminal;Kazal domain	agrin- partial
CR_19	TRINITY_DN51464_c0_g1_i1	Kazal domain;EGF-like domain	agrin- partial
CR_28	TRINITY_DN44211_c0_g1_i1	Kazal domain;WAP-type 'four-disulfide core' domain	NA
CR_53	TRINITY_DN58234_c0_g2_i1	Kazal domain;WAP-type 'four-disulfide core' domain	agrin- partial
CR_60	TRINITY_DN10081_c0_g1_i1	Kazal domain	agrin- partial
CR_62	TRINITY_DN57514_c1_g1_i6	Kazal domain;Netrin module, non-TIMP type;Tissue inhibitor of metalloproteinases-like, OB-fold	agrin isoform X7
CR_76	TRINITY_DN57514_c0_g1_i1	WAP, Kazal, Kunitz and LDLr domains	agrin
CR_82	TRINITY_DN57514_c1_g1_i3	Thyroglobulin type-1;Kazal domain	nidogen-2 isoform X6
Sialate acetylesterase-like protein
CR_79	TRINITY_DN61728_c0_g3_i8	Sialate O-acetylesterase domain;SGNH hydrolase-type esterase domain	sialate O-acetylesterase
CR_107	TRINITY_DN61728_c0_g3_i1	Sialate O-acetylesterase domain;SGNH hydrolase-type esterase domain	sialate O-acetylesterase
Frizzled domain
CR_25	TRINITY_DN58830_c0_g1_i1	Frizzled domain	NA
CR_26	TRINITY_DN58830_c0_g4_i2	Frizzled domain	NA
Calcium-binding domain & Calumenin
CR_73	TRINITY_DN30803_c0_g2_i1	EF-hand domain;EF-Hand 1, calcium-binding site	calumenin
CR_86	TRINITY_DN43665_c0_g1_i1	EF-hand domain;Calcium-binding protein CAB45;EF-Hand 1, calcium-binding site;EF-hand domain pair	45 kDa calcium-binding
CAP-TS
CR_3	TRINITY_DN44175_c0_g1_i1	uncharacterized protein Dwil_GK11578 [Drosophila willistoni]	Golgi-associated plant pathogenesis-related 1 isoform X1
CR_4	TRINITY_DN50645_c2_g8_i1	Thrombospondin type-1 (TSP1) repeat	NA
