# Supplementary material for: The skeletome of the red coral Corallium rubrum indicates an independent evolution of biomineralization process in octocorals
Source: BMC Ecol Evol. 2021 Jan 11;21:1. doi: 10.1186/s12862-020-01734-0 (PMC7853314; doi:10.1186/s12862-020-01734-0)
Supplement: Supplementary file 3 — Additional file 3: Table of details for the 102 identified proteins in C. rubrum biominerals. For each identified protein in each OM fraction, unique peptide count, spectrum count, percentage of spectra, protein probability, percent protein coverage, exponentially modified protein abundance index (emPAI) and weighted spectra (WS) values are reported in sheet#1. Amino acid length, pI, charge at pH = 8, molecular weight (MW in Dalton Da), low complexity region, InterProscan protein signatures, description, subcellular (SubCell) localization prediction, BLAST (NCBI_ref-seq) result with first hit species and taxonomy, conservation in other anthozoan (BLAST e-val > 1e-15) and in scleractinian OM are listed in sheet#2. SOMax: Soluble Organic Matrix of the axial skeleton (dark blue), IOMax: Insoluble Organic Matrix of the axial skeleton (blue), SOMsc: Soluble Organic Matrix of the sclerites (yellow), IOMsc: Insoluble Organic Matrix of the sclerites (red). Empty circles: 1 unique peptide count. [file 12862_2020_1734_MOESM3_ESM.xlsx]

## Sheet: Sheet #1
#	CR_n	Identified Proteins	Accession N° (CSM database)	Unique peptide count				Spectrum count				Percentage of spectra				Protein probability				Percent protein coverage				EmPAI				Weigted spectra
				IOM Ax	IOM Sc	SOM Ax	SOM Sc	IOM Ax	IOM Sc	SOM Ax	SOM Sc	IOM Ax	IOM Sc	SOM Ax	SOM Sc	IOM Ax	IOM Sc	SOM Ax	SOM Sc	IOM Ax	IOM Sc	SOM Ax	SOM Sc	IOM Ax	IOM Sc	SOM Ax	SOM Sc	IOM Ax	IOM Sc	SOM Ax	SOM Sc
1	CR_1	[Corallium rubrum]	TRINITY_DN57230_c0_g1_i1	12	14	12	14	82	634	125	790	0.0066	0.049	0.0096	0.057	1	1	1	1	66.5%	0.71	66.5%	0.71	30.225	66.78	32.011	71.871	125.05	603.17	116.01	649.84
2	CR_2	sushi domain-containing protein 2-like [Acropora digitifera]	TRINITY_DN62338_c1_g1_i2	18	31	13	36	56	114	80	146	0.0045	0.0088	0.0062	0.011	1	1	1	1	18.3%	34.4%	13.4%	36.5%	1.4888	1.1644	0.76103	1.5399	85.4	108.46	74.248	120.1
3	CR_3_4	protein Dwil_GK11578 [Drosophila willistoni]	TRINITY_DN44175_c0_g1_i1	9	12	12	9	63	68	103	71	0.0051	0.0052	0.0079	0.0051	1	1	1	1	28.1%	36.2%	33.4%	28.6%	4.0239	2.4769	3.6546	2.0321	96.075	64.694	95.595	58.403
		TRINITY_DN50645_c2_g8_i1\NA	TRINITY_DN50645_c2_g8_i1	9	11	9	12	78	75	121	89	0.0063	0.0058	0.0093	0.0064	1	1	1	1	40.5%	48.2%	40.5%	48.9%	4.9563	2.6903	3.6403	2.4303	118.95	71.353	112.3	73.21
4	CR_5	triple helix repeat family protein [Haemophilus parasuis H465]	TRINITY_DN53149_c0_g1_i1	16	19	16	19	54	92	92	98	0.0044	0.0071	0.0071	0.0071	1	1	1	1	34.6%	43.1%	34.6%	43.1%	4.3196	2.334	2.9257	2.1084	82.35	87.527	85.385	80.613
5	CR_6	uncharacterized protein LOC107344641 isoform X2 [Acropora digitifera]	TRINITY_DN55882_c0_g1_i1	10	27	9	27	18	101	25	91	0.0015	0.0078	0.0019	0.0066	1	1	1	1	16.6%	53.3%	14.1%	52.4%	1.0451	2.3425	0.67565	1.7873	27.45	96.089	23.203	74.855
6	CR_7	partial [Exaiptasia pallida]	TRINITY_DN63002_c0_g1_i7	20	14	19	12	41	21	49	24	0.0033	0.0016	0.0038	0.0017	1	1	1	1	13.9%	10.2%	13.5%	9.15%	1.0145	0.25216	0.66037	0.19345	62.525	19.979	45.477	19.742
7	CR_8	TRINITY_DN56567_c4_g1_i4\NA	TRINITY_DN56567_c4_g1_i4	6	4	8	7	33	15	92	43	0.0027	0.0012	0.0071	0.0031	1	1	1	1	33.8%	19.9%	42.6%	42.2%	3.2866	0.46385	3.7254	0.93538	50.325	14.271	85.385	35.371
8	CR_9	protein [Clostridium tyrobutyricum]	TRINITY_DN52968_c0_g1_i1	8	3	8	5	44	10	92	14	0.0036	0.00077	0.0071	0.001	1	1	1	1	0.33	8.99%	30.7%	13.3%	2.2777	0.24452	1.9856	0.40708	67.1	9.5138	85.385	11.516
9	CR_10_28_60	partial [Stegodyphus mimosarum]	TRINITY_DN52306_c0_g1_i1	6	11	7	10	9	25	21	26	0.00073	0.0019	0.0016	0.0019	1	1	1	1	13.6%	24.1%	15.5%	21.9%	0.87174	0.69591	0.91025	0.7091	13.725	23.784	19.49	21.387
		TRINITY_DN44211_c0_g1_i1\NA	TRINITY_DN44211_c0_g1_i1	2	5	3	4	6	12	10	10	0.00049	0.00092	0.00077	0.00072	1	1	1	1	10.7%	42.4%	19.8%	24.3%	0.78458	0.95127	0.94379	0.62685	9.15	11.417	9.281	8.2258
		agrin-like [Tetranychus urticae]	TRINITY_DN10081_c0_g1_i1	2	2	2	1	4	4	6	2	0.00032	0.00031	0.00046	0.00014	1	1	1	1	13.5%	13.5%	13.5%	6.08%	0.95512	0.3535	0.70152	0.14422	6.1	3.8055	5.5686	1.6452
10	CR_11	[Exaiptasia pallida]	TRINITY_DN58426_c1_g1_i1	11	12	18	9	22	21	64	16	0.0018	0.0016	0.0049	0.0012	1	1	1	1	24.3%	23.9%	28.5%	16.1%	1.281	0.58833	1.9829	0.42831	33.55	19.979	59.399	13.161
11	CR_12	[Exaiptasia pallida]	TRINITY_DN58029_c4_g3_i1	17	4	10	1	41	5	35	3	0.0033	0.00038	0.0027	0.00022	1	1	1	0.98	0.26	5.67%	16.1%	1.38%	2.5931	0.14184	0.90907	0.029972	62.525	4.7569	32.484	2.4677
12	CR_13	collagen alpha-6(VI) chain-like [Acropora digitifera]	TRINITY_DN58119_c0_g1_i1	6	8	5	6	11	20	16	18	0.00089	0.0015	0.0012	0.0013	1	1	1	1	11.2%	0.16	7.59%	12.2%	0.78891	0.44986	0.39392	0.26377	16.775	19.028	14.85	14.806
13	CR_14	protein, partial [Nematostella vectensis]	TRINITY_DN62074_c1_g1_i7	5	8	10	9	9	13	44	16	0.00073	0.001	0.0034	0.0012	1	1	1	1	23.4%	39.1%	31.4%	30.8%	1.13	0.91635	2.8288	0.96766	13.725	12.368	40.837	13.161
14	CR_15	melanotransferrin-like isoform X3 [Acropora digitifera]	TRINITY_DN63296_c1_g4_i3	6	7	7	7	14	18	25	22	0.0011	0.0014	0.0019	0.0016	1	1	1	1	15.9%	18.2%	0.19	18.2%	1.2903	0.69702	1.1565	0.62966	21.35	17.125	23.203	18.097
15	CR_16	zinc metalloproteinase nas-13-like [Acropora digitifera]	TRINITY_DN56632_c0_g3_i1	11	7	11	6	20	8	34	7	0.0016	0.00062	0.0026	0.00051	1	1	1	1	18.8%	12.9%	18.6%	10.8%	1.6715	0.30742	1.1134	0.19905	30.5	7.611	31.555	5.7581
16	CR_17	alpha-2(I) chain [Exaiptasia pallida]	TRINITY_DN52633_c0_g1_i1	7	8	6	9	9	18	15	33	0.00073	0.0014	0.0012	0.0024	1	1	1	1	4.43%	5.84%	4.8%	6.4%	0.30738	0.13138	0.19152	0.16839	13.725	17.125	13.922	27.145
17	CR_18	[Exaiptasia pallida]	TRINITY_DN62446_c0_g1_i1	13	6	11	5	21	7	24	6	0.0017	0.00054	0.0019	0.00043	1	1	1	1	13.5%	6.16%	11.3%	3.46%	0.74826	0.11701	0.45333	0.086998	32.025	6.6596	22.274	4.9355
18	CR_19	[Exaiptasia pallida]	TRINITY_DN51464_c0_g1_i1	3	7	5	7	5	28	10	24	0.0004	0.0022	0.00077	0.0017	1	1	1	1	7.53%	16.7%	14.2%	19.2%	0.57778	0.65497	0.68024	0.51437	7.625	26.639	9.281	19.742
19	CR_20	protein [Nematostella vectensis]	TRINITY_DN57322_c0_g1_i1	7	6	5	6	31	12	25	15	0.0025	0.00092	0.0019	0.0011	1	1	1	1	14.1%	10.1%	10.2%	12.3%	0.95	0.23153	0.38598	0.24392	47.275	11.417	23.203	12.339
20	CR_21	TRINITY_DN52133_c0_g1_i1\NA	TRINITY_DN52133_c0_g1_i1	7	5	7	2	21	12	23	2	0.0017	0.00092	0.0018	0.00014	1	1	1	1	12.5%	9.39%	12.1%	3.91%	1.092	0.28616	0.6818	0.077021	32.025	11.417	21.346	1.6452
21	CR_22	protein MXAN_5146 [Myxococcus xanthus DK 1622]	TRINITY_DN60196_c2_g6_i1	3	7	8	4	6	15	24	4	0.00049	0.0012	0.0019	0.00029	1	1	1	1	8.36%	27.2%	28.2%	13.2%	1.2276	1.0103	2.3529	0.31202	9.15	14.271	22.274	3.2903
22	CR_23	domain-containing protein [Daphnia magna]	TRINITY_DN61543_c0_g1_i1	7	2	9	3	13	3	40	5	0.0011	0.00023	0.0031	0.00036	1	1	1	1	12.5%	3.32%	15.3%	5.06%	0.85302	0.0688	0.82091	0.13004	19.825	2.8541	37.124	4.1129
23	CR_24	protein [Exaiptasia pallida]	TRINITY_DN64090_c0_g1_i6	10	0	19	0	14	0	30	0	0.0011	0	0.0023	0	1	0	1	0	3.81%	0	8.14%	0	0.23806	0	0.31487	0	21.35	0	27.843	0
24	CR_25	TRINITY_DN58830_c0_g1_i1\NA	TRINITY_DN58830_c0_g1_i1	3	5	7	11	6	8	21	24	0.00049	0.00062	0.0016	0.0017	1	1	1	1	9.17%	16.2%	25.1%	32.7%	0.59022	0.39859	1.2153	1.2092	9.15	7.611	19.49	19.742
25	CR_26	TRINITY_DN58830_c0_g4_i2\NA	TRINITY_DN58830_c0_g4_i2	5	0	10	2	8	0	29	3	0.00065	0	0.0022	0.00022	1	0.89	1	1	0.16	0	33.4%	6.13%	1.0731	0	1.9963	0.12545	12.2	0	26.915	2.4677
26	CR_27	galaxin-like [Acropora digitifera]	TRINITY_DN61967_c0_g2_i2	1	7	3	7	1	22	10	34	8.1e-05	0.0017	0.00077	0.0025	0.9	1	1	1	6.74%	33.1%	15.2%	33.1%	0.17689	0.71641	0.42501	0.88935	1.525	20.93	9.281	27.968
27	CR_29	carbonic anhydrase 4 [Corallium rubrum]	TRINITY_DN45133_c0_g1_i1	5	7	6	7	11	14	14	17	0.00089	0.0011	0.0011	0.0012	1	1	1	1	24.6%	0.43	31.7%	36.3%	1.2377	0.7123	1.1492	0.64347	16.775	13.319	12.993	13.984
28	CR_30	endoprotease variant B [Exaiptasia pallida]	TRINITY_DN63986_c2_g1_i1	4	5	4	7	8	8	7	14	0.00065	0.00062	0.00054	0.001	1	1	1	1	6.4%	9.02%	6.4%	0.14	0.36258	0.17136	0.26631	0.22627	12.2	7.611	6.4967	11.516
29	CR_31	TRINITY_DN48716_c1_g1_i1\NA	TRINITY_DN48716_c1_g1_i1	6	4	6	1	14	6	18	1	0.0011	0.00046	0.0014	7.2e-05	1	1	1	0.93	12.4%	8.23%	12.9%	1.69%	0.84283	0.19563	0.61905	0.040398	21.35	5.7083	16.706	0.82258
30	CR_32	von Willebrand factor A domain-containing protein 7-like [Acropora digitifera]	TRINITY_DN63619_c0_g1_i8	8	3	7	0	13	3	10	0	0.0011	0.00023	0.00077	0	1	1	1	0	12.3%	4.46%	11.3%	0	0.72067	0.090599	0.45397	0	19.825	2.8541	9.281	0
31	CR_33	TRINITY_DN55669_c0_g3_i8\NA	TRINITY_DN55669_c0_g3_i8	4	2	3	0	10	3	8	0	0.00081	0.00023	0.00062	0	1	1	1	0.56	20.4%	12.4%	16.1%	0	2.5602	0.37794	1.0766	0	15.25	2.8541	7.4248	0
32	CR_34	Fat 4 [Exaiptasia pallida]	TRINITY_DN63069_c2_g1_i2	5	0	12	0	5	0	21	0	0.0004	0	0.0016	0	1	0	1	0	1.49%	0	4.29%	0	0.087031	0	0.15808	0	7.625	0	19.49	0
33	CR_35	collagen alpha-1(III) chain [Pan paniscus]	TRINITY_DN58620_c3_g1_i1	1	1	3	1	12	5	25	4	0.00097	0.00038	0.0019	0.00029	1	0.98	1	0.98	0.14	7.53%	23.3%	7.53%	1.2923	0.20965	1.6322	0.18939	18.3	4.7569	23.203	3.2903
34	CR_36	TRINITY_DN62341_c4_g3_i7\NA	TRINITY_DN62341_c4_g3_i7	6	5	6	7	10	8	15	10	0.00081	0.00062	0.0012	0.00072	1	1	1	1	18.1%	14.8%	18.1%	20.2%	0.99321	0.29566	0.7295	0.40155	15.25	7.611	13.922	8.2258
35	CR_37	TRINITY_DN56000_c0_g2_i3\NA	TRINITY_DN56000_c0_g2_i3	2	2	3	2	6	10	15	15	0.00049	0.00077	0.0012	0.0011	1	1	1	1	15.3%	8.87%	19.7%	15.8%	1.0574	0.39137	1.1174	0.35355	9.15	9.5138	13.922	12.339
36	CR_38	fibril-forming collagen alpha chain-like [Amyelois transitella]	TRINITY_DN54322_c0_g1_i1	1	3	2	3	2	7	5	9	0.00016	0.00054	0.00039	0.00065	1	1	1	1	2.36%	0.12	7.07%	0.12	0.18014	0.30466	0.27646	0.27522	3.05	6.6596	4.6405	7.4032
37	CR_39	collagen alpha-1(VI) chain-like [Xenopus laevis]	TRINITY_DN53417_c0_g1_i4	3	5	2	5	6	14	7	13	0.00049	0.0011	0.00054	0.00094	1	1	1	1	7.47%	13.6%	5.43%	13.6%	0.47846	0.31794	0.22587	0.28722	9.15	13.319	6.4967	10.694
38	CR_40	plant pathogenesis-related protein 1 [Exaiptasia pallida]	TRINITY_DN62648_c2_g1_i1	2	6	2	5	4	10	6	11	0.00032	0.00077	0.00046	0.00079	1	1	1	1	5.07%	16.1%	4.79%	15.5%	0.32995	0.42966	0.24234	0.31059	6.1	9.5138	5.5686	9.0484
39	CR_41	3 [Exaiptasia pallida]	TRINITY_DN41663_c0_g1_i1	7	2	3	3	7	2	4	3	0.00057	0.00015	0.00031	0.00022	1	1	1	1	8.09%	2.47%	3.71%	3.71%	0.49386	0.0482	0.14578	0.066358	10.675	1.9028	3.7124	2.4677
40	CR_42	alpha-amidating monooxygenase B [Exaiptasia pallida]	TRINITY_DN63404_c0_g2_i1	7	3	6	2	11	3	13	3	0.00089	0.00023	0.001	0.00022	1	1	1	1	12.4%	3.9%	8.23%	2.6%	0.66693	0.097213	0.41101	0.057342	16.775	2.8541	12.065	2.4677
41	CR_43	renin receptor-like [Acropora digitifera]	TRINITY_DN48082_c0_g1_i1	6	5	5	5	12	6	9	7	0.00097	0.00046	0.00069	0.00051	1	1	1	1	14.5%	12.2%	10.3%	0.11	0.77318	0.23178	0.45998	0.20939	18.3	5.7083	8.3529	5.7581
42	CR_44	protein [Nematostella vectensis]	TRINITY_DN51483_c0_g1_i1	3	3	2	5	4	4	3	8	0.00032	0.00031	0.00023	0.00058	1	1	1	1	7.05%	7.49%	4.63%	14.1%	0.4135	0.15304	0.19611	0.24586	6.1	3.8055	2.7843	6.5806
43	CR_45	neuronal pentraxin-2-like isoform X2 [Acropora digitifera]	TRINITY_DN63929_c2_g1_i5	3	1	4	4	5	2	13	4	0.0004	0.00015	0.001	0.00029	1	1	1	1	13.2%	4.96%	15.3%	16.5%	0.8714	0.094905	0.90987	0.41418	7.625	1.9028	12.065	3.2903
44	CR_46	alpha-amidating monooxygenase [Calliactis parasitica]	TRINITY_DN63365_c0_g1_i3	2	1	2	1	5	1	7	1	0.0004	7.7e-05	0.00054	7.2e-05	1	1	1	1	2.31%	1.24%	2.31%	1.24%	0.1063	0.019418	0.078074	0.017541	7.625	0.95138	6.4967	0.82258
45	CR_47	TRINITY_DN62037_c1_g1_i1\NA	TRINITY_DN62037_c1_g1_i1	1	3	3	2	2	5	10	2	0.00016	0.00038	0.00077	0.00014	0.99	1	1	1	5.39%	10.8%	16.2%	10.8%	0.75458	0.66321	0.90494	0.25229	3.05	4.7569	9.281	1.6452
46	CR_48	TRINITY_DN63397_c3_g1_i3\NA	TRINITY_DN63397_c3_g1_i3	1	2	2	2	1	4	12	7	8.1e-05	0.00031	0.00093	0.00051	1	1	1	1	23.2%	23.2%	23.2%	23.2%	0.71293	1.1049	2.1927	1.5899	1.525	3.8055	11.137	5.7581
47	CR_49	actin 1 [Molgula oculata]	TRINITY_DN61472_c0_g2_i3	4	4	5	2	7	7	7	3	0.00057	0.00054	0.00054	0.00022	1	1	1	1	18.8%	0.16	28.7%	7.17%	0.94812	0.46191	0.91667	0.14326	10.675	6.6596	6.4967	2.4677
48	CR_50	fibril-forming collagen alpha chain-like isoform X3 [Lingula anatina]	TRINITY_DN60827_c2_g2_i3	1	3	2	4	1	3	3	5	8.1e-05	0.00023	0.00023	0.00036	1	1	1	1	0.571%	2.17%	1.26%	1.83%	0.037776	0.042736	0.056012	0.05196	1.525	2.8541	2.7843	4.1129
49	CR_51	component C3-like protein [Swiftia exserta]	TRINITY_DN63041_c1_g1_i2	2	1	1	1	3	2	3	1	0.00024	0.00015	0.00023	7.2e-05	1	1	1	1	4.02%	1.46%	2.56%	2.56%	0.22769	0.041006	0.081377	0.037044	4.575	1.9028	2.7843	0.82258
50	CR_52	protein [Nematostella vectensis]	TRINITY_DN63149_c1_g3_i3	1	1	1	3	4	1	3	8	0.00032	7.7e-05	0.00023	0.00058	0.98	1	1	1	6.43%	6.43%	6.43%	26.3%	0.3494	0.12931	0.25663	0.41478	6.1	0.95138	2.7843	6.5806
51	CR_53	partial [Stegodyphus mimosarum]	TRINITY_DN58234_c0_g2_i1	1	7	0	5	1	13	0	9	8.1e-05	0.001	0	0.00065	0.98	1	0	1	2.14%	15.7%	0	11.2%	0.14323	0.46036	0	0.27602	1.525	12.368	0	7.4032
52	CR_54	collagen alpha-1(I) chain-like isoform X1 [Kryptolebias marmoratus]	TRINITY_DN61441_c0_g1_i3	3	5	0	5	4	7	0	8	0.00032	0.00054	0	0.00058	1	1	0	1	2.03%	3.7%	0	3.7%	0.15179	0.095964	0	0.10532	6.1	6.6596	0	6.5806
53	CR_55	uncharacterized protein LOC105850171, partial [Hydra vulgaris]	TRINITY_DN51187_c0_g2_i2	1	6	0	1	2	18	0	2	0.00016	0.0014	0	0.00014	0.98	1	0	0.98	5.99%	50.9%	0	8.98%	0.3536	1.9737	0	0.11822	3.05	17.125	0	1.6452
54	CR_56	collagen alpha-1(II) chain-like isoform X2 [Scleropages formosus]	TRINITY_DN63166_c7_g6_i1	4	4	3	3	5	5	4	6	0.0004	0.00038	0.00031	0.00043	1	1	1	1	4.2%	3.7%	3.13%	2.71%	0.20242	0.074916	0.11016	0.050145	7.625	4.7569	3.7124	4.9355
55	CR_57	sushi, von Willebrand factor type A, EGF and pentraxin domain-containing protein 1-like [Parasteatoda tepidariorum]	TRINITY_DN54300_c1_g1_i1	3	1	3	2	10	2	9	3	0.00081	0.00015	0.00069	0.00022	1	0.99	1	1	10.1%	2.39%	10.1%	7.46%	0.58055	0.065666	0.4264	0.12387	15.25	1.9028	8.3529	2.4677
56	CR_58	pikachurin-like [Lingula anatina]	TRINITY_DN58073_c0_g1_i1	2	1	1	3	5	2	1	4	0.0004	0.00015	7.7e-05	0.00029	1	1	1	1	3.04%	1.38%	1.38%	4.7%	0.16807	0.030479	0.060485	0.086025	7.625	1.9028	0.9281	3.2903
57	CR_59	[Exaiptasia pallida]	TRINITY_DN64032_c0_g1_i3	3	3	1	2	4	4	2	3	0.00032	0.00031	0.00015	0.00022	1	1	1	1	3.3%	3.3%	0.753%	2.26%	0.1716	0.063512	0.040873	0.037726	6.1	3.8055	1.8562	2.4677
58	CR_62_76_82	[Exaiptasia pallida]	TRINITY_DN57514_c1_g1_i6	3	0	3	0	5	0	11	0	0.0004	0	0.00085	0	1	0	1	0	9.23%	0	9.23%	0	0.5922	0	0.43496	0	7.625	0	10.209	0
		[Exaiptasia pallida]	TRINITY_DN57514_c0_g1_i1	1	0	3	2	1	0	7	2	8.1e-05	0	0.00054	0.00014	0.99	0	1	1	4.55%	0	16.5%	11.4%	0.3536	0	0.92396	0.25721	1.525	0	6.4967	1.6452
		[Exaiptasia pallida]	TRINITY_DN57514_c1_g1_i3	0	1	3	1	0	1	6	1	0	7.7e-05	0.00046	7.2e-05	0	0.87	1	0.98	0	3.43%	11.8%	3.43%	0	0.06835	0.44539	0.061745	0	0.95138	5.5686	0.82258
59	CR_61	protein [Nematostella vectensis]	TRINITY_DN61195_c0_g1_i1	4	0	3	0	6	0	6	0	0.00049	0	0.00046	0	1	0	1	0	5.87%	0	4.21%	0	0.3044	0	0.1647	0	9.15	0	5.5686	0
60	CR_63	protein, partial [Nematostella vectensis]	TRINITY_DN45588_c0_g1_i1	0	1	1	2	0	1	1	4	0	7.7e-05	7.7e-05	0.00029	0	1	1	1	0	6.06%	4.85%	10.9%	0	0.13166	0.26128	0.25889	0	0.95138	0.9281	3.2903
61	CR_64	protein, partial [Nematostella vectensis]	TRINITY_DN63439_c12_g3_i1	0	4	0	5	0	6	0	7	0	0.00046	0	0.00051	0.17	1	0	1	0	11.6%	0	14.4%	0	0.24639	0	0.28889	0	5.7083	0	5.7581
62	CR_65	and sushi domain-containing protein 3 [Exaiptasia pallida]	TRINITY_DN56377_c0_g1_i2	3	1	3	1	4	1	6	1	0.00032	7.7e-05	0.00046	7.2e-05	1	0.98	1	0.98	4.53%	1.6%	4.93%	1.6%	0.24411	0.028975	0.1793	0.026175	6.1	0.95138	5.5686	0.82258
63	CR_66	protein AGABI1DRAFT_74557 [Agaricus bisporus var. burnettii JB137-S8]	TRINITY_DN51686_c0_g1_i1	0	2	0	4	0	3	0	7	0	0.00023	0	0.00051	0	1	0	1	0	12.2%	0	30.7%	0	0.27065	0	0.57778	0	2.8541	0	5.7581
64	CR_67	L40 fusion protein [Scleronephthya gracillimum]	TRINITY_DN58794_c0_g8_i1	2	1	3	1	2	2	5	2	0.00016	0.00015	0.00039	0.00014	1	1	1	1	19.5%	7.03%	26.6%	7.03%	1.0295	0.17092	1.2688	0.1544	3.05	1.9028	4.6405	1.6452
65	CR_68	alpha-2(I) chain [Exaiptasia pallida]	TRINITY_DN63204_c1_g1_i3	1	1	1	3	1	4	2	5	8.1e-05	0.00031	0.00015	0.00036	0.98	1	0.97	1	0.625%	0.625%	0.625%	2.15%	0.04663	0.017258	0.034249	0.047862	1.525	3.8055	1.8562	4.1129
66	CR_69	zinc transporter ZIP14-like isoform X2 [Acropora digitifera]	TRINITY_DN63340_c1_g2_i1	1	0	1	2	1	0	1	2	8.1e-05	0	7.7e-05	0.00014	0.98	0.15	0.98	1	2.23%	0	2.06%	3.61%	0.10194	0	0.074876	0.069895	1.525	0	0.9281	1.6452
67	CR_70	[Exaiptasia pallida]	TRINITY_DN62875_c0_g2_i2	2	0	3	0	2	0	8	0	0.00016	0	0.00062	0	1	0	1	0	4.33%	0	8.17%	0	0.30276	0	0.3458	0	3.05	0	7.4248	0
68	CR_71	protein D008-B10 [Acropora millepora]	TRINITY_DN43523_c0_g1_i1	0	5	0	0	0	9	0	0	0	0.00069	0	0	0	1	0	0	0	16.5%	0	0	0	0.50619	0	0	0	8.5624	0	0
69	CR_72	protein AC249_AIPGENE7839 [Exaiptasia pallida]	TRINITY_DN53651_c2_g1_i1	0	6	0	0	0	11	0	0	0	0.00085	0	0	0	1	0	0	0	26.1%	0	0	0	0.56446	0	0	0	10.465	0	0
70	CR_73	[Exaiptasia pallida]	TRINITY_DN30803_c0_g2_i1	2	0	2	4	2	0	4	4	0.00016	0	0.00031	0.00029	1	0	1	1	8.33%	0	8.33%	0.17	0.37283	0	0.27384	0.27238	3.05	0	3.7124	3.2903
71	CR_74	permeability-increasing protein [Exaiptasia pallida]	TRINITY_DN53562_c0_g1_i1	1	2	0	4	1	4	0	5	8.1e-05	0.00031	0	0.00036	0.8	1	0	1	2.03%	3.65%	0	7.51%	0.12158	0.092713	0	0.17793	1.525	3.8055	0	4.1129
72	CR_75	TRINITY_DN39424_c0_g1_i1\NA	TRINITY_DN39424_c0_g1_i1	1	0	2	0	3	0	6	0	0.00024	0	0.00046	0	1	0	1	0	0.05	0	11.4%	0	0.27059	0	0.4242	0	4.575	0	5.5686	0
73	CR_77	TRINITY_DN62341_c4_g3_i6\NA	TRINITY_DN62341_c4_g3_i6	1	1	2	0	2	1	6	0	0.00016	7.7e-05	0.00046	0	1	0.98	1	0	4.55%	5.24%	9.79%	0	0.20751	0.076803	0.32054	0	3.05	0.95138	5.5686	0
74	CR_78	protein [Nematostella vectensis]	TRINITY_DN58182_c1_g1_i1	1	1	2	1	3	2	4	2	0.00024	0.00015	0.00031	0.00014	0.98	0.98	1	0.98	3.75%	3.75%	8.24%	3.75%	0.21995	0.081404	0.34074	0.073537	4.575	1.9028	3.7124	1.6452
75	CR_79	sialate O-acetylesterase-like [Acropora digitifera]	TRINITY_DN61728_c0_g3_i8	1	5	1	1	2	6	1	1	0.00016	0.00046	7.7e-05	7.2e-05	0.94	1	0.92	0.93	1.53%	11.5%	1.53%	1.53%	0.11469	0.23784	0.084239	0.038346	3.05	5.7083	0.9281	0.82258
76	CR_80	uncharacterized protein LOC107344886 [Acropora digitifera]	TRINITY_DN56386_c0_g1_i1	1	0	2	1	1	0	2	1	8.1e-05	0	0.00015	7.2e-05	1	0	1	1	1.85%	0	2.99%	1.14%	0.080987	0	0.12136	0.027078	1.525	0	1.8562	0.82258
77	CR_81	Z [Exaiptasia pallida]	TRINITY_DN61964_c1_g1_i4	0	1	0	3	0	1	0	5	0	7.7e-05	0	0.00036	0	0.78	0.53	1	0	3.93%	0	11.5%	0	0.071498	0	0.21295	0	0.95138	0	4.1129
78	CR_83	thrombospondin-type laminin G domain and EAR repeat-containing protein-like isoform X2 [Acropora digitifera]	TRINITY_DN56964_c4_g1_i1	2	0	1	0	2	0	1	0	0.00016	0	7.7e-05	0	1	0	1	0	5.29%	0	2.86%	0	0.26341	0	0.093764	0	3.05	0	0.9281	0
79	CR_84	TRINITY_DN54518_c0_g1_i3\NA	TRINITY_DN54518_c0_g1_i3	2	0	1	0	3	0	2	0	0.00024	0	0.00015	0	1	0	1	0	6.76%	0	2.82%	0	0.54313	0	0.12254	0	4.575	0	1.8562	0
80	CR_85	protein [Micromonas pusilla CCMP1545]	TRINITY_DN63555_c0_g1_i5	4	0	1	0	6	0	3	0	0.00049	0	0.00023	0	1	0	0.92	0	5.74%	0	0.938%	0	0.28212	0	0.049284	0	9.15	0	2.7843	0
81	CR_86	kDa calcium-binding protein [Exaiptasia pallida]	TRINITY_DN43665_c0_g1_i1	2	0	1	0	4	0	4	0	0.00032	0	0.00031	0	1	0	0.92	0	6.86%	0	2.29%	0	0.53011	0	0.11982	0	6.1	0	3.7124	0
82	CR_87	transforming growth factor-beta-induced protein ig-h3 [Aplysia californica]	TRINITY_DN63601_c0_g1_i2	1	1	1	2	1	1	1	4	8.1e-05	7.7e-05	7.7e-05	0.00029	0.94	0.95	0.97	1	2.57%	2.57%	4.5%	5.79%	0.19318	0.071498	0.14189	0.13537	1.525	0.95138	0.9281	3.2903
83	CR_88	TRINITY_DN19382_c0_g1_i1\NA	TRINITY_DN19382_c0_g1_i1	1	1	0	2	1	1	0	3	8.1e-05	7.7e-05	0	0.00022	0.91	1	0	1	0.11	0.1	0	0.21	0.6294	0.23295	0	0.48665	1.525	0.95138	0	2.4677
84	CR_89	protein, partial [Nematostella vectensis]	TRINITY_DN55648_c0_g1_i2	1	2	0	1	1	4	0	2	8.1e-05	0.00031	0	0.00014	0.94	1	0	0.93	3.43%	6.87%	0	3.43%	0.25983	0.20474	0	0.086871	1.525	3.8055	0	1.6452
85	CR_90	prolyl endopeptidase FAP-like isoform X5 [Hydra vulgaris]	TRINITY_DN62899_c0_g1_i1	3	0	1	0	4	0	1	0	0.00032	0	7.7e-05	0	1	0	0.99	0	4.15%	0	1.07%	0	0.21183	0	0.050144	0	6.1	0	0.9281	0
86	CR_91	TRINITY_DN37336_c0_g1_i1\NA	TRINITY_DN37336_c0_g1_i1	3	0	1	0	4	0	4	0	0.00032	0	0.00031	0	1	0	0.92	0	15.8%	0	4.68%	0	1.2154	0	0.54725	0	6.1	0	3.7124	0
87	CR_92	uncharacterized protein LOC107334180 [Acropora digitifera]	TRINITY_DN60582_c0_g1_i2	4	0	0	0	6	0	0	0	0.00049	0	0	0	1	0	0	0	4.96%	0	0	0	0.3044	0	0	0	9.15	0	0	0
88	CR_93	prolyl 4-hydroxylase [Exaiptasia pallida]	TRINITY_DN30927_c0_g2_i1	2	0	1	0	2	0	2	0	0.00016	0	0.00015	0	1	0	1	0	3.79%	0	2.01%	0	0.2646	0	0.094174	0	3.05	0	1.8562	0
89	CR_94	TRINITY_DN57626_c0_g3_i10\NA	TRINITY_DN57626_c0_g3_i10	0	0	1	2	0	0	3	3	0	0	0.00023	0.00022	0	0	1	1	0	0	17.9%	25.9%	0	0	0.42595	0.44364	0	0	2.7843	2.4677
90	CR_95	TRINITY_DN58599_c0_g1_i3\NA	TRINITY_DN58599_c0_g1_i3	0	0	1	2	0	0	3	3	0	0	0.00023	0.00022	0	0	0.98	1	0	0	5.03%	9.5%	0	0	0.25816	0.25555	0	0	2.7843	2.4677
91	CR_96	[Exaiptasia pallida]	TRINITY_DN12946_c0_g1_i1	1	0	2	0	1	0	3	0	8.1e-05	0	0.00023	0	0.93	0	1	0	1.9%	0	3.48%	0	0.095168	0	0.1431	0	1.525	0	2.7843	0
92	CR_97	TRINITY_DN55829_c0_g1_i3\NA	TRINITY_DN55829_c0_g1_i3	1	0	2	0	1	0	3	0	8.1e-05	0	0.00023	0	1	0	1	0	2.88%	0	5.53%	0	0.1285	0	0.19478	0	1.525	0	2.7843	0
93	CR_98	uncharacterized protein LOC106176979 isoform X1 [Lingula anatina]	TRINITY_DN57865_c0_g2_i3	0	0	0	2	0	0	0	2	0	0	0	0.00014	0	0.47	0	1	0	0	0	3.61%	0	0	0	0.058365	0	0	0	1.6452
94	CR_99	histone H4-like [Oryctolagus cuniculus]	TRINITY_DN64024_c5_g1_i3	0	4	0	0	0	5	0	0	0	0.00038	0	0	0	1	0	0	0	33.9%	0	0	0	1.1325	0	0	0	4.7569	0	0
95	CR_100	protein [Nematostella vectensis]	TRINITY_DN59633_c0_g1_i1	2	0	0	2	2	0	0	2	0.00016	0	0	0.00014	1	0	0	1	3.4%	0	0	3.4%	0.20868	0	0	0.06977	3.05	0	0	1.6452
96	CR_101	low-density lipoprotein receptor-related protein 6 isoform X1 [Orcinus orca]	TRINITY_DN55506_c0_g1_i1	0	0	2	0	0	0	3	0	0	0	0.00023	0	0	0	1	0	0	0	1.99%	0	0	0	0.052182	0	0	0	2.7843	0
97	CR_102	H2B	TRINITY_DN36837_c0_g1_i1	0	2	0	0	0	3	0	0	0	0.00023	0	0	0	1	0	0	0	16.5%	0	0	0	0.42509	0	0	0	2.8541	0	0
98	CR_103	TRINITY_DN53166_c0_g1_i1\NA	TRINITY_DN53166_c0_g1_i1	2	0	1	0	2	0	1	0	0.00016	0	7.7e-05	0	1	0	0.98	0	0.11	0	6.7%	0	0.6472	0	0.22115	0	3.05	0	0.9281	0
99	CR_104	TRINITY_DN61990_c1_g1_i7\NA	TRINITY_DN61990_c1_g1_i7	0	2	0	0	0	2	0	0	0	0.00015	0	0	0	1	0	0	0	19.5%	0	0	0	0.42509	0	0	0	1.9028	0	0
100	CR_105	uncharacterized protein LOC107329410 [Acropora digitifera]	TRINITY_DN55043_c0_g1_i2	0	2	0	0	0	2	0	0	0	0.00015	0	0	0	1	0	0	0	10.6%	0	0	0	0.24628	0	0	0	1.9028	0	0
101	CR_106	TRINITY_DN59627_c2_g1_i13\NA	TRINITY_DN59627_c2_g1_i13	0	0	2	0	0	0	2	0	0	0	0.00015	0	0	0	1	0	0	0	29.7%	0	0	0	0.86013	0	0	0	1.8562	0
102	CR_107	sialate O-acetylesterase-like [Acropora digitifera]	TRINITY_DN61728_c0_g3_i1	0	0	2	0	0	0	2	0	0	0	0.00015	0	0	0	1	0	0	0	8.03%	0	0	0	0.22011	0	0	0	1.8562	0

## Sheet: Sheet #2
#	CR_n	Accession N° (CSM database)	length (AA)	pI	charge pH=8	MW (Da)	Low Complexity Region	InterPro Domain	Description	SubCell localization	Blast Top Hit				Taxa	Presence in OM of C. rubrum biominerals				Venn_diagram	Presence in Scleractinian OM
											Accession N°	Description	Species name	E-Value		SOMAx	IOMAx	SOMSc	IOMSc
1	CR_1	TRINITY_DN57230_c0_g1_i1	155	9.5	6.8	17789		-	scleritin	S	AFI47691	scleritin	Corallium rubrum		cnidaria	•	•	•	•	Octo
2	CR_2	TRINITY_DN62338_c1_g1_i2	1018	8.72	7.6	114451		AMOP domain;von Willebrand factor, type D domain;NIDO domain;Immunoglobulin-like fold;Immunoglobulin E-set	sushi domain-containing 2-like	S	XP_020608469	sushi domain-containing protein 2-like	Orbicella faveolata	0	cnidaria	•	•	•	•	O/S/A	[29, 30, 38]
3	CR_3_4	scaff2294:c99220-62422	721	8.66	5.6	78079	351-482	Thrombospondin type-1 (TSP1) repeat; Golgi-associated plant pathogenesis-related 1 protein (GAPR-1); Cysteine-rich secretory protein-related	GAPR-1	S	XP_009835631	hypothetical protein H257_10693	Aphanomyces astaci	2.5e-21	bilateria	•	•	•	•	O/S/A	[29]
4	CR_5	TRINITY_DN53149_c0_g1_i1	575	8.97	7.4	58446		von Willebrand factor, type A;Collagen triple helix repeat	Collagen triple helix repeat	S	WP_062709229	YSIRK-type signal peptide-containing protein	Streptococcus halotolerans	1.8e-42	bacteria	•	•	•	•	O/S/A
5	CR_6	TRINITY_DN55882_c0_g1_i1	687	9.22	19.9	76580		Fibrillar collagen, C-terminal;Fibrinogen, alpha/beta/gamma chain, C-terminal globular domain	Fibrinogen-related	S	XP_027044045	uncharacterized protein LOC113671978	Pocillopora damicornis	9.5e-63	cnidaria	•	•	•	•	O/S/A
6	CR_7	TRINITY_DN63002_c0_g1_i7	1486	8.87	18.8	165760		Peptidase S1A, chymotrypsin family;LDLR class B repeat;Immunoglobulin subtype 2;Sushi/SCR/CCP domain;Six-bladed beta-propeller, TolB-like	low-density lipo receptor-related like	S	XP_020893173	uncharacterized protein LOC110232336	Exaiptasia pallida	0	cnidaria	•	•	•	•	O/S/A	[29, 30, 38]
7	CR_8	TRINITY_DN56567_c4_g1_i4	296	5.25	-7.8	32545		-	NA	S			NA			•	•	•	•	Octo
8	CR_9	TRINITY_DN52968_c0_g1_i1	345	9.5	13.3	33368		Collagen triple helix repeat	collagen alpha-1(V) chain	S	WP_011609778	large adhesin	Histophilus somni	3.9e-34	bacteria	•	•	•	•	O/S/A
9	CR_10_28_60	scaff2907:c1055600-1011000	1206	8.71	21.2	129233		Follistatin-like, N-terminal;Kazal domain	Agrin_1	S	XP_020606361	uncharacterized protein LOC110045097	Orbicella faveolata	7.6e-173	cnidaria	•	•	•	•	O/S/A
10	CR_11	TRINITY_DN58426_c1_g1_i1	645	4.57	-50.4	71443	1-23; 598-624	Stereocilin-related	?	?	XP_001637011	predicted protein	Nematostella vectensis	4.7e-36	cnidaria	•	•	•	•	O/S/A
11	CR_12	TRINITY_DN58029_c4_g3_i1	637	9.9	34.7	71594		Tyrosinase copper-binding domain;von Willebrand factor, type A	Tyrosinase	S	XP_027059310	uncharacterized protein LOC113685926, partial	Pocillopora damicornis	1.3e-111	cnidaria	•	•	o	•	O/S/A
12	CR_13	TRINITY_DN58119_c0_g1_i1	593	9.22	12.8	66118		von Willebrand factor, type A;Bacterial toxin homologue of phage lysozyme, C-terminal	?	GPI-anchored	XP_015770307	PREDICTED: collagen alpha-6(VI) chain-like	Acropora digitifera	0	cnidaria	•	•	•	•	O/S/A
13	CR_14	TRINITY_DN62074_c1_g1_i7	325	6.94	-10.7	35436		-	Galaxin	S	XP_022782677	galaxin-like	Stylophora pistillata	1.5e-41	cnidaria	•	•	•	•	O/S/A	[29, 30]
14	CR_15	TRINITY_DN63296_c1_g4_i3	352	8.78	4.8	38283		Transferrin-like domain	melanotransferrin-like	GPI-anchored	XP_015755145	PREDICTED: melanotransferrin-like	Acropora digitifera	2.2e-48	cnidaria	•	•	•	•	O/S/A
15	CR_16	TRINITY_DN56632_c0_g3_i1	665	8.99	14.9	74102	386-433	Peptidase M12A;Coagulation factor 5/8 C-terminal domain;ShKT domain	MMP12A	S	XP_015774465	PREDICTED: zinc metalloproteinase nas-13-like	Acropora digitifera	5.6e-134	cnidaria	•	•	•	•	O/S/A
16	CR_17	TRINITY_DN52633_c0_g1_i1	1626	8.82	8.5	158619		Laminin G domain;Fibrillar collagen, C-terminal;Concanavalin A-like lectin/glucanase domain	collagen alpha-1(XI) chain	S	XP_022793353	collagen alpha-1(I) chain-like	Stylophora pistillata	0	cnidaria	•	•	•	•	O/S/A
17	CR_18	TRINITY_DN62446_c0_g1_i1	1160	7.99	-1.1	129558		Stereocilin-related	?	GPI-anchored	XP_020620570	uncharacterized protein LOC110058287	Orbicella faveolata	0	cnidaria	•	•	•	•	O/S/A	[38]
18	CR_19	TRINITY_DN51464_c0_g1_i1	478	8.48	0.6	50438		Kazal domain;EGF-like domain	Agrin	no 5'	XP_020894465	agrin-like	Exaiptasia pallida	2.6e-88	cnidaria	•	•	•	•	O/S/A
19	CR_20	TRINITY_DN57322_c0_g1_i1	724	8.52	2.9	82809		Disintegrin domain;Metallopeptidase, catalytic domain	MMP12B	S	XP_001622903	predicted protein	Nematostella vectensis	8.6e-118	cnidaria	•	•	•	•	O/S/A
20	CR_21	TRINITY_DN52133_c0_g1_i1	511	9.61	24.3	58914		Concanavalin A-like lectin/glucanase	NA	S			NA			•	•	•	•	Octo
21	CR_22	TRINITY_DN60196_c2_g6_i1	258	4.53	-24.9	29524		Carbohydrate-binding module family 25	?	S	WP_090491609	hypothetical protein	Myxococcus virescens	7e-29	bacteria	•	•	•	•	Octo
22	CR_23	TRINITY_DN61543_c0_g1_i1	633	9.44	23.7	72462		Plexin domain-containing protein	Plexin domain-containing protein	S	XP_013776757	plexin domain-containing protein 1-like	Limulus polyphemus	4.5e-65	bilateria	•	•	•	•	O/S/A
23	CR_24	TRINITY_DN64090_c0_g1_i6	2826	5.4	-67.5	316533		Cadherin;EGF-like domain;EGF-like calcium-binding domain;Laminin G domain;Concanavalin A-like lectin/glucanase domain;Catenin binding domain	Protocadherin-like	S	XP_020900069	protocadherin-like protein	Exaiptasia pallida	0	cnidaria	•	•			O/S/A	[29, 30, 38]
24	CR_25	TRINITY_DN58830_c0_g1_i1	327	8.58	2.4	36826		Frizzled domain	NA	GPI-anchored			NA			•	•	•	•	Octo
25	CR_26	TRINITY_DN58830_c0_g4_i2	326	8.37	0.4	36933		Frizzled domain	NA	GPI-anchored			NA			•	•	•		Octo
26	CR_27	TRINITY_DN61967_c0_g2_i2	341	6.03	-17.9	37592		-	Galaxin	S	XP_022782677	galaxin-like	Stylophora pistillata	2.2e-55	cnidaria	•	o	•	•	O/S/A	[29, 30]
27	CR_29	TRINITY_DN45133_c0_g1_i1	284	9.43	9.6	32884		Alpha carbonic anhydrase	CruCA4	S	ANJ59759	alpha carbonic anhydrase 4	Corallium rubrum		cnidaria	•	•	•	•	O/S/A	[29, 30, 38]
28	CR_30	TRINITY_DN63986_c2_g1_i1	687	6.39	-10.8	77354		Peptidase S8, subtilisin-related;Galactose-binding domain-like	Peptidase S8	S	XP_020917721	PC3-like endoprotease variant B	Exaiptasia pallida	0	cnidaria	•	•	•	•	O/S/A
29	CR_31	TRINITY_DN48716_c1_g1_i1	474	9.24	16.8	54693	432-474	Armadillo-like helical	NA	S			NA			•	•	o	•	Octo
30	CR_32	TRINITY_DN63619_c0_g1_i8	763	4.99	-26.7	83739	68-123	von Willebrand factor, type A	?	S	XP_015766552	PREDICTED: von Willebrand factor A domain-containing protein 7-like	Acropora digitifera	6.8e-124	cnidaria	•	•	o	•	O/S/A
31	CR_33	TRINITY_DN55669_c0_g3_i8	263	6.5	-6.3	31263	45-116	-	NA	S			NA			•	•	o	•	Octo
32	CR_34	TRINITY_DN63069_c2_g1_i2	3496	4.86	-140.2	381597		Hedgehog protein;Cadherin;Immunoglobulin subtype;von Willebrand factor, type A;EGF-like domain;SH2 domain;EGF-like calcium-binding domain	Protocadherin Fat 4	S	XP_020616832	protocadherin Fat 4-like	Orbicella faveolata	0	cnidaria	•	•	o		O/S/A	[29, 30, 38]
33	CR_35	TRINITY_DN58620_c3_g1_i1	279	9.73	5.5	25263		Collagen triple helix repeat	collagen alpha-1(III) chain	S	WP_115219904	LPXTG cell wall anchor domain-containing protein	Streptococcus pyogenes	5.8e-31	bacteria	•	o	o	o	O/S/A
34	CR_36	TRINITY_DN62341_c4_g3_i7	423	7.43	-3.8	47188		von Willebrand factor, type A;HYR domain	NA	S			NA			•	•	•	•	Octo
35	CR_37	TRINITY_DN56000_c0_g2_i3	203	3.47	-67.6	22130	76-83; 87-119; 127-203	-	NA	S			NA			•	•	•	•	Unique
36	CR_38	TRINITY_DN54322_c0_g1_i1	382	7.51	-2.2	36869		Collagen triple helix repeat	collagen alpha-2(I) chain	S	WP_115219904	LPXTG cell wall anchor domain-containing protein	Streptococcus pyogenes	5.6e-31	bacteria	•	o	•	•	O/S/A
37	CR_39	TRINITY_DN53417_c0_g1_i4	442	9.05	8	44702		Collagen triple helix repeat	collagen alpha-1(VI) chain	S	XP_018094395	PREDICTED: collagen alpha-1(VI) chain-like	Xenopus laevis	3.3e-43	bilateria	•	•	•	•	O/S/A
38	CR_40	TRINITY_DN62648_c2_g1_i1	355	8.8	5.3	41783		Cysteine-rich secretory protein, allergen V5/Tpx-1-related;CAP domain;ShKT domain	transmembrane protease serine 9	S	XP_020619161	transmembrane protease serine 9-like	Orbicella faveolata	7.2e-35	cnidaria	•	•	•	•	O/S/A
39	CR_41	TRINITY_DN41663_c0_g1_i1	890	8.43	2.1	102380		Exostosin , C-terminal;Exostosin-like;Nucleotide-diphospho-sugar transferases	exostosin-3	Extracell	XP_027049988	exostosin-3-like	Pocillopora damicornis	0	cnidaria	•	•	•	•	O/S/A
40	CR_42	TRINITY_DN63404_c0_g2_i1	693	5.73	-22.1	78255		Peptidylglycine alpha-hydroxylating monooxygenase/peptidyl-hydroxyglycine alpha-amidating lyase;Six-bladed beta-propeller, TolB-like;NHL repeat, subgroup;PHM/PNGase F domain	peptidyl-glycine alpha-amidating monooxygenase	S	XP_020916096	peptidyl-glycine alpha-amidating monooxygenase-like	Exaiptasia pallida	0	cnidaria	•	•	•	•	O/S/A
41	CR_43	TRINITY_DN48082_c0_g1_i1	507	5.75	-13.9	57813		Renin receptor-like	renin receptor	Extracell	XP_027048746	renin receptor-like	Pocillopora damicornis	2.2e-110	cnidaria	•	•	•	•	O/S/A
42	CR_44	TRINITY_DN51483_c0_g1_i1	440	5.03	-19.7	49455		ATPase V1 complex, subunit S1 family	V-type proton ATPase subunit S1-like	S	XP_027060650	V-type proton ATPase subunit S1-like	Pocillopora damicornis	9.3e-56	cnidaria	•	•	•	•	O/S/A
43	CR_45	TRINITY_DN63929_c2_g1_i5	234	5.46	-5.6	25184		Pentaxin-related;Concanavalin A-like lectin/glucanase domain	pentraxin	S	XP_015750133	PREDICTED: neuronal pentraxin-2-like	Acropora digitifera	3.8e-41	cnidaria	•	•	•	o	O/S/A
44	CR_46	TRINITY_DN63365_c0_g1_i3	1125	5.47	-49.7	124988		Peptidylglycine alpha-hydroxylating monooxygenase/peptidyl-hydroxyglycine alpha-amidating lyase;Six-bladed beta-propeller, TolB-like;NHL repeat, subgroup;PHM/PNGase F domain	peptidyl-alpha-hydroxyglycine alpha-amidating lyase	S	XP_020621142	peptidyl-glycine alpha-amidating monooxygenase A-like	Orbicella faveolata	1.3e-95	cnidaria	•	•	o	o	O/S/A
45	CR_47	TRINITY_DN62037_c1_g1_i1	167	9.53	8.4	19448		Ricin B, lectin	NA	S			NA			•	o	•	•	Octo
46	CR_48	TRINITY_DN63397_c3_g1_i3	99	3.78	-19.5	9758	1-32; 36-62	-	NA	NA			NA			•	o	•	•	Unique
47	CR_49	TRINITY_DN61472_c0_g2_i3	278	5.15	-13.7	31185		Actin family	cytoplasmic Actin	C	XP_009861333	act protein	Ciona intestinalis	0	bilateria	•	•	•	•	O/S/A	[38]
48	CR_50	TRINITY_DN60827_c2_g2_i3	1751	8.84	8.4	173212		Fibrillar collagen, C-terminal;von Willebrand factor, type A;Collagen triple helix repeat;	collagen alpha-2(V) chain	S	XP_022779335	collagen alpha chain-like	Stylophora pistillata	1.2e-115	cnidaria	•	o	•	•	O/S/A
49	CR_51	TRINITY_DN63041_c1_g1_i2	1190	9.18	28.6	131429		Alpha-macroglobulin complement component;Terpenoid cyclases/protein prenyltransferase alpha-alpha toroid;Alpha-2-macroglobulin, thiol-ester bond-forming;Alpha-2-macroglobulin	complement component C3 precursor	Extracell	XP_022788977	LOW QUALITY PROTEIN: complement C3-like	Stylophora pistillata	0	cnidaria	o	•	o	o	O/S/A
50	CR_52	TRINITY_DN63149_c1_g3_i3	156	5.1	-9.4	17767		Cystatin domain	cystatin	S	XP_001634815	predicted protein	Nematostella vectensis	7.2e-21	cnidaria	o	o	•	o	O/S/A
51	CR_53	TRINITY_DN58234_c0_g2_i1	421	9.18	28	46192		Kazal domain;WAP-type 'four-disulfide core' domain	Agrin	S	XP_020894465	agrin-like	Exaiptasia pallida	4.2e-46	cnidaria		o	•	•	O/S/A
52	CR_54	TRINITY_DN61441_c0_g1_i3	1377	5.03	-33.9	132745		Fibrillar collagen, C-terminal;Collagen triple helix repeat	collagen alpha-1(II) chain isoform X2	S	XP_021176749	collagen alpha-1(I) chain	Fundulus heteroclitus	1.1e-116	bilateria		•	•	•	O/S/A
53	CR_55	TRINITY_DN51187_c0_g2_i2	167	9.11	4.3	19059		-	?	S	XP_027042309	uncharacterized protein LOC113670367	Pocillopora damicornis	1.1e-26	cnidaria		o	o	•	O/S/A
54	CR_56	TRINITY_DN63166_c7_g6_i1	1404	5.43	-26.6	134332		Fibrillar collagen, C-terminal;WAP-type 'four-disulfide core' domain;Collagen triple helix repeat	collagen alpha-1(I) chain-like	S	XP_020917447	collagen alpha chain-like	Exaiptasia pallida	3.3e-150	cnidaria	•	•	•	•	O/S/A
55	CR_57	TRINITY_DN54300_c1_g1_i1	335	8.65	3	37423		Pentaxin-related;Concanavalin A-like lectin/glucanase domain	pentraxin	S	XP_027037554	neuronal pentraxin-2-like	Pocillopora damicornis	5.1e-31	cnidaria	•	•	•	o	O/S/A
56	CR_58	TRINITY_DN58073_c0_g1_i1	724	5.1	-31.9	79908		EGF-like domain;Laminin G domain;Concanavalin A-like lectin/glucanase domain;EGF-like domain	pikachurin-like	S	XP_013414404	pikachurin	Lingula anatina	3.2e-60	bilateria	o	•	•	o	O/S/A	[29, 30, 38]
57	CR_59	TRINITY_DN64032_c0_g1_i3	1055	9.5	39.2	117056		Alpha-2-macroglobulin, N-terminal 2;Alpha-2-macroglobulin;Alpha-2-macroglobulin, thiol-ester bond-forming;Terpenoid cyclases/protein prenyltransferase alpha-alpha toroid;Immunoglobulin E-set	alpha-2-macroglobulin 1 isoform X2	S	XP_020898337	C3 and PZP-like alpha-2-macroglobulin domain-containing protein 8	Exaiptasia pallida	0	cnidaria	o	•	•	•	O/S/A
58	CR_62_76_82	scaff2512:c157700-123800	1475	5.71	-57	163481		WAP, Kazal, Kunitz and LDLr domains	Agrin_2	S	XP_020894465	agrin-like	Exaiptasia pallida	4.5e-68	cnidaria	•	•	•	o	O/S/A
59	CR_61	TRINITY_DN61195_c0_g1_i1	783	8.99	13	91091		Peptidase M13, C-terminal domain;Peptidase M13, N-terminal domain;Metallopeptidase, catalytic domain	MMP13	S	XP_001627207	predicted protein	Nematostella vectensis	5.4e-163	cnidaria	•	•			O/S/A
60	CR_63	TRINITY_DN45588_c0_g1_i1	375	8.54	2.7	42215		EGF-like	tenascin-like	S	XP_027045415	mucin-5AC-like	Pocillopora damicornis	1.5e-92	cnidaria	o		•	o	O/S/A
61	CR_64	TRINITY_DN63439_c12_g3_i1	389	9.47	22.1	44410		Peptidase M12A;Peptidase, metallopeptidase;Metallopeptidase, catalytic domain;ShKT domain	MMP12A	S	XP_027045347	zinc metalloproteinase nas-4-like	Pocillopora damicornis	1.1e-72	cnidaria			•	•	O/S/A
62	CR_65	TRINITY_DN56377_c0_g1_i2	751	9.72	61.5	83993		Fucolectin tachylectin-4 pentraxin-1;Sushi/SCR/CCP domain;Coagulation factor 5/8 C-terminal domain;Galactose-binding domain-like	CUB and sushi domain-containing 3	S	XP_022793928	CUB and sushi domain-containing protein 3-like	Stylophora pistillata	4.5e-65	cnidaria	•	•	o	o	O/S/A
63	CR_66	TRINITY_DN51686_c0_g1_i1	181	9.28	4.8	19030		Superoxide dismutase, copper/zinc binding domain;Superoxide dismutase (Cu/Zn) / superoxide dismutase copper chaperone	superoxide dismutase [Cu-Zn]	S	XP_027049101	superoxide dismutase	Pocillopora damicornis	3.2e-56	cnidaria			•	•	O/S/A
64	CR_67	TRINITY_DN58794_c0_g8_i1	128	9.72	11	14748		Ubiquitin;Ribosomal protein L40e	UBA52	C	XP_019625277	PREDICTED: ubiquitin-60S ribosomal protein L40	Branchiostoma belcheri	4.1e-86	bilateria	•	•	o	o	O/S/A	[38]
65	CR_68	TRINITY_DN63204_c1_g1_i3	1786	5.73	-31.5	178807		EGF-like calcium-binding domain;Fibrillar collagen, C-terminal;Green fluorescent protein-like;Fibrillar collagen, C-terminal;Collagen triple helix repeat;EGF-like, conserved site;EGF-like domain;Growth factor receptor cysteine-rich domain	collagen alpha-1(I) chain	S	XP_022779334	collagen alpha-2(I) chain-like	Stylophora pistillata	2.5e-166	cnidaria	o	o	•	o	O/S/A	[29]
66	CR_69	TRINITY_DN63340_c1_g2_i1	582	5.56	-30.4	64628		Zinc/iron permease	zinc transporter ZIP14	MB	XP_022804180	zinc transporter ZIP14-like	Stylophora pistillata	4.2e-121	cnidaria	o	o	•		O/S/A
67	CR_70	TRINITY_DN62875_c0_g2_i2	416	8.73	5.2	45352		Concanavalin A-like lectin/glucanase domain	protein kinase C-binding protein NELL1	S	XP_020910228	protein kinase C-binding protein NELL1-like	Exaiptasia pallida	1.7e-45	cnidaria	•	•			O/S/A
68	CR_71	TRINITY_DN43523_c0_g1_i1	266	10.11	19	30285		Fibrinogen, alpha/beta/gamma chain, C-terminal globular, subdomain 1;Fibrinogen, alpha/beta/gamma chain, C-terminal globular domain	?	S	XP_020624281	uncharacterized protein LOC110061763	Orbicella faveolata	8.4e-74	cnidaria				•	O/S/A
69	CR_72	TRINITY_DN53651_c2_g1_i1	291	6.05	-5.7	31964		-	?	S	XP_020906186	uncharacterized protein LOC110244323	Exaiptasia pallida	3.6e-86	cnidaria				•	O/A
70	CR_73	TRINITY_DN30803_c0_g2_i1	324	4.44	-50.7	37215		EF-hand domain;EF-Hand 1, calcium-binding site	calumenin	S	XP_020915628	calumenin-A-like	Exaiptasia pallida	1.6e-109	cnidaria	•	•	•		O/S/A
71	CR_74	TRINITY_DN53562_c0_g1_i1	493	8.86	5	54319		Lipid-binding serum glycoprotein, C-terminal;Lipid binding protein BPI/LBP;BPI/LBP/Plunc family;Bactericidal permeability-increasing protein, alpha/beta domain	bactericidal permeability-increasing -like	S	XP_027052916	lipopolysaccharide-binding protein-like	Pocillopora damicornis	6.9e-156	cnidaria		o	•	•	O/S/A
72	CR_75	TRINITY_DN39424_c0_g1_i1	197	9.69	11.6	21990		-	NA	S			NA			•	o			Unique
73	CR_77	TRINITY_DN62341_c4_g3_i6	283	7.62	-0.6	31699		von Willebrand factor, type A	NA	S			NA			•	o		o	Octo
74	CR_78	TRINITY_DN58182_c1_g1_i1	267	6.85	-4.6	30350		-	?	MI	XP_001632096	predicted protein	Nematostella vectensis	5e-65	cnidaria	•	o	o	o	O/S/A
75	CR_79	TRINITY_DN61728_c0_g3_i8	520	6.46	-5.4	57327		Sialate O-acetylesterase domain;SGNH hydrolase-type esterase domain	Sialate O-acetylesterase	S	XP_015774820	PREDICTED: sialate O-acetylesterase-like	Acropora digitifera	1e-147	cnidaria	o	o	o	•	O/S/A
76	CR_80	TRINITY_DN56386_c0_g1_i1	692	7.92	-0.8	79994		-	?	S	XP_027049561	uncharacterized protein LOC113677014	Pocillopora damicornis	0	cnidaria	•	o	o		O/S/A
77	CR_81	TRINITY_DN61964_c1_g1_i4	305	5.59	-12.1	34408		Peptidase C1A, papain C-terminal;Peptidase C1A;Cathepsin X;Cysteine peptidase, asparagine active site	Cathepsin Z	S	XP_027054558	cathepsin Z-like	Pocillopora damicornis	1.3e-142	cnidaria			•	o	O/S/A
78	CR_83	TRINITY_DN56964_c4_g1_i1	454	9.34	13.5	51723		WD40/YVTN repeat-like-containing domain;Leucine-rich glioma-inactivated, EPTP repeat;EAR;Cytochrome cd1-nitrite reductase-like, haem d1 domain	Thrombospondin-type laminin G domain and EAR repeat-containing protein	S	XP_027035674	uncharacterized protein LOC113664277	Pocillopora damicornis	6.4e-92	cnidaria	o	•			O/S/A
79	CR_84	TRINITY_DN54518_c0_g1_i3	355	9.77	29	39731		Fibronectin type III	NA	S			NA			o	•			Octo
80	CR_85	TRINITY_DN63555_c0_g1_i5	1174	6.57	-20.6	134060		Ricin B, lectin; Fucolectin tachylectin-4 pentraxin-1	?	S	WP_125205812	hypothetical protein	Capsulimonas corticalis		bacteria	o	•			Octo
81	CR_86	TRINITY_DN43665_c0_g1_i1	337	5.12	-24.6	39150		EF-hand domain;Calcium-binding protein CAB45;EF-Hand 1, calcium-binding site;EF-hand domain pair	45 kDa calcium-binding	S	XP_020897172	45 kDa calcium-binding protein-like	Exaiptasia pallida	4.2e-91	cnidaria	o	•			O/S/A
82	CR_87	TRINITY_DN63601_c0_g1_i2	297	7.01	-1.1	32899		FAS1 domain	transforming growth factor-beta-induced ig-h3-like	S	XP_005111513	PREDICTED: transforming growth factor-beta-induced protein ig-h3	Aplysia californica	1.2e-44	bilateria	o	o	•	o	O/S/A
83	CR_88	TRINITY_DN19382_c0_g1_i1	91	9.38	7.1	9929		-	NA	S			NA				o	•	o	Unique
84	CR_89	TRINITY_DN55648_c0_g1_i2	233	8.67	3.7	25773		EGF-like domain	?	S	XP_027045416	mucin-5AC-like	Pocillopora damicornis	1.5e-50	cnidaria		o	o	•	O/S/A
85	CR_90	TRINITY_DN62899_c0_g1_i1	842	5.49	-26.8	96094		Peptidase S9, prolyl oligopeptidase, catalytic domain;Dipeptidylpeptidase IV, N-terminal domain;Alpha/Beta hydrolase fold;Peptidase S9, serine active site	Peptidase S9	Extracell	XP_027049935	dipeptidyl peptidase 4-like	Pocillopora damicornis	0	cnidaria	o	•			O/S/A
86	CR_91	TRINITY_DN37336_c0_g1_i1	171	9.59	6.9	19696		-	NA	S			NA			o	•			Octo
87	CR_92	TRINITY_DN60582_c0_g1_i2	796	9.23	15.8	89881		Haem peroxidase	Haem peroxidase	S	XP_015754587	PREDICTED: uncharacterized protein LOC107334180	Acropora digitifera	0	cnidaria		•			O/S/A
88	CR_93	TRINITY_DN30927_c0_g2_i1	448	5.48	-17.7	51485		Prolyl 4-hydroxylase, alpha subunit;EF-hand domain;EF-hand domain pair;Oxoglutarate/iron-dependent dioxygenase;EF-Hand 1, calcium-binding site	prolyl 4-hydroxylase-like	S	XP_020619574	transmembrane prolyl 4-hydroxylase-like	Orbicella faveolata	2e-93	cnidaria	o	•			O/S/A
89	CR_94	TRINITY_DN57626_c0_g3_i10	112	7.37	-2.5	11908		-	NA	S			NA			o		•		Unique
90	CR_95	TRINITY_DN58599_c0_g1_i3	347	6.9	-1.8	37719		Reeler; SEA	?	S	XP_002602109	hypothetical protein BRAFLDRAFT_98958	Branchiostoma floridae	8.5e-19	bilateria	o		•		Octo
91	CR_96	TRINITY_DN12946_c0_g1_i1	632	6.13	-6.5	69168		Gamma-glutamyltranspeptidase;Nucleophile aminohydrolases, N-terminal	Gamma-glutamyl-transpeptidase	S	XP_020604293	uncharacterized protein LOC110043197	Orbicella faveolata	0	cnidaria	•	o			O/S/A
92	CR_97	TRINITY_DN55829_c0_g1_i3	440	9.54	16.4	49958		Pentaxin-related;Concanavalin A-like lectin/glucanase	NA	S			NA			•	o			Octo
93	CR_98	TRINITY_DN57865_c0_g2_i3	692	9.55	24.6	76923		von Willebrand factor, type A	von Willebrand factor, type A	S	XP_013415036	uncharacterized protein LOC106176979	Lingula anatina	1.6e-44	bilateria			•		O/S/A
94	CR_99	TRINITY_DN64024_c5_g1_i3	103	11.36	17.4	11381		Histone H4;TATA box binding protein associated factor (TAF);Histone-fold	histone H4	C	XP_018963044	PREDICTED: histone H4-like	Cyprinus carpio	1e-65	bilateria				•	O/S/A
95	CR_100	TRINITY_DN59633_c0_g1_i1	445	8.81	3.9	50106		GPCR, family 2, secretin-like;GPS motif	Adhesion G- coupled receptor D1	MB	XP_027047165	adhesion G-protein coupled receptor D1-like	Pocillopora damicornis	8.9e-81	cnidaria		•	•		O/S/A
96	CR_101	TRINITY_DN55506_c0_g1_i1	1657	5.65	-52.4	185792		Low-density lipoprotein (LDL) receptor class A repeat;LDLR class B repeat;EGF-like domain;Six-bladed beta-propeller, TolB-like	low-density lipo receptor-related 6	S	XP_023984727	low-density lipoprotein receptor-related protein 6	Physeter catodon	0	bilateria	•				O/S/A	[29, 30, 38]
97	CR_102	TRINITY_DN36837_c0_g1_i1	121	10.34	16.4	13448		Histone H2B;Histone-fold;Histone H2A/H2B/H3	histone H2B type 2-E-like	C	XP_011668425	PREDICTED: histone H2B.2, embryonic	Strongylocentrotus purpuratus	2e-67	bilateria				•	O/S/A
98	CR_103	TRINITY_DN53166_c0_g1_i1	209	7.6	-1	22329		-	NA	GPI-anchored			NA			o	•			Octo
99	CR_104	TRINITY_DN61990_c1_g1_i7	118	7.45	-1.6	13433		WxxW domain	?	S			NA						•	Octo
100	CR_105	TRINITY_DN55043_c0_g1_i2	188	9.06	6.6	21755		-	?	S	XP_022803081	coadhesin-like	Stylophora pistillata	1.3e-53	cnidaria				•	O/S/A
101	CR_106	TRINITY_DN59627_c2_g1_i13	105	5.76	-2.5	12522	6-20; 22-45; 75-104	-	NA	S			NA			•				Unique
102	CR_107	TRINITY_DN61728_c0_g3_i1	411	5.12	-15.4	45765		Sialate O-acetylesterase domain;SGNH hydrolase-type esterase domain	Sialate O-acetylesterase	S	XP_027046270	sialate O-acetylesterase-like	Pocillopora damicornis	3.9e-153	cnidaria	•				O/S/A
