# Supplementary material for: The skeletome of the red coral Corallium rubrum indicates an independent evolution of biomineralization process in octocorals
Source: BMC Ecol Evol. 2021 Jan 11;21:1. doi: 10.1186/s12862-020-01734-0 (PMC7853314; doi:10.1186/s12862-020-01734-0)
Supplement: Supplementary file 10 — Additional file 10: List of the six anthozoan species used for the comparison with Corallium rubrum biominerals proteome. Nucleotide databases are indicated for each species. [file 12862_2020_1734_MOESM10_ESM.xlsx]

## Sheet: Sheet1
Class	Subclass	Order	Species	Nucleotide_database_name (website)
Anthozoa	Octocorallia	Alcyonacea	Gorgonia ventalina	CombinedGV.fa (https://figshare.com/articles/Gorgonia_ventalina_transcriptome_/94326)
			Dendronephthya gigantea	GCF_004324835.1_DenGig_1.0_Refseq_mRNAs (https://www.ncbi.nlm.nih.gov/nuccore)
		Helioporacea	Heliopora coerulea	GFVH01.1.fsa_nt (Scientific Reports volume 8, Article number: 8397 (2018))
	Hexacorallia	Actinaria	Nematostella vectensis	nveGenes_vienna130208_transcript.fasta (https://figshare.com/articles/Nematostella_vectensis_transcriptome_and_gene_models_v2_0/807696)
			Exaiptasia pallida	aiptasia_genome.mRNA.fa (http://reefgenomics.org/)
			Anthopleura elegantissima	Anthopleura_elegantissima_CDS_100.final.clstr.fna (http://reefgenomics.org/)
		Scleractinia	Fungia scutaria	Fungia_scutaria_cds_100.final.clstr.fna (http://reefgenomics.org/)
			Porites lobata	Porites_lobata_CDS_100.final.clstr.fna (http://reefgenomics.org/)
			Acropora tenuis	aten_0.11.maker_post_001.transcripts.fasta (http://reefgenomics.org/)
			Stylophora pistillata	Stylophora_pistillata_CDS_100.final.clstr.fna (http://reefgenomics.org/)
