# Supplementary material for: The skeletome of the red coral Corallium rubrum indicates an independent evolution of biomineralization process in octocorals
Source: BMC Ecol Evol. 2021 Jan 11;21:1. doi: 10.1186/s12862-020-01734-0 (PMC7853314; doi:10.1186/s12862-020-01734-0)
Supplement: Supplementary file 11 — Additional file 11: List of putative homologs between Corallium rubrum biomineral proteomes and skeletomes of three scleractinian species Acropora millepora, Acropora digitifera and Styllophora pistilata [16, 18, 21]. [file 12862_2020_1734_MOESM11_ESM.xlsx]

## Sheet: Sequences for Figure6
#	Crubrum_name	Crubrum_seq	Hexacorallian_published_entry	Hexacorallian_published_seq	organism	NCBI_Acc	NCBI_seq
1	>CR_7 LRP4	MWLKQNLVLILLLAAGFPAVRSDCHDRAQVIHEPGYVEHGCRLDKQDESEEIVVVLDEEEPEPALIQTSEFVSTPDDEDETDETMEEEVGEKRRTRRQLPMTTALLHSLSQECDGIALRWVSPPIPFSLMYHNTNPDFKHYNIYREMSSFTSVVGLTPLASGKDHLELQKLQTNKWIDKFPPTGILLHYAVTVVDHMGLETPIVLPKQISFLGSIEKTGIDPVRLIHNSLKGDVLHHSLAYNNLRNEYMVAFDLDVNKDGSPDHVYALRVNGSGHIMDKGILNVTVAMVTTQQGRPSVAFNPSTQQYLIAFQMSAPSLFGGSSVIVGQRVYGHKTEKLHFPYVMVKGAGNSPIVEPNLIYNSATGGFVMTVMLISPPKTAFAVFLKAGGTTSYVKRLFG…	>B8V7S0	SGFHLSFSFFRRAVCGIRPTLSGFIVGGTVAPINSWPWQAKLRIAGNFLCGGSLIQPEWVLTAAHCVEGESPSIIKVTLGAHYLSTAQVVGTEQYFDVVQIIQHENYKMPKRFSNDVALLKLSRPAALRNGVGLVCLSDDQFQRPFNGTSCWTTGWGRLSWPGPVAKELMQVDLPLVSPQNCLSSYPNGYDPNTMICAGRSQGGTGACRGDSGGPLVCEFKGKWYLEGVTSWGQLPCDLPNKPTVYADVRKLKSWITGKISRSPALKVATNCSSVLNNTLKSPGYPDSYPINMFCVYRVPIPCDTELVIHFNSFHLENHVFCWYDRLRITDGSNRVIGTYCGQQTGRSVLVNDTVAVLTFKTDRSLNSSGFHLSFSFFPRGNATLLPFTTPTQTTTQRP…	A.millepora	>XP_029197472.1 uncharacterized protein LOC114962618	MQLNMKLGLIAIVIFFAEPLHAYKHSCREDLKDSFGHLNITYSARFSPDCTWTIRNSGISQPVAIVSIEEVQFGYCRGYIKVFDGSGAQIFTREGCHENHSSNAFLEIAFQESQNVTIQVSLENNQSYARVGYGILEDDLESASLLPAWNVAIENKTSNSLQLRWLDISTWLNDGIHFFVVIAKSSYRNSPAGRLFSPDVTSAELIGLDPNTAYDVSVMAVDSEGSPFKSTVLQVKTDEWVPSRAPSVLIANVTSTSVTVQWNPLPQQYHNGRLLGYRVFIRKTANSPFPLDESNVAVYNTSWVTLNNLRPGQPYEVTVSAFTSKGDGPRSADYYLTTACILSVNHSVGFIDVASPADNPLICSWTIGNAGIANAVATFIIQRISIRSCSGHFMIFDGN…
2
3
4	>CR_14 Galaxin	MKRLFICVCFFVLYTANPAVVLNTEAKSTIHRSVFGVRKTRSVGAGAMYCCDDTMYNSSIHICCDDKLLSRRPGQNQVCCDDKSFDAMNNICCDGKILSRGNGKNSCCDDRNYNANTHVCCKDKILATAGGKTSCCDDKNYNPTFDICCDKKILNLGSGPSSCCGDRLFNPSSKVCCDGKIRNVVGGKTSCCGDKTYNPTFNICCDKKIQSLGTGLRSCCGDKTYNPTTHVCCDDDISRIGAGKTACCDEDNYNPNTHVCCDDDILRIGADKKTACCDEDNYNPTTHVCCDEHIMIIGAGKTACCDDKNYNPTTHVCCDDKIRSV	>aug_v2a.18631.t1	MKPSGAFLSLCVVLLSLVTHCFSFPSDSLRRDAHSDTNALKSRDRRQAPAPQLSCGGVSYNPAAEMCCHGNVEPRVGASPMCCESSSYDPSTQMCCEGTVSNKPPGIAMCCGSEAYDANSQICCNGNINTKATGPKAQPGCCGEFSYDAASQLCCDSHPVLMVGSLPSCCGRNGYDANTSLCCGDNNVAFVSGPQAAQSYSKLWTYRSIDIPPVH	A.digitifera	>XP_015751001.1 PREDICTED: galaxin	MKPSGAFLSLCVVLLSLVTHCFSFPSDSLRRDAHSDTNALKSRDRRQAPAPQLSCGGVSYNPAAEMCCHGNVEPRVGASPMCCESSSYDPSTQMCCEGTVSNKPPGIAMCCGSEAYDANSQICCNGNINTKATGPKAQPGCCGEFSYDAASQLCCDSHPVLMVGSLPSCCGRNGYDANTSLCCGDNNVAFVSGPQAACCGDMGYSRNTHLCCDSNVLPMPAMGACCGSWTYSQQTHLCCEGVQLYKGMNTGCCGAVGYNQVNSLCCEGTVVPKSPSKPVCCGTTSYNPLTELCCDGIAFFKTGFIRPTCCGGAIYDATVARCCDGVPTYNVASCAGLA
5			>D9IQ16	MKPSGAFLSLCVVLLSLATHCFSFPSDSLRRDAHSDTNALKSRDRRQAPAPQLSCGGVLYNPAAEMCCHGNVEPRVGASPMCCESSSYDPSTQMCCEGTVSNKPPGIAMCCGSEAYDANSQICCNGNINTKATGPTAQPGCCGEFSYDAASQLCCDSHPVLMVGSLPSCCGRNGYDANTSLCCGDNNVAFVSGPQAACCGDMGYNRNTHLCCDSNVLPMPAMGACCGSWTYSQQTHLCCEGVQLYKGMNTGCCGAVGYNQVNSLCCEGTVVPKSPSKPVCCGTTSYNPLTELCCDGIAFFKTGFIRPTCCGGAIYDATVARCCDGVPTYNVASCAGLA	A.millepora	>XP_029187982.1 galaxin	MKPSGAFLSLCVVLLSLATHCFSFPSDSLRRDAHSVTNALKSRDRRQAPAPQLSCGGVLYNPAAEMCCHGNVEPRVGASPMCCESSSYDPSTQMCCEGTVSNKPPGIAMCCGSEAYDANSQICCNGNINTKATGPKAQPGCCGEFSYDAASQLCCDSHPVLMVGSLPSCCGRNGYDANTSLCCGDNNVAFVSGPQAACCGDMGYNRNTHLCCDSNVLPMPAMGACCGSWTYSQQTHLCCEGVQLYKGMNTGCCGAVGYNQVNSLCCEGTVVPKSPSKPVCCGTTSYNPLTELCCDGIAFFKTGFIRPTCCGGAIYDATVARCCDGVPTYNVASCAGLA
6	>CR_27 Galaxin	MNYLLVYAVWFVVFFTANAIVIKPEPIPDPERRSCCGDRNFYLPNLFICCEDKILARHGSLNSCCGDNNYDSKINICCEDEIWRRRHGPNACCGPEVYNPKYYVCCDGEILSIENGRNSCCGAMNYNAKTHVCCDEEIRPIGAGATSCCVQDNYNSNTHVCCDEKILRIVGGRTTCCNDVAYNALTHVCCGGSILRKNGVHTACCDDKNFNPQYHVCCVDNLLSTATGRTACCGSTNYDNTTHVCCDHTIINLYEHWGGNSCCLNKNYDATTHLCCGGKVLSMLGGQTLCCGDMNYSAKTHVCCRDKILSIKNHGNNTSCCGVEIYDPKSHVCCDGNILEV	>aug_v2a.15065.t1	MTRLTSIGLCAVLLFNVCSCATLQKDAIASMLKKEKSPRVTRQRRQLPSPCGSLQPGQLCCDSYKYNPVTHLCCNDNPAVKPASPTAIPGCCDQSAYDRNTHLCCDATLSPHPPATTLPACCGPVVYDSSVNSTQLCCAGAVLNKPVGVPRALCCGTATYNPVTQVCCMGFPVPKAGGPNATSLCCGPFSYDISTQMCCNGNIAFKSATHTHCCGMFSFNPATHLCCNGYPYPKLGFISPSCCGXXX	A.digitifera	>XP_015751003.1 PREDICTED: galaxin-2	MTRLTSIGLCAVLLFNVCSCATLQKDAIASMLKKEKSPRVTRQRRQLPSPCGSLQPGQLCCDSYKYNPVTHLCCNDNPAVKPASPTAIPGCCDQSAYDRNTHLCCDATLSPHPPATTLPACCGPVVYDSSVNSTQLCCAGAVLNKPVGVPRALCCGTATYNPVTQVCCMGFPVPKAGGPNATSLCCGPFSYDISTQMCCNGNIAFKSATHTHCCGMFSFNPATHLCCNGYPYPKLGFISPSCCGSLVYDTLTMRCCDGSHVVLITPNQDPCANLA
7			>B8UU51	MTRFTSIGLCAVLLFNVCSCATLQKDTIASMLKKGNSPRVTRQRRQLPSPCGSLQPGQLCCDSYKYNPVTHLCCNDNPAVKPASPTAIPGCCDQSAYDRNTHLCCDATLSPHPPATTLPACCGPVVYDSSVNSTQLCCAGAVLNKPVGVPRALCCGTATYNPATQVCCMGFPVPKAGGPNATSLCCGPFSYDISTQMCCNGNIALKSATHTHCCGMFSFNPATHLCCNGYPYPKLGFISPSCCGSLVYDTLTMRCCDGSHVVLITPNQDPCANLA	A.millepora	>XP_029187997.1 galaxin-2	MTRFTSIGLCAVLLFNVCSCATLQKDTIASMLKKGNSPRVTRQRRQLPSPCGSLQPGQLCCDSYKYNPVTHLCCNDNPAVKPASPTAIPGCCDQSAYDRNTHLCCDATLSPHPPATTLPACCGPVVYDSSVNSTQLCCAGAVLNKPVGVPRALCCGTATYNPATQVCCMGFPVPKAGGPNATSLCCGPFSYDISTQMCCNGNIALKSATHTHCCGMFSFNPATHLCCNGYPYPKLGFISPSCCGSLVYDTLTMRCCDGSHVVLITPNQDPCANLA
8
9
10	>CR_24 Protocadherin	MAVSVLVVCFLFVSSINSTSPVHFPGQKRSVEGETPLRQSSRLIARFNSFVLKKSALDGQSASDDWQPYASLKNVFQNTKQDDFDKKSRFRREEDDDAPISRPDEDKLEYEKRLFIGLKIVGSVPATRLYVPEDPKLFPVGTIVGKVQKLYPHGKVVIVWPYQGFRNFTVNEDTGEVKTTALMDFELIRSYNMTIRDFQYNYSDAEPLKQPPKPVPEESAYIDHYLIVEVVDLNDNSPKFEKDTGDGATYQGRVNQNARAGTPILRVHATDDDSGPRGRIRFDIQIDGVEENPFTIDPETHMLKTNGKPLETKRYSVKVVAYDYGMPPKSSGVQLVSVDVGKTPPEFIGVSGVSYNLNFSEASVRGSVVAKVTAVSKSGIPMTYKIVEKEPRKTFAIND…	>B8V7Q1	MRGINAIVGFLLCFCLLHRINTAVQFKQEILEEGKSAGYVVLSLPLPPSNEIYTFFQAQDSGSRDALLLFQISESGVIKTTKPITYEIGQKNYYDLVAIRRQRGEKVGGIPTSIRIVIKDTNNFSPTFPQHLYYGRVKERSPDNTVVMGLENCFAEDRDTGGIQSYSISSGNDKGYFKTSMTTVNDRKFLVLKTTNVPILIDTTPEINLTVRAYDGANSATTGITVKIIDENDNSPVFEKKSYATTVNEDTPLLTSVLRVRATDKDLGTNGGVYYYLNGAQYFSVDAITGVIKVVRQLPDQPRIVLDVKATDRGTPSKTASVQVTIDINGIPDYPPPDSSNPGVNTVPVFQEESYTASVREDFPINAALLVIHAIDRDPPGRNRQIRYSLSSSGTFEID…	A.millepora	>XP_029195966.1 LOW QUALITY PROTEIN: protocadherin-like protein	MRGINAIVGFLLCFCLLHRINTAVQFKQEILEEGKSAGYVVLSLPLPPSNEIYTFFQAQDSGSRDALLLFQISESGVIKTTKPITYEIGQKNYYDLVAIRRQRGEKVGGIPTSIRIVIKDTNNFSPTFPQHLYYGRVKERSPDNTVVMGLENCFAEDRDTGGIQSYSISSGNDKGYFKTSMTTVNDRKFLVLKTTNVPILIDSTPEINLTVRTYDGANSATTGITVKIIDENDNSPVFEKKSYATTVNEDTPLLTSVLRVRATDKDLGTNGGVYYYLNGAQYFSVDAITGVIKVVRQLPDQPRIVLDVKATDRGTPSKTASVQVTIDINGIPDYPPPDSSNPGVNTVPVFQEESYTASVREDFPINAALLVIHAIDRDPPGRNRQIRYSLSSSGTFEID…
11			>aug_v2a.19518.t1	MAISEERPRTSTTTVEINVEKDKPPAFTSSAVYKSAIREDVRIGKEVQRIVATSQVDSKNKIVYSFVKSNPEGEQKFQIDPSSGNITTASTLDYEQVKEYRLQFRATDIATNLYATCVVIISLIDVNDDTPTFKLEEYTARVPENAAVDFNVITIEADDRDTGVSGQVGYTLEDSSDGKFFAINGQTGVIITKESFDREDPKHIPKYNVFAEAKDKGVPPLAAKVTISVAIVDQNDQPPIFANPRYEVSVQEDAGIGTSVGEFTATDADIGDNARLDYFISSGDASHIFKMESVYGDKNFGILILAGKLDFETKKTYNISVTATDRKDSATVPVVVNVLDTNDNIPQFRNLIYEATIPENSPPGQRVAKVSATDLDSPKIQNDLRYSLDADGQRNFAVD…	A.digitifera	>XP_015756278.1 PREDICTED: protocadherin-like protein	MISVAKPLDRERVNSYILRVSASVGNKISNSTVSVTIADQNDDAPQFTRTVYTFEVREDLPQGREVGRVLAIDRDDGTNGQVSYSLLYTVDVNSKFTVDGATGAVVTGSVLDFEEIQQHILYVKAEDKGRPLRTSIAKVIVNVNDRSPKFSADSYVTKVSLDEVIGTQVLLVSATDLDSGDNSVVVYNITAGNEEGAFEIDPDTGAIKVKKSLTTVSASKFTLRVEAKDKGNPPKMTLTTVQLNVFLPDGPPKFVVKPVVEERFEGIAANGRVMVVKAATSEALTYEIISGNEDGLFRIEPTTGEIKVTRVLDYEEASEHRLVVRVMDTRDRSDRVTVILKVKNINDNEPQFPGESNGFVERKVEDDFQIGDAAARLSAYDKDAGDSISYQLSANALSL…
12			>P10 (g11107)	MVLQAVDLDTGINAVIHYELQDNAGGKFKIDQDTGLITTLETLEREGPENEFTVQVKATNRQAGAPLLSGTVTATIKVSDGNDQSPVFDPLVYKANVPENALPGYLVTKVAAIDKDVGPNAELEYTITAGNDPYEFYIDPRNGRILVSGLLDFDKGKKTYNLTVTVSDRGNPPKSAPRPALVYINVLDANDNAPIFVPAEYNKKVSESVKPGDTVLLVTAVDKDTGTNAQFQFSITEGDDANMFAVRSNANNGSIGEIYTLLQLDRETVPRYNLTVTATDSGGLQGIAVVHLTITDINDNGPWFKPRYYEGTVKAGINPSQGQPVVTLEAYDPDEAINGPPFTFSLVNTDLSNRFKITKATDKTANMAAFGEFNRDVKQSWEVQVKAEDSGNPTMDNTT…	S.pistillata	>XP_022784808.1 protocadherin-like protein	MRDISVIVYSILCYFCLLHTAIGQGFDVTVNLEEGKDAGQPVHTFPLPASNEVYTFFPAQDADSKAALTLFQISEQGVVTTTKPIDFEIGKKNNYDLVAVRRDRGDKEGGVPLSIRIFITDTNNFGPTFPSNLYHGRVKEDSPVDTIVLGLENCFAEDRDKEGSISYSISGGNEKGYFKAERRILSNINRVFLVLKTTNIRIERDVNTPEIILTVRAFDGRRFGTTKVSITVLDVNNNDPKFDKDSYTATINEDTPLMTSVLRVRATDADVGTNGGIYYYISGGSPWFSVDAITGVMKVVGRLPNQAAVQLQVTAQDRGRDSTRTHTADVEVNINLIADYPPADTANPGANTPPVFPEGSYSANVREDFPVGAVVLVIHAVDRDPPGRNSRIRYRLSGD…
13			>P1 (g11108)	LDSGDNGKVVYNITGGNEEGAFKIDPDTGVIKVKRSLTTVSASTFALDVEAKDKGNPPRSNIAKVNLNVFLPDGPPKFVVKPVVEEVTEGIKANNRVMVVKAATSEALTYEVVSGNEDGLFRINPSTGEIMVTRELDYEEARERRLVVRVMDTRDRSDQVTVILQIKNINDNAPTFPGEVNGYVERKVEDDFQIGDPVARLSAFDGDAGDKITYTLSENARASFTINEEGFLIAKKPRKEFSSPVTFDLTAKDNGSPPRESKVNVQLVLVSYRPEQQHPVREYVREDKEVGSVVAIVPRYFPGGTLSIVYPRKANFTVDNSGRVRMTTPFDFEARQLYTLTVREQEPSPLSRTNDVDVEINVIDINDNKPVMKMVEFFGRVNTNSRPGTSAYQLKAEDK…	S.pistillata	>XP_022784808.1 protocadherin-like protein
14	>CR_34 Protocadherin	MEYLLWFFVCFVLIDVATSRPRQLRLHEKYPENKDESVVCGRIRDVIPRDSGRFRKILIRNTNNQPYYANEDARRMTSRTKSKLDILASRVIAYWSGRVRVRVLRAWTDQVDPNDKTSLHYEGRSVRLELSDRDRGKLPALTSLAIEAGFDWVEYTTQSYIRASVIPDVCQTSVDMVFLLDGSGSVGATNFRKVKEFVKKVVDFFNIGPDGTHIAVVQYQTSAQIEFKLNKYTTKSDLRGAVDRVVYRRGLTYTGEALDYVRTQVFTASAGMRTDKGIPKVLVLLTDGHSNGKKVLSPATNVKNLGVSIFSIGVGNSVSVSELNAIASDPDSAYVLRLTTFNDLSKWVDRLSAVSCSEGSVIKSCEAAVTSVTSGSFKYFRTEFDSVTNDKVSVEVADI…	>P23(g1057)	MFGLHRCSVSASTTNYNNFNVTEGLPNGTFVGNIGNQSYDIVAITPRDRDDLNLDPISMNITTKIVLDREKLSAYIIDLVRLNPFKVVTFFINVTDINDNIPTFLVGGYDFEFYEGNPVGARVTAVDDDLGSYAVQNYSIISGNTDNMFALTEYVDAVGRLGAKIELQPGKQLDREQRDLYSLTVSASDGGTPPQTGFGLVNITVLDVNDNDPVFNPKYYNPNVTENTKQFTPIVEVYATDKDIGTYGKVMYSVIHDSTSDPDGHFALRTNEKGIIVNLAKLDREKQDSYSLRVLAHNPGSGGYYKRDLAYVTINILDVNDNSPEVSYTFYLDDAYQVYEDASVGTKVARVWVTDKDAGKNAEIESVTIQGGNGHLSIAYDAANKVHIISLAKELDREK…	S.pistillata	>XP_022798258.1 protein dachsous-like	MYDSQRTCILRNACQFKTERLRFYVAILWTACVFGLHRCSVSASITNYNNFNVTEGLPKGTFVGSIANQQYDNLIHVYPHDDLILDPISKNITTKIVLDREKISVYIIDLLIQNPFEIISIFINVTDINDNIPTFPMSGYDFKFYEGNPVVVRVRAADDDLGSYAVQNYSIVSGNTDNMFVLTEYIDTVGRLRAKIELQPGKQLDREQRDFYSLTVSAADGGTPPQTGFGLVNITVLDLNDNDPVFNPKKYKANITENSKAFTPIVEVYATDKDIGRYGKVEYAIIHDSSSDPDSHFILQTTERGLILNHAILDREKQDSYSVRVLAHNPGLLGYYKQDSAYVTINVLDENDNSPEVTYTFYLDDAYQVYEDASVGTEVARVWVTDKDAGKNGEIESVT…
15
16
17
18	>CR_58 pikachurin	MRTRSFFSAVLLVVVFVELAFPIEAALKTGDTDASFHQTSNKNAPVRKNGTTCNDKDADCLKLSSSEQEFSTAEKSSAVVETPSSSSKTRNEDATNQAITYEIISKSMVKQKPAKQVLVFRECDDEDNCEPSHSSGDGDKQQNGDKENLSPKDSFTTGDSSSRSSNADDVGDPHDTTYEMLSKSIMELQKPLPSEGCDDEDDCKSSSIGSGSGEIDNNGAVTSYTSDEKYNLIVGGFLPANDEKHPIEKDFFTADDSNGESPRTNNGWKTYEVILKSEMTVKNAVNVEDCDDEDDCDPNFSGSDEEDFKTVRGLSPPKDEMSANPSTVPFFLGTSFLAFPPLGQKAQEYLKAEMTIKPLDKSGLLLYNGWDRQRIGDFISLALRNGYVELSFNCGSGEI…	>aug_v2a.24512.t1	MNLKRLASILWLFHCLEIVLSASRQFTGEGYMEYRTTSGNIINSDKDELRIEFRTVQPSGLLFYARNSGGQFADYVALELVGGRLRFSIRYGRSNHSTENFHETLLGKNLNDANSHSVEILHDKDVTTIYLDKTSDQEKAEHSFKTKYTKLDIDVAMYKCGAQTYEPFTFSSDDSSFVCPVGGLSSANSLSGRFMFRAYKTNGVLLKQDDGGNGFELSYMEKDVQLKVTVGDNETLVNINYQNELTKINNGNWHYVAFNISQASFELSVGSKRENRTPAATFPSNFFKRYVTAGGFVGCMNELVINKQKCQPNAGSRIKNVEWSGCNITDFCIFSPCLHGGECTQTGKTFSCGCSGTGYDKGPNSLSVCQFSESESTCDSLKKNNPSFSLSDRSYALDF…	A.digitifera	>XP_015761389.1 PREDICTED: EGF and laminin G domain-containing protein-like	MLQFLLLLLELLCTSGQGKESQCLWPPDSALPEPSGFYPLTSATAANDSSLYENPPGVVKNAYPGLGVCGENGGSYSFTGSRSHPSYIKLSKSEFLDTRYSITIVAWVYPEGNDGEIVSYWQKSNYGLGIFLDNLHPTFHLYSRDKTIKNIFTSKTRLQLNTWNHVTGSHDRFSGNSTIYVNGTPEFFSGSRLELQTEYDLWLGSLFKGRLTHIVIFNTSLSKDQINESLVKQNSSSSPTLATTAFTKAAGKDKTPSSKRTYHTSTESPTTIPASSTRTASRQFTGEGYMEYRTTSGNIINSDKDELHIEFSTVQTSGLLFYARNSGGQFADYVALELVGGRLRFSIRYGRSSHSTENLHETLLGKNLNDAKSHSVEILHDKDVTTIYLDKRSDQKKAE…
19			>B8UU78	RTFVKKYSASRQFTGEGYLEYRTTSGNIIDSDKDELRVEFSTVQPSGLLFYARNSGGPFADYVALELVGGRLRFSIRYGRSSHSTENLHETLLGKNLNDAKSHSVEILHDKDVTTIYLDKTSDQEKAEHSFKTKYTKLDIDVAMYVGGAFDFKALLSVKSNALFMGCIFQAEFKKILPGPEKVIDFLKDDKVTTYPRTMNQKCVAQTYEPFTFSSDDSSFVCSVGGLSSANSLSGSFVFRTYKPSGVLLKQVDGGNGFELSYMEMDVQLKVIIRNSETLLNINYQNELTKINKGNWHYVTFNISQTSFELSVGSKRETRTPAVTLPSNFFKDGLTAGGFVGCMNELIINKQKCQPNAGSRIKNVEWSGCNITDFCIFSPCLHGGECTQTGKTFSCGCSG…	A.millepora	>XP_029207078.1 LOW QUALITY PROTEIN: EGF and laminin G domain-containing protein-like	MNLKRLASILWLFHCLEIVLSASRQFTGEGYMEYRTTSGNIINSDKDELRIEFSTVQPSGLLFYARNSGGQFADYVALELVGGRLRFSIRYGRSNHSTENLHETLLGKNLNDAKSHSVEILHDKNVTTIYLDKTSDQEKAEHSFKTKYTKLDIDVAMYVGGAADFKALISVKSNALFMGCIFQAEFKKILPGPVKVIDFLKDDNVTTYPSTMNQKCGEQTYEPFTFSSDDSSFVCPVGGLSSANSLSGRFMFRTYKTNGVLLKQVDGGNGFELSYMEKDVQLKVTIGDNETLVNINYQNELTKINNGNWHYVTFNISQASFELSVGSKRDNRTPAATFPSNFFKGDVTAGGFVGCMNELTINKQKCQPNAGSRIKNVEWSGCNITDFCIFSPCLHGGEC…
20			>P31(g20420)	YVVRLGGNDKIKELLLGQDLNDGKPHRVDVVHKDLVINVTLDGDSSQEKSGQITTKYKKLEIDVAIYVGGAPSFQGLLGVKSNFYFVGCLIDVKFRIVRGTPVREIQLLKKDVVESVKVDMAKDRCSPLAFQPYTFSKPDSEYTFVIDKKTSIAGSFKFRTYQKDGILLKQGNGQNGFTIKFGGSGVILSLVIKGTPTEVTLPTDVNEPRVDAGNWIAIKFTLSATDIKLEGYNNELPVTKTPTTAVGNNFFHPDVTAGGFIGCMRDLQVNGKDFKPINGVSKVKGVEFDRCNITDLCVFVPCLNGATCTTDGKGLKCDCTGTGYKGDVCQLGKYLYTVGCIRN	S.pistillata	>XP_022804012.1 EGF and laminin G domain-containing protein-like	MMGLRSFAAGVWLFHCLFIVFTLSLEREFPGSAYLKYAANDPTINSDEDKLTLQFKTVEPSGLLFHTQMGGGQSGDFVTVELFGGSLRYAVRLGGNDKINELLLGQDLNDGKPHRVDVVHADFAINVTLDGDSSQTKRSKITTKYKKLEIDVAIYVGGAPSFQNLLGVKSKFYFVGCLTDVKFEIVRGAPQGEIQFLKKDVVESVNVDMTKDRCSPLAFQPYTFSKPDSEFTFAIDKKISIAGSFKFRTYQKNGILLKQGDQQNGFTIKFGRSGVILSLMIKGTPSELTLPTNVNEPKVDAGNWITIKFSVSATDIKLEGYNNNLPVTKAPSAAVGNNFFHSDVTVGGFIGCMRDLKVNDKDFKPINGVSQVKGVEFDKCNIIDLCVFVPCLNGATCTT…
21
22
23	>CR_2 Mucin	MFGLIVLLVDCLYVQAISTAKFYPFGDVNHDRRLAHNDDGSSGPLPISVSFPFFQAMYDSLYVNTNGAISFNENLEAFTPDAFPVGDGRRLIAPFWADVDTTNGGNVFYRESKNLEILQRATNDVKRYFSRDFTSFQASWVFIATWSDVSHFMKIRYSARNPKAGSRNTFQVILTTNGRHSFATFLYNKTEWTTGDASKGFNGEGGIPAQAGFNFGDGRRYYSIRGSRTSLVARLPFLTNVGVPGMFMFRIDEARIRKGGCNTGGSLTLSPRRGVVLGGTCISVTGPCFNSSDVIVCRFNGNHTVDGNFENGYKASCVSPPLHKLGKIRLEVSLDNGATFDHSTTFTSVAFGRHGPEISGLASKDWTRHLNPLYLAWSPEDLKSKLVDIEVAKFDWKTL…	>P13 (g6918)	MGYNAGDPSNLRFYNIPSSGTVEAHLVDERLGNTNREGVWFFRLDVNPILDLPAKKCYTWIQQQDNIQVPAIRPCPCTLDQAVADKNFYVDYNQVVAKRSNLTLCAYSVRDLTSRWAQQCCYTEIPGGGRVLSVGPTEGGTPFLIGIPGLPIITDLEAHSYCCNASLCARYYQLRPSDTCSRYSSRREALIWGDPHFVTLDNKAYTFNGLGEYTMISIDNVGFELQARTKKTSGRGLGTVFSAAVAKEANTAAVEGRINSQGELEVFVAGIQQNILTVAERGTLISGSNITLIRETAGSISALFPSGISISFSRVSDALATTFNGPIEFVNHTKGLLGTWNDDPSDDFTTPDGTVLPADATPQQIHYDFGLKWQIHASQSLFTYQAHENPSTFIDLSYV…	S.pistillata	>PFX18785.1 Mucin-4	MCHKLGFSSYFKKPTGAYKFLEAQNEERILNAKIFFRNLDSKVDYNHDNQMEFSTVLLTAYRGSNTHYSLQVAGRLLPQVLYDQGKTALTFLNFDPQLNEDAAYLSRFVNVVNSSSYVNSAASRTREKEDYILGLETALQHNSTYILMLEDDALPSKNLLNDLRFVLNNRMPGRVLKSRRDWAFLKLYYPEKWQGFGWPQVPELLLIGLLGGCLAVWIQLKIGITRRRRQSMFLTFVVWAVYAILLGYTVGRAHWVELRKLSPYLYSVVEAARCCTPGVLYKKSHARDLVNFLKSVQCSETYPLDFAIDDFADKMNLERQMAPKTRAETQRDYRERTKQEGGVPKKPSKTRSEIQRNYRERKKLEDDKTYLERERDRKRKAYIPSALLTESEKVKRSKL…
24			>B3EWY9	DTTAGPDTTSAPQPTTPTGLCGFIRRQPLPEDNLNALNFTLSNFTVERWCAREPEFKQFLAQSVSDRCFGNGSCGVESGIPEVFIFPGFPVVNSPLLVRFYVRLQVNSSVSVVLERTVLTSILDRVLENLTAEFGVQFSVDGGFTEWSPFGPCSTSCGPGIQVRFRNCTNPPPINNGSDCVGPRNETRPCNNGSCPIDGNFTQWEIWSGCSVTCGKGVQRRFRSCTKPPPSNGGQDCIGDRLETRECLKPPCPVDGNFTEWGAWSKCSQTCENGTQVRFRSCTNPPPAFGGRDCMGPTNETRACNDGPCPGRLYPHGLLANDNLLPNRDAFSNFCGRINLFNQEIPFFIRRHRRVYICRNGMLKFRRSAIIRYPQRFPGPRNEDFLFRFRNSYIIAPYW…	A.millepora	>XP_029211660.1 uncharacterized protein LOC114975652	MAGDVIFKVAVLLALSSTRCLAQTDSLSIDSTTASSLSSSNGLSDSVSSSDVQLSSVPLSTSVSTSSSPSTGLPDLVSASASPLPSVPSPASSASSLSASFEPSVSLLLSRSTSLSSSTTDTGSTSLSTPELTTSSSSPSMSTSELSASVSPARISSVETVSIFTSASLSTFSASSSAAETAVVSSSSSVGDSASSSETPSPTALSSSLETVSSSIASQSTVPPSISETASVSKPSFPSGSLSSLDLPPDLVSSSTAVETGSESSSASLSITSSSSTVQTASSSLSLELTMSLSLSASLPASAILSSSETILESSTVPATSAITSAAETASVSLFAFLSTSVSPAVVSTESVTSLVSPRTSASASGASLTPATFSATQSAAVSESVAPPDSISFSAAPT…
25			>aug_v2a.09809.t1	MEYNLLFQWCAREPEFKQFLAQSVSDRCFGNGSCGVESADPEVFIFPGFPVVNSPLLVRFYVRLQVNSSVSVVLERTVLTSILDRVLENLTAEFGVQFSVDGGFTEWSPFGPCSTSCGPGIQVRFRNCTNPPPINNGSDCVGPRTEANPCNNGPCPDTTALPDTTAPLDTTAGPDTTAPLDTTAGPDTTSAPQPTIPTGLCGFIRRQPLPEDNLNALNFTLSNFTVERWCAREPEFKQFLAQSVSDRCFGNGSCGVESGNPEVFIFPGFPVVNSPLLVRFYVRLQVNSNVSVVLERTVLTSILDRVLENLTAEFGVQFSVDGGFTEWSPFGPCSTSCGPGIQVRFRNCTNPPPINNGSDCVGPRNETRPCNNGPCPIDGNFTQWEIWSGCSVTCGKGVQ…	A.digitifera	>XP_015758223.1 PREDICTED: serine-rich adhesin for platelets-like	MADADTKVVGGTDENSESGGAADADIEVEVVADKDTEVAGTADVDNDVVIATDRDAESDGTTDADAEVEVIVTKDAEVVVKADADSDVVGTSVKDTESDRTSDADTEVEVVSNKDVEVVTASTGETKVTADTDKDSESDCSTDVDAEVEVSNKGVEVVATSTGDTDVVEDTDKDSVADTKVVVIADKDAEVVTMADADTKVVGGTDENSESGGAADADIEVEVVADKDTEVAGTADVDNDVVIATDRDAESDGTTDADAEVEVIVTKDAEVVVKADADSDVVGTSVKDTESDRTSDADTEVEVVSNKDVEVVTASTGETKVTADTDKDSESDCSTDVDAEVEVSNKGVEVVATSTGDTDVVEDTDKDSVADTKVVVIADKDAEVVTMADADTKVVGGTD…
26
27
28	>CR_18 Stereocilin-related	MKTFSTAVLAVLLCLIAILLGPVHITDGGSSPDCCVQKNIPSKCHFLCGTTTVGFFTTTRWRCTRDYYAIIRTCQVKSAYDYVKLFGHKLTQSVANGFEKLSKAIKQKLIKAKDFVKLTIEELKRIPQDVLASLQDGLEYMNSSQFGGIVERLKYFTRQSLNAVLSQIPTKTFEDNLAILNIEVDFDNDQLRVLAEAGLRAFGKNVGNWSSTVLKKMNKLLAGLETSEIVDIAGDAIQFSHAIFCDVNFNGDQKNAFIGPAKKAFGELASWDEDAIQKVCKVLEVVPPAELLRLSAKAVGKSAKFLSERKFFVPQTRALVKKIKEAWGEVNSWNDVQLKNLSKLLKGLNKKEIASFLKDTVKKGLAEIGKIDWKEGQAREWIKRAKEILGNPDKWTVDN…	>P16 (g11702)	ISYLCMAKFDSDQKTALMIPAKKVFGEVDNWDDKVLAKMCNLLEALPVREMLKLASDVAIKDMLSNLNLSEGQLRVLAVKALDLLGSPDKWNKDYIKELGNMVAGLMPSELRQIGAQVVKDSLQFLKGIDFDLDQLSKLDKDDVVNLSKAIDGFLSSDVGKMTQAVVIAAFPEMKVAKEVAMPVLREFIKKFEEDPSSAGKSIAQLGDFAVALSRGEVDAESVDKVITNLDKLGVLPWDKTKTLTLIKKIRTKWGDFNGTDADDSDSPNWGFLNMKRLGRLALGIAKEELRDLPIRGIEDVIDVLGKEKDWDRGQ	S.pistillata	>XP_022780049.1 uncharacterized protein LOC111321434	MDFMRLLTLVLSVLLVVLLSPTAVGDNTNCCTQLNIPSECHFLCGVGSQSFWSTTRWKCTHKYYAKVATCKVQNKINYVKLFGQELTQSIKESFDKLSADLQAKLSDAKEFAKASISELLSVPQDLLSSLKESLSGMTSNQFNGIIDRLTKFTSQNLKKLISHMNLDTFFANVDKVAGKEWDREQMAALSQAAYRKFGVSVRQWSVKALETMKQLLAGFEPSELAELAGDVFDQGVSYLCMAKFDNDQKTALMIPAKKVFGKVANWDSKVLAKMCNLLEALPVREMLQLASDVITKAIDELVKHDFTFPQAKVIINKLKEEWKDVKTWSTAQLQKLGKLLGNLNIQDLKSLSKEQFQAIKDLLGNLNLNEGQLRVLAVKAVDLLGSPDKWNKDNIKELG…
29
30
31	>CR_29 alpha carbonic anhydrase	MKLVILSFLFVSLQAFYFAEAAQIKWSFTGVNGPSQWKEHYPACKSKQQSPINIPVFKKEYNSSLKGSLKFTHYSCPCGGDFKMRNTGSTLKLYVTTAFATLTLQRKERYWLDQIHFHWGSDNTQGSEHRFDKERFPAEIHFVHYNIKYKQLLEAFNKPSGLAVLGVMVKIGKANPAFNNFLRHINEVRMAGQVHQFPAFDVETLLPSNTKNFYRYRGSLTTPPCFDHVTWTVFYTPIEISQEQIEKFRSLRDSEGKALVNNYRPVQDLNGRPVTSSFHIFLQD	>P35(g7349)	LHLVFFNKKYETFQNAVDKPDGLAVLGVLITATCPGNRILGNFAKKLTKVVEEGANTNATATDSIKLNYLMPYNNKQGDEDDEEEDIASDDPEAVEEEEVDAKKKIKYYTYKGSLTTPPCYESVTWIVFKDKIKISNTQLNKFRKLKAQFGGAP	S.pistillata	>XP_022799914.1 carbonic anhydrase 2-like	MKLYASPSSPKSTMATQLAPTTLRGMPSLSILQRPAHSPRLLLSGTSMTGTFFSTQSPWMSFLYVASLQDSDRNTTCALHASMCLATSCSPRMAPSTISDFLSTPRTAPMRSVTSSSGSASGTATSSSSSSAMVLCDGAAWGTGQMLDSLRAEFGKKSFERISSQLTAMYFLWLISMIAAAMCQEYGYMSEQGVPTPSNWSKVFPLCGGKFQSPVNIETKKVKKKSYPDLKISFDNPCGRVTGELLNAGHSPVVNIDSSKGGAKLSGGPLDCDEYALQQFHFHFGCENSRGSEHLIDSQAFPAQLHLVFFNKKYETFQNAVDKPDGLAVLGVLITATCPGNRVLGSFAKKLTKIIEEGASANVTAVDGIKLNYLMPYNNKQGDEDEDDEDIAGDDPDAV…
32			>B8V7P3	CLKRLQPGEMSLQLLLSGCRLRLEQETGVLGRFADLTRKIIQPDSDETVRFSDGIFIRGLIPQRCNTRFSRLAILNCYYTYKGSLTTPICSENVTWLIVKPRLPATNNMMRKFRRLETPAGKNPPLMCDNFRPVQPLNGRTVFEVHRI	A.millepora	>XP_029209034.1 putative carbonic anhydrase	MTFDTWRGLVTGTLKNTRHYPMLEIDEGRGAKLRGGPLRGTYTLKQFHFHFGCANSRGSEHTRNWRRFSGELHLVFKKTTARGDVFAVVALWVKAPSRTGSRVLGRFADLTRKIIEPDSDETVRFSDRIFIRGLIPRRCNKRFNRRAILNCYYTYKGSLTTPICSENVTWLIVKPRLPATNNMMRKFRRLETPAGKNPPHMCDNFRPVQPLNGRTVFEVHRI
33
34
35	>CR_3-4 CAP	MRAVVILVVQVLLVFGKPRQQRSPVASPVHRVVKRAAHLNAGFNLAAFRQDQLNLHNHYRKLHGVPFMTLDNVLNAEAQRYAEELAAKDMFRHCPIGAACNPSNAGENLAYAEGDGHTNAETNATVRWYEEVFDYNYCSFPNGKATTRPGREGKMVGHFTQIVWYKSLKLGIGYARNVNRTKVYVVARYLSPGNYIGQYSVNVPRAAYLLDTFQDNCYGINGGFTGWLAPGACSKSCGKGLRYRTRKCTHPKPSFNGRDCVGETKRLYPYWCNSQACANEVNERHEQCYKRGYARNSYTFDANECVLYCKDPDPNKSNFYLPRGYVEDGTHCQNKNGACVRGICILLGDEPTTTPAPVTKPTNAPTTTSAPATTAAPATTAAPVTTAAPVTTAAPVTTA…	>B3EWZ8	MMQASFSICILSFYLLSFCHGAPLPAFLRSVLSGNGMKEESRVLKRSAPVMQDEIPVCAQNQTDRYSSSSRLCRLVKDLGFCDFDDLYQTVLQSCPIGCGFCRVEDGNWSVWGAWSPCSATCGDGQRSRSRSCTNPPPSGGGADCLGVSQEIEDCNRRSCEGIGGWSNWGQWSACSESCNIGIQARTRTCTNPPPTIPEGACEGFSFETQICSTSGCNVSASVSTAAATTSPVSSTAQTQIGPTVVSLTAKQQACLDAHNAKRAIHGSPPLEWDFTLAMNADEWANELAVTRQLEHDPNIMNEGENLFKSAGALECVDAVERWFLEGKDYDYEDDNKLDDDTSNFTQLVWRNTTRVGVATVVEVVSEGSVETYIVARYTPPGNIEGKFEENVIKPSAEAL	A.millepora	>XP_029191629.1 ectin	MMQASFSICILSFYLLSFCHGAPLPAFLRSVLSGNGMKEESRVLKRSAPVMQDEIPVCAQNQTDRYSSSSRLCRLVKDLGFCDFDDLYQTVLQSCPIGCGFCRVEDGNWSVWGAWSPCSATCGDGQRSRSRSCTNPPPSGGGADCVGASQEIEGCNRRSCEGIGGWSNWGQWSACSESCNIGIQARTRTCTNPPPTIPEGACEGFSFETQICSTSGCNVSASVSTAAATTSPVSSTAQTQIGPTVVSLTAKQQACLDAHNAKRAIHGSPPLEWDFTLAMNADEWANELAVTRQLEHDPNIMNEGENLFKSAGALECVDAVERWFLEGKDYDYEDDNKLDDDTSNFTQLVWRNTTRVGVATVVEVVSEGSVETYIVARYTPPGNIEGKFEENVIKPSAEAL
36
37
38	>CR_68 collagen	MAWGYFCLMLLGLAGLSLGAVTLDSALDYDKCNKKTDIIFVVDRSGSIGKNDFIKMRDFLKSISARLQIGVRNDKGEMIGQGAIVTFSEEGTTRITLAESQAPGKFDDVVDKMPSPLRGGRTKTHLGLAVADKEVAQNEYGFRDNDPEVKRMLMVITDGLQTRGGAGYVHVRDAIKPFFKRDMDVFAIGVGLTEEDAIQQINDMVEVNENAILEDSYTDLTEKVTDFIKKFCPVPKVCGTEKDDCHEHATCADVGLSYTCTCNEGYEGDGKIECKVPDVCGTEKDDCHRYATCTDLGAGRYRCKCKEGYTGDGKFCEEIKICNTPRDDCHRYATCRDTGPAQYTCTCNRGYTGSGKQCVAIKICGTDRDDCHEFATCTDTAPGRYKCKCNAGYTGNGKN…	>B8V7R6	APGPDGLTGTKGSMGEPGTDGEPGSPGPQGAKGETGLAGRRGLTGIPGKQGRQGERGEPGTAGSQGQQGQPGTQGPPGLPGKQGETGEPGESGEDGTPGPRGERGAQGERGATGMMGPSGDPGEAGIPGADGKAGERGVPGAPGPVGTPGLPGMPGQQGPMGPIGAKGSKGDVGPTGERGYDGKDGEPGRDGSPGPIGQPGIPGEKGEDGVPGSDGTPGSRGDSGPRGLPGNPGPPGRPGALGPSGPPGPQGPRGPRGEPGMKGPAGPPGRPGATGALGQLGKTGLKGEPGNQGRRGPPGLQGDPGKPGQSGPPGPPGPSGPSGRDGSDGQKGSSGEPGRPGKDGIPGQPGSNGKDGEPGTPGSDGRAGEIGPSGPIGPKGERGTPGATGPMGNSGPPG…	A.millepora	>XP_029202528.1 collagen alpha-1(III) chain-like	MLPSNVVLALLLGAALFVFVHGQGPTEAPQRGAPGPRGPNGDLGDQGDPGPKGDPGPPGFSGDSGNPGQRGDPGDPGPVGEPGPSGGAGSLTSGVKGPDPQAPGGIKGEAGSPGGRGPPGPPGKRGPPGLAGQRGPTGAPGEQGPRGRNGQPGSPGGPGRDGSDGEAGEKGEAGSPGLQGSPGPAGIPGLPGDTGFKGDKGPVGFKGNKGDQGVPGERGTTGDPGTPGRDGQPGEPGLIGPPGKQGRIGPPGQRGPEGPPGEQGNTGGRGRSGLRGSPGTPGAKGDRGEPGGQGDQGETGEQGQPGEQGPKGDNGRNGNPGRSGASGAKGNMGPVGATGPAGQAGAPGSAGVPGAQGQSGAPGDRGRPGMTGLQGQKGEKGGQGPVGNQGPRGPTGSSG…
39
40
41
42
43
44

## Sheet: CR_22 similar sequences
#	species	taxonomy	sequence_name	accession number	protein_sequence	nucleotide_seq (anthozoan)	genome_sequence (Alcyonacean)
1	Corallium rubrum	Cnidaria/Anthozoa/Octocorallia/Alcyonacea/Scleraxonia	>CR_22	TRINITY_DN60196_c2_g6_i1	MKLTLFVMLLAVELFFSHPSQGRFVRDYRKLAKEADEVQSAPSVGFTGDWKEIVEGELGVGNDFRVIYVGSRLPGNPDRTIIAQYKFSDNGEVLEHLLEGPLKADDKEIYTKTLFMPYDAKKLVIWFKCLDNGEVTWDSDYGKNYHFEITEPSIVFDEDWGETVHGDLEAGGEFDIYYDSKRLEENDEIFAEMKFSDEGEVSTKKLLGLGDETTYQTGAVSIPDDAKSVIMWFYHEANGEKKYDSDYGKNYHFQLASE	CTCCCTCGACGATTTCGTTCCAAGACCAAGTTTGCAGTCGATCAAGAACAAGAAACAAGAAGAAAGCACCACGCATCAAGATCCAAGATGAAGTTGACTCTGTTTGTGATGTTGCTCGCTGTTGAGTTGTTTTTCTCTCATCCCTCCCAAGGACGTTTTGTACGAGACTACAGAAAACTTGCCAAAGAAGCGGATGAAGTACAGAGCGCCCCATCCGTAGGGTTCACAGGAGATTGGAAAGAAATCGTCGAGGGAGAATTAGGAGTAGGAAACGACTTCAGGGTCATTTACGTTGGCTCCCGACTTCCAGGAAATCCAGACAGGACCATAATTGCCCAATACAAATTCAGTGACAATGGCGAAGTCCTCGAACATCTGCTTGAAGGTCCCTTAAAAGCT…	ACTACCAGTCGTTCCAAGACCAAGTTTGCAGCCGATCAAGAACAAGAAACAAGAAGAAAGCACCACGCATCAAGATCCAAGATGAAGTTGACTCTGTTCGTGATGTTGCTCGCTGTTGGGTTGTTTTTCTCTCATCCCTCCCAAGGTAAGAACGCCTCTTGTTTTCATGTGTCCTTCATGCTTTTGGTATACACCTCATTTGTGACTGTAGGCTAGGTTAATCTGTAGTCATGTGCAGTGCCATTTCGGCCACACGAACGTGGTTGGAGCAAGTTAACTAACTCCGTTAACTGAATTTTCTTGATAGGACGTTTTGTACGAGACTACAGAAAACTTGCCAAAGAAGCGGATGAAGTACAGAGGTATACTATGCCGATATACTATATAATGCAACTAGTT…
2	Dendronephthya gigantea	Cnidaria/Anthozoa/Octocorallia/Alcyonacea/Nephtheidae	>DeGig_CBM25	XM_028552563.1 PREDICTED: Dendronephthya gigantea uncharacterized LOC114530941 (LOC114530941), mRNA	MKLTLVLVLVSVTATFALNWGKKRDFIQVLQDESSVSSIDFTGDWKEIVNGQLGVNEVFRINYNGSRLADPVFVQYKFNDGSGYETKLLGGPDEKNIYHTEILIPIDAEKVVMWFVHINDPNKYDSDYGKNYHFQITKPSIVFEKNWDERVHGKLVAGKTFDLFYDSQRLKEGVEVQAQMKFVDDEVLTETLEAINDSSYEIGVISIHKDAEKVEMWFYYEDDDGNKHYDSDYGKNYHFPLSE	AGCAAGCTAACACCGTATACGGCAATACAACAATGATTTTATTTCTTAAATCGAAGTAGCTACAAAAACTCGAAAATATACTGGCGCACATGACCGCATGTAATTCTTAACCACTGGCTTGCGTCAAAAACCTTAACCTTAGAAAACGAGTCTGAAATCATTCCTATATATAGGACGTTTTTATAAGATAAAGGCCCGATGTATGGTTTCATGCACAACTGCATTACTTTGCCTGAAGGAACACGTGAACAGAACGTGCATATGAATTGAACCAAAGCATGCAGTAACTAACGGTGACTGTATAAAGAAATCACTGTGCCCAGCACTCTTGTAAACCACTGGAAGGGAACCAATGATCTGAAGTGTAATCCTGCATGTCCTGTTTACGACGCCACTCAA…
3	Heliopora coerulea	Cnidaria/Anthozoa/Octocorallia/Helioporacea/Helioporidae	>HeCoe_CBM25	GFVH01022208.1 Heliopora coerulea Hcoe_TRINITY_DN158279_c0_g1_i1 transcribed RNA sequence_rframe-3_ORF	MKLSLFITLLAVEMCLSYRLVGEKGTITFSDEYEDEKPKKTSSETKEPALVFKSNWEEEVKGKLAVGKNFTIIYNGARLPGRPTMYGQPAWKIYAEFKFSETGEVHSVGLDGPKMVEDQEILHKSIFMPYNAKKLIIWFKLWTYSGPDKYDSDYGKNYHFDITEPSIVFDKDWEETVHGSLKAGEMFDVYYDSKRLDEDKEIYLQAKFCEDCDVMTEMLLEVGLDTTYLTEVVPIPKDAKKVIMWFYHEVDGEKKYDSDYSKNYHFELASD	TTTTTGATTTTGAAACATTTATTTGTTCAAGAAAAAGATTAAGGTAAACAGGCAATCCACAAGAAATCGTACACACAACAAAAATTTAGTGGTATTTTCGGATATACAGACTTCTAAGAAGCAATGGATCACAGTCTGTATTTTCGCAGCTACTCTTTTCAACTAATGGTTTGGCAATGCCTTACATGTACGTAATCATTCAGGACGTTTGACGCACACTTTTAATCGCTTGCCAACTCAAAGTGATAGTTCTTGCTGTAGTCACTGTCATACTTTTTCTCGCCATCTACCTCGTGATAAAACCACATGATCACTTTTTTTGCATCTTTGGGAATGGGAACCACCTCGGTCAGGTAAGTGGTATCCAGTCCAACTTCCAAGAGCATCTCGGTCATGACG…
4	Myxococcus xanthus	Proteobacteria/Myxobacteria/Myxococcaceae	>MyXan_CBM25	WP_011555117.1 hypothetical protein	MGLRRLFTGRARCSISPPSAARLSSDSPLNMAFQPIWISGEAIDLMRGSGLPPSAPSAARKERILVRRFLPSLLPLVLVASTAAAQTTPTSITFDGDWNETPSVELIPVGGQVVVNYDISRLPQCRGTTSSGNPTWTITGHVQVNRGPVVSFWVAGHAPDGNSSQRVLHLPAGLSGALVMWFDISSQGCQAWDSNHGSNYHFAIGAPTLSFNANWDEVIAGTLRAGQQLIVNYDEARLPECRATYNGPAWSIVAQYRFDNGPIQETVVTGSGRSEPTAITAPAGARHLEMWFRNTDRSSCVSYDSNYGSNYHFAVE
5	Actinoplanes xinjiangensis	Actinobacteria/Actinobacteridae/Actinomycetales	>AcXin_CBM25	WP_109597172.1 hypothetical protein	MQHNSTPTTASVIRRVSVLLLAASAALFGAAAPVSAADTTAPTAPDASAEGAGPLSVYWATAVDDDDVTAYRVFRNGRQIATVPADANSYHDHALTGNTWYTYGVQAVDAAGNTSPTTTLQPLKSAPLLRFPADRDDRVEGVLEASRPVLVDFATDRLPKCRSRYAGGDAWSINVEYRVDGGPVQSQPATRLNDDRRQVTALAPLSLPLGARNLELWFVSGDITGCTEYDSRFGANYRYTIEQPTVVSFNADWSESLTGQVRKDQTLTVRYDVARLPQCRETLRGMPGWHIDVFYRLDDGPTLAKRLTDHDGEALPATIDLQPSTSRVEIWFRVYGQVSRCTAYDSDHGRNYIYQTV
6	Orbicella faveolata	Cnidaria/Anthozoa/Hexacorallia/Scleractinia/Merulinidae	>Ofav	>XP_020615720.1 GPI inositol-deacylase-like	MSSYISKTQHLLLIIWLAVFAAFALIGFRDFLTNLEENRCDMTWMYEWPRYIKVPLWKGTAKRFPKYALYLYGEGEYADRSKGLRLSGIPALFVPGSAGSYKQARSLASVALRKVESLTSKVHFNYFTADLDESLSGLFGGVLYEQTEFIRVCVTRILWLYMYEKIKNPPTSVVLVGHSMGGLIARGLFTLPKFDPSVVHTIITFGTPHCHPVLSLDPQLADYYETVNSFWKSQAFSNDTEARLKNITLVSVSGGLRDVLVRSSPSSMNHLASQSQAISLVTTSVPKAWLSVDHLCLCWCRQLVLVTNRALFDMIDPRKGQIMENKQHRMKIFEHYFVKNPGQSAVTLSNTSNVLIKRTDKDFSLVVLHKRLWRFKGSGKTVNEQNLFLFSKDEWSATH…
7	Pocillopora damicornis	Cnidaria/Anthozoa/Hexacorallia/Scleractinia/Pocilloporidae	>Pdam	>XP_027044245.1 acid-sensing ion channel 5-like	MEGKLTHIHDKSRERKPSYKKAVGINSVEDQEETVKFENGPNNSSHVIDVFTSLDVDNGSSLEKTNVENNPVKTFYIQDSPHAKGEGARREKWSDFAESSSLHGLRNVFVRSSPYVRIFWLVLLLAFTAWVLYSMYSSIFKYFQYPIATVIRIRYPEEGMRFPAVSLCPMTSFTRTKIFMTDDDPQFESLGLDLPSCKATAHVRKGRPCGEALLCCCSDHRAEDVSVALSNCTDDYKKELQEIIRKDKKLFDDKKFQQAYGPSLWRMIIPGTCIFAALRNGGCSYKDFIPTMSDHGVCFTFNSGRDGKEAMNVSYGDTSTGLSMILDLNLNDHLVGAFSEGIRIIVHDQGVYINPAKNVLVAPGSYAQISVKRKEYTNKRSPYETKCTDSKKLKGFPKY…
8	Hydra vulgaris	Cnidaria/Medusozoa/Capitata/Hydridae	>Hvul	>XP_012559638.1 PREDICTED: neurobeachin-like protein 2	MDQADSLTNLLMGINLSDIGMQDILFLWKRLVCGEIIAFEADQKLMECFLNLFLNINLSDHIELLRSIVEMLKMKVNEQGMAVQCKICDTLSMLIQDKDQKFKEKYGKWKEIITNELVCVQLFEALKEMASVPASPDITNKKLATTFCLISVILNNNSYQRKKFQEVFGMKSLREVLFTNIQLDINVALSLFELLTISNYQGVPIEQRLITMKKLTNLIIDILPQFNDKGREKLCESLRVMCKSVPQNRYICSKIGLISNIVQLLRCTQFNLAVNIKNCLISLMETIGCLSISASELKMFIGLFQTVEFSLADRLVQALERMSSPISSEETLRHQPTHYIDFYNIYKNTYIQCPKIKNWSGSGVSVHMWVCLDFKLPNNIECKSIKTKHILYRYE
9	Trichoplax adhaerens	Placozoa/Trichoplacidae	>Tadh	>XP_002110194.1 predicted protein	MEIPIRIIHFLSCIYKFLEDFAANFNEIATQQDREAVLLWFQHSSPSLYTYDSDKAKIKIWLSTVLLHAIDKISSSMIQHGEIQVLHLEAWLLEIKRDLGNHTLPAIRRCSEQIDTGEYESRDVNCDSLDEIAHFYKHYITLKIIHYQTSSLFSQYSQSEASYLQYERTHSLCDPKLILADPSLKDLFNKLVVSAVSLHQEMIHKCINQPQQEVLENIKAWKRRTRLHSDVSTFPIASTDALRAIRYRLIALMQLQDSMIELIQETTTVISTLNSYGLALELQLNFCYEYTKGLLQMKNELLRRSFFVMIQCFPAPKVDGTITCKLVLLADNYVKEVSGVAAHYIGFTDQHRDQYKILPRMQKEQYQNGDRGELLVSDIKIKLNKASRGNQSGGYVTDF…
10	Amphimedon queenslandica	Porifera/Demospongiae/Heteroscleromorpha/Haplosclerida/Niphatidae	>Aque	>XP_019854518.1 PREDICTED: uncharacterized protein LOC109583549	MAAIMGRTQVQIKNVGSSASVPNDPIAKLMYYFHCVCGCVEPDDDYTIRRLRDYENYHRLTSEEEAQLIVLCLALSPDNLIGSIFHPVNDCGSSTNKFVEISAVKTDLLVTNSLLIGGQQKKVQKVMFFEKRWMEDSFIEPLQAVQRRLNRPAQRRIEPLPHHYSPPAPPRESSSCTIL
11	Oreochromis aureus	Deuterostomia/Chordata/Vertebrata/Actinopterygii/Perciformes/Cichlidae	>Oaur	>XP_031605132.1 integrin alpha-X-like	MNWIISATLFLSVLNAALCFNIDPVAWRVLSNPAAGFGYQVVQRQSDLLVSAPLEQYSQNERGRIYRCTTSPQNCQNIQFQAPGFAVNMSLGLIMKSDPTPQNTVVCGPTIPKDCKSITMYNGVCFQMDRYNTFGPPIPSSPQECPPQADIAFLLDGSGSVDVTDFQTMKTFVKDLINSFLSSDTQFSVSQFSTSPQVHFYFKKFSSSRSVDTDIDGISQLRELTYTATAIRHVVNNVFTPQRDSRPNVKKVLIVITDGQSHDRYDLGGAAQQAESKNIVRFAIGVGDAFNHYEAKQELRTIASSPTYKHVFQVENFDALEIIRQNLQDKIFSIEGSQTSGESLKMEMSQEGFSAVYVPEGIQMSIVGANQWKGGYVQYRTGGQKVKIYEDVSLEPDSY…
12	Brugia malayi	Protostomia/Nematoda/Spirurida	>Bmal	>XP_001901130.1 Phosphatase regulatory subunit family protein	MAWERRQVSKRNARLRSKSERTSPTQRRRIKKNVRFSDCFDLEQAEYAINTQAEKGSEKCTHLTVSNGPCSSASELQLQKYFWLPTENELRWLVGEQCVHLESVRWFGRAITGVVRVKNLGYEKKIEILYTFDDWTTSYTVKGAYTESPSPQEDRFSFCIFLPFLKVDLCIYFCIKYECGGMVYWDSNCGGNYKFACDAVAIVEGNGSGERINCSNSSFNPFFDSDCSIFF
