# Supplementary material for: The skeletome of the red coral Corallium rubrum indicates an independent evolution of biomineralization process in octocorals
Source: BMC Ecol Evol. 2021 Jan 11;21:1. doi: 10.1186/s12862-020-01734-0 (PMC7853314; doi:10.1186/s12862-020-01734-0)
Supplement: Supplementary file 13 — Additional file 13: List of proteins and peptides identified in the SOMs and IOMs of the axial skeleton and the sclerites of Corallium rubrum. For each identified protein, identified peptides are listed. For each peptide, amino acid sequence, spectra and Mascot information are listed. SOMax: soluble organic matrix of the axial skeleton (sheet#1); IOMax: insoluble organic matrix of the axial skeleton (sheet#2); SOMsc: soluble organic matrix of the sclerites (sheet#3); IOMsc: insoluble organic matrix of the sclerites (sheet#4). [file 12862_2020_1734_MOESM13_ESM.xlsx]

## Sheet: SOMax
Biological sample name	MS/MS sample name	Protein group	Protein accession number	Protein name	Protein identification probability	Protein percentage of total spectra	Protein molecular weight (AMU)	Number of unique peptides	Number of unique spectra	Number of total spectra	Spectrum name	Peptide sequence	Previous amino acid	Next amino acid	Peptide identification probability	Mascot Ion score	Mascot Identity score	Mascot Delta Ion score	Modifications identified by spectrum	Actual peptide mass (AMU)	Spectrum charge	Actual minus calculated peptide mass (AMU)	Actual minus calculated peptide mass (PPM)	Peptide start index	Peptide stop index
SOM Ax	20151203SMOAX (F021100SOMax)	agrin-like [Tetranychus urticae]	TRINITY_DN10081_c0_g1_i1\gi|1005973944|ref|XP_015793858.1|PREDICTED:	agrin-like [Tetranychus urticae]	100.0%	0.0463%	15,725.5	2	2	6	File2536 Spectrum7503 scans: 10154	GACVSPCSLIK	K	C	98.2%	23.1	25.0	13.7	Carbamidomethyl (+57), Carbamidomethyl (+57)	1,190.58	2	0.00091	0.76	32	42
SOM Ax	20151203SMOAX (F021100SOMax)	agrin-like [Tetranychus urticae]	TRINITY_DN10081_c0_g1_i1\gi|1005973944|ref|XP_015793858.1|PREDICTED:	agrin-like [Tetranychus urticae]	100.0%	0.0463%	15,725.5	2	2	6	File2536 Spectrum7583 scans: 10242	GACVSPCSLIK	K	C	99.7%	31.3	25.0	24.6	Carbamidomethyl (+57), Carbamidomethyl (+57)	1,190.58	2	-0.0017	-1.4	32	42
SOM Ax	20151203SMOAX (F021100SOMax)	agrin-like [Tetranychus urticae]	TRINITY_DN10081_c0_g1_i1\gi|1005973944|ref|XP_015793858.1|PREDICTED:	agrin-like [Tetranychus urticae]	100.0%	0.0463%	15,725.5	2	2	6	File2536 Spectrum3896 scans: 6164	TYSNECVLR	K	L	99.7%	41.5	25.0	41.5	Carbamidomethyl (+57)	1,140.52	2	0.00019	0.17	78	86
SOM Ax	20151203SMOAX (F021100SOMax)	agrin-like [Tetranychus urticae]	TRINITY_DN10081_c0_g1_i1\gi|1005973944|ref|XP_015793858.1|PREDICTED:	agrin-like [Tetranychus urticae]	100.0%	0.0463%	15,725.5	2	2	6	File2536 Spectrum4143 scans: 6436	TYSNECVLR	K	L	99.7%	53.0	25.0	50.2	Carbamidomethyl (+57)	1,140.52	2	0.00093	0.82	78	86
SOM Ax	20151203SMOAX (F021100SOMax)	agrin-like [Tetranychus urticae]	TRINITY_DN10081_c0_g1_i1\gi|1005973944|ref|XP_015793858.1|PREDICTED:	agrin-like [Tetranychus urticae]	100.0%	0.0463%	15,725.5	2	2	6	File2536 Spectrum3985 scans: 6262	TYSNECVLR	K	L	99.7%	52.9	25.0	50.2	Carbamidomethyl (+57)	1,140.52	2	-0.00065	-0.57	78	86
SOM Ax	20151203SMOAX (F021100SOMax)	agrin-like [Tetranychus urticae]	TRINITY_DN10081_c0_g1_i1\gi|1005973944|ref|XP_015793858.1|PREDICTED:	agrin-like [Tetranychus urticae]	100.0%	0.0463%	15,725.5	2	2	6	File2536 Spectrum4063 scans: 6348	TYSNECVLR	K	L	99.7%	54.2	25.0	51.7	Carbamidomethyl (+57)	1,140.52	2	-0.00029	-0.25	78	86
SOM Ax	20151203SMOAX (F021100SOMax)	[Exaiptasia pallida]	TRINITY_DN12946_c0_g1_i1\gi|999975681|gb|KXJ14855.1|Gamma-glutamyltranspeptidase	[Exaiptasia pallida]	100.0%	0.0231%	69,151.6	2	2	3	File2536 Spectrum13776 scans: 17061	IPALLATVIK	K	L	99.7%	44.7	25.0	44.7		1,037.68	2	-0.00028	-0.27	185	194
SOM Ax	20151203SMOAX (F021100SOMax)	[Exaiptasia pallida]	TRINITY_DN12946_c0_g1_i1\gi|999975681|gb|KXJ14855.1|Gamma-glutamyltranspeptidase	[Exaiptasia pallida]	100.0%	0.0231%	69,151.6	2	2	3	File2536 Spectrum13698 scans: 16975	IPALLATVIK	K	L	99.7%	47.1	25.0	47.1		1,037.68	2	-0.00052	-0.50	185	194
SOM Ax	20151203SMOAX (F021100SOMax)	[Exaiptasia pallida]	TRINITY_DN12946_c0_g1_i1\gi|999975681|gb|KXJ14855.1|Gamma-glutamyltranspeptidase	[Exaiptasia pallida]	100.0%	0.0231%	69,151.6	2	2	3	File2536 Spectrum11106 scans: 14120	LPSAVQPSIVFR	R	S	99.7%	30.0	25.0	30.0		1,312.75	2	0.00094	0.71	471	482
SOM Ax	20151203SMOAX (F021100SOMax)	[Exaiptasia pallida]	TRINITY_DN30803_c0_g2_i1\gi|999980505|gb|KXJ19679.1|Calumenin-A	[Exaiptasia pallida]	100.0%	0.0308%	37,197.6	2	2	4	File2536 Spectrum400 scans: 2315	HYDVADTDKDGK	K	L	99.7%	42.3	25.0	39.8		1,362.61	3	0.0014	1.0	164	175
SOM Ax	20151203SMOAX (F021100SOMax)	[Exaiptasia pallida]	TRINITY_DN30803_c0_g2_i1\gi|999980505|gb|KXJ19679.1|Calumenin-A	[Exaiptasia pallida]	100.0%	0.0308%	37,197.6	2	2	4	File2536 Spectrum501 scans: 2426	HYDVADTDKDGK	K	L	99.7%	45.6	25.0	45.3		1,362.61	3	0.00048	0.35	164	175
SOM Ax	20151203SMOAX (F021100SOMax)	[Exaiptasia pallida]	TRINITY_DN30803_c0_g2_i1\gi|999980505|gb|KXJ19679.1|Calumenin-A	[Exaiptasia pallida]	100.0%	0.0308%	37,197.6	2	2	4	File2536 Spectrum6871 scans: 9456	VDSDSDNYVTAEELK	K	K	99.7%	58.1	25.0	58.1		1,683.75	2	0.0012	0.71	88	102
SOM Ax	20151203SMOAX (F021100SOMax)	[Exaiptasia pallida]	TRINITY_DN30803_c0_g2_i1\gi|999980505|gb|KXJ19679.1|Calumenin-A	[Exaiptasia pallida]	100.0%	0.0308%	37,197.6	2	2	4	File2536 Spectrum6970 scans: 9565	VDSDSDNYVTAEELK	K	K	99.7%	72.1	25.0	70.8		1,683.75	2	-0.0026	-1.5	88	102
SOM Ax	20151203SMOAX (F021100SOMax)	prolyl 4-hydroxylase [Exaiptasia pallida]	TRINITY_DN30927_c0_g2_i1\gi|999970051|gb|KXJ09225.1|Transmembrane	prolyl 4-hydroxylase [Exaiptasia pallida]	100.0%	0.0154%	51,468.3	1	1	2	File2536 Spectrum12599 scans: 15765	QEILDIFSK	R	K	99.7%	49.9	25.0	34.2		1,091.59	2	-0.00032	-0.29	154	162
SOM Ax	20151203SMOAX (F021100SOMax)	prolyl 4-hydroxylase [Exaiptasia pallida]	TRINITY_DN30927_c0_g2_i1\gi|999970051|gb|KXJ09225.1|Transmembrane	prolyl 4-hydroxylase [Exaiptasia pallida]	100.0%	0.0154%	51,468.3	1	1	2	File2536 Spectrum12523 scans: 15681	QEILDIFSK	R	K	99.7%	56.5	25.0	46.2		1,091.59	2	0.000058	0.053	154	162
SOM Ax	20151203SMOAX (F021100SOMax)	TRINITY_DN37336_c0_g1_i1\NA	TRINITY_DN37336_c0_g1_i1\NA	TRINITY_DN37336_c0_g1_i1\NA	92.4%	0.0308%	19,678.3	1	1	4	File2536 Spectrum6371 scans: 8906	LFVPEDAR	R	L	99.0%	37.6	25.0	20.0		945.49	2	0.0019	2.0	132	139
SOM Ax	20151203SMOAX (F021100SOMax)	TRINITY_DN37336_c0_g1_i1\NA	TRINITY_DN37336_c0_g1_i1\NA	TRINITY_DN37336_c0_g1_i1\NA	92.4%	0.0308%	19,678.3	1	1	4	File2536 Spectrum6457 scans: 9001	LFVPEDAR	R	L	99.0%	45.1	25.0	31.2		945.49	2	0.00064	0.67	132	139
SOM Ax	20151203SMOAX (F021100SOMax)	TRINITY_DN37336_c0_g1_i1\NA	TRINITY_DN37336_c0_g1_i1\NA	TRINITY_DN37336_c0_g1_i1\NA	92.4%	0.0308%	19,678.3	1	1	4	File2536 Spectrum6538 scans: 9090	LFVPEDAR	R	L	99.0%	50.6	25.0	32.8		945.49	2	0.0027	2.9	132	139
SOM Ax	20151203SMOAX (F021100SOMax)	TRINITY_DN37336_c0_g1_i1\NA	TRINITY_DN37336_c0_g1_i1\NA	TRINITY_DN37336_c0_g1_i1\NA	92.4%	0.0308%	19,678.3	1	1	4	File2536 Spectrum6627 scans: 9188	LFVPEDAR	R	L	99.0%	58.8	25.0	46.4		945.49	2	0.00052	0.55	132	139
SOM Ax	20151203SMOAX (F021100SOMax)	TRINITY_DN39424_c0_g1_i1\NA	TRINITY_DN39424_c0_g1_i1\NA	TRINITY_DN39424_c0_g1_i1\NA	100.0%	0.0463%	24,781.6	2	2	6	File2536 Spectrum11998 scans: 15103	EFEVLASEIENCAK	R	G	99.7%	34.3	25.0	34.3	Carbamidomethyl (+57)	1,637.76	2	0.0019	1.2	199	212
SOM Ax	20151203SMOAX (F021100SOMax)	TRINITY_DN39424_c0_g1_i1\NA	TRINITY_DN39424_c0_g1_i1\NA	TRINITY_DN39424_c0_g1_i1\NA	100.0%	0.0463%	24,781.6	2	2	6	File2536 Spectrum16486 scans: 20065	SIQTLLYPFIK	R	L	96.8%	22.6	25.0	18.2		1,321.76	2	-0.0016	-1.2	110	120
SOM Ax	20151203SMOAX (F021100SOMax)	TRINITY_DN39424_c0_g1_i1\NA	TRINITY_DN39424_c0_g1_i1\NA	TRINITY_DN39424_c0_g1_i1\NA	100.0%	0.0463%	24,781.6	2	2	6	File2536 Spectrum16185 scans: 19726	SIQTLLYPFIK	R	L	99.7%	30.8	25.0	26.6		1,321.77	2	0.00046	0.35	110	120
SOM Ax	20151203SMOAX (F021100SOMax)	TRINITY_DN39424_c0_g1_i1\NA	TRINITY_DN39424_c0_g1_i1\NA	TRINITY_DN39424_c0_g1_i1\NA	100.0%	0.0463%	24,781.6	2	2	6	File2536 Spectrum16338 scans: 19895	SIQTLLYPFIK	R	L	99.7%	57.1	25.0	56.3		1,321.76	2	-0.0030	-2.2	110	120
SOM Ax	20151203SMOAX (F021100SOMax)	TRINITY_DN39424_c0_g1_i1\NA	TRINITY_DN39424_c0_g1_i1\NA	TRINITY_DN39424_c0_g1_i1\NA	100.0%	0.0463%	24,781.6	2	2	6	File2536 Spectrum16261 scans: 19810	SIQTLLYPFIK	R	L	99.7%	55.8	25.0	55.7		1,321.76	2	0.00022	0.16	110	120
SOM Ax	20151203SMOAX (F021100SOMax)	TRINITY_DN39424_c0_g1_i1\NA	TRINITY_DN39424_c0_g1_i1\NA	TRINITY_DN39424_c0_g1_i1\NA	100.0%	0.0463%	24,781.6	2	2	6	File2536 Spectrum16411 scans: 19977	SIQTLLYPFIK	R	L	99.7%	61.6	25.0	61.0		1,321.76	2	-0.00088	-0.67	110	120
SOM Ax	20151203SMOAX (F021100SOMax)	3 [Exaiptasia pallida]	TRINITY_DN41663_c0_g1_i1\gi|999988577|gb|KXJ27657.1|Exostosin-like	3 [Exaiptasia pallida]	100.0%	0.0308%	102,366.3	3	3	4	File2536 Spectrum6378 scans: 8914	AMLVQTTFGK	R	H	96.3%	23.0	25.0	14.4	Oxidation (+16)	1,110.57	2	-0.0020	-1.8	293	302
SOM Ax	20151203SMOAX (F021100SOMax)	3 [Exaiptasia pallida]	TRINITY_DN41663_c0_g1_i1\gi|999988577|gb|KXJ27657.1|Exostosin-like	3 [Exaiptasia pallida]	100.0%	0.0308%	102,366.3	3	3	4	File2536 Spectrum6258 scans: 8782	AMLVQTTFGK	R	H	98.8%	23.5	25.0	14.2	Oxidation (+16)	1,110.57	2	-0.00030	-0.27	293	302
SOM Ax	20151203SMOAX (F021100SOMax)	3 [Exaiptasia pallida]	TRINITY_DN41663_c0_g1_i1\gi|999988577|gb|KXJ27657.1|Exostosin-like	3 [Exaiptasia pallida]	100.0%	0.0308%	102,366.3	3	3	4	File2536 Spectrum12216 scans: 15343	HDEILFGFR	R	V	98.9%	23.1	25.0	22.0		1,132.57	2	0.00032	0.28	722	730
SOM Ax	20151203SMOAX (F021100SOMax)	3 [Exaiptasia pallida]	TRINITY_DN41663_c0_g1_i1\gi|999988577|gb|KXJ27657.1|Exostosin-like	3 [Exaiptasia pallida]	100.0%	0.0308%	102,366.3	3	3	4	File2536 Spectrum18134 scans: 21950	NFDILIPPLVSLVK	R	S	99.2%	30.3	25.0	30.3		1,566.93	2	-0.0042	-2.7	309	322
SOM Ax	20151203SMOAX (F021100SOMax)	kDa calcium-binding protein [Exaiptasia pallida]	TRINITY_DN43665_c0_g1_i1\gi|999977167|gb|KXJ16341.1|45	kDa calcium-binding protein [Exaiptasia pallida]	92.4%	0.0308%	40,598.4	1	1	4	File2536 Spectrum10647 scans: 13615	LSINEFVR	K	V	99.0%	36.9	25.0	24.6		976.54	2	0.0010	1.0	241	248
SOM Ax	20151203SMOAX (F021100SOMax)	kDa calcium-binding protein [Exaiptasia pallida]	TRINITY_DN43665_c0_g1_i1\gi|999977167|gb|KXJ16341.1|45	kDa calcium-binding protein [Exaiptasia pallida]	92.4%	0.0308%	40,598.4	1	1	4	File2536 Spectrum10397 scans: 13340	LSINEFVR	K	V	99.0%	40.2	25.0	31.3		976.54	2	0.0036	3.7	241	248
SOM Ax	20151203SMOAX (F021100SOMax)	kDa calcium-binding protein [Exaiptasia pallida]	TRINITY_DN43665_c0_g1_i1\gi|999977167|gb|KXJ16341.1|45	kDa calcium-binding protein [Exaiptasia pallida]	92.4%	0.0308%	40,598.4	1	1	4	File2536 Spectrum10558 scans: 13517	LSINEFVR	K	V	99.0%	54.2	25.0	41.7		976.53	2	-0.0022	-2.2	241	248
SOM Ax	20151203SMOAX (F021100SOMax)	kDa calcium-binding protein [Exaiptasia pallida]	TRINITY_DN43665_c0_g1_i1\gi|999977167|gb|KXJ16341.1|45	kDa calcium-binding protein [Exaiptasia pallida]	92.4%	0.0308%	40,598.4	1	1	4	File2536 Spectrum10475 scans: 13426	LSINEFVR	K	V	99.0%	59.5	25.0	46.8		976.54	2	0.00090	0.92	241	248
SOM Ax	20151203SMOAX (F021100SOMax)	TRINITY_DN43748_c0_g1_i1\NA	TRINITY_DN43748_c0_g1_i1\NA	TRINITY_DN43748_c0_g1_i1\NA	100.0%	0.177%	11,540.5	5	7	23	File2536 Spectrum6654 scans: 9218	GPPGPGAVLTCR	R	R	99.7%	60.1	25.0	41.2	Carbamidomethyl (+57)	1,180.61	2	0.0034	2.9	23	34
SOM Ax	20151203SMOAX (F021100SOMax)	TRINITY_DN43748_c0_g1_i1\NA	TRINITY_DN43748_c0_g1_i1\NA	TRINITY_DN43748_c0_g1_i1\NA	100.0%	0.177%	11,540.5	5	7	23	File2536 Spectrum6011 scans: 8510	GPPGPGAVLTCR	R	R	99.7%	62.0	25.0	43.0	Carbamidomethyl (+57)	1,180.60	2	0.0017	1.4	23	34
SOM Ax	20151203SMOAX (F021100SOMax)	TRINITY_DN43748_c0_g1_i1\NA	TRINITY_DN43748_c0_g1_i1\NA	TRINITY_DN43748_c0_g1_i1\NA	100.0%	0.177%	11,540.5	5	7	23	File2536 Spectrum6093 scans: 8601	GPPGPGAVLTCR	R	R	99.7%	66.4	25.0	38.3	Carbamidomethyl (+57)	1,180.60	2	0.0023	1.9	23	34
SOM Ax	20151203SMOAX (F021100SOMax)	TRINITY_DN43748_c0_g1_i1\NA	TRINITY_DN43748_c0_g1_i1\NA	TRINITY_DN43748_c0_g1_i1\NA	100.0%	0.177%	11,540.5	5	7	23	File2536 Spectrum6413 scans: 8953	GPPGPGAVLTCR	R	R	99.7%	67.1	25.0	38.3	Carbamidomethyl (+57)	1,180.60	2	0.0013	1.1	23	34
SOM Ax	20151203SMOAX (F021100SOMax)	TRINITY_DN43748_c0_g1_i1\NA	TRINITY_DN43748_c0_g1_i1\NA	TRINITY_DN43748_c0_g1_i1\NA	100.0%	0.177%	11,540.5	5	7	23	File2536 Spectrum6574 scans: 9130	GPPGPGAVLTCR	R	R	99.7%	69.4	25.0	47.3	Carbamidomethyl (+57)	1,180.60	2	-0.000027	-0.023	23	34
SOM Ax	20151203SMOAX (F021100SOMax)	TRINITY_DN43748_c0_g1_i1\NA	TRINITY_DN43748_c0_g1_i1\NA	TRINITY_DN43748_c0_g1_i1\NA	100.0%	0.177%	11,540.5	5	7	23	File2536 Spectrum6493 scans: 9041	GPPGPGAVLTCR	R	R	99.7%	74.7	25.0	49.8	Carbamidomethyl (+57)	1,180.60	2	-0.00027	-0.23	23	34
SOM Ax	20151203SMOAX (F021100SOMax)	TRINITY_DN43748_c0_g1_i1\NA	TRINITY_DN43748_c0_g1_i1\NA	TRINITY_DN43748_c0_g1_i1\NA	100.0%	0.177%	11,540.5	5	7	23	File2536 Spectrum6333 scans: 8865	GPPGPGAVLTCR	R	R	99.7%	80.6	25.0	52.5	Carbamidomethyl (+57)	1,180.60	2	0.00095	0.81	23	34
SOM Ax	20151203SMOAX (F021100SOMax)	TRINITY_DN43748_c0_g1_i1\NA	TRINITY_DN43748_c0_g1_i1\NA	TRINITY_DN43748_c0_g1_i1\NA	100.0%	0.177%	11,540.5	5	7	23	File2536 Spectrum6253 scans: 8777	GPPGPGAVLTCR	R	R	99.7%	81.8	25.0	62.1	Carbamidomethyl (+57)	1,180.60	2	0.000093	0.079	23	34
SOM Ax	20151203SMOAX (F021100SOMax)	TRINITY_DN43748_c0_g1_i1\NA	TRINITY_DN43748_c0_g1_i1\NA	TRINITY_DN43748_c0_g1_i1\NA	100.0%	0.177%	11,540.5	5	7	23	File2536 Spectrum6173 scans: 8689	GPPGPGAVLTCR	R	R	99.7%	88.9	25.0	64.5	Carbamidomethyl (+57)	1,180.60	2	0.00095	0.81	23	34
SOM Ax	20151203SMOAX (F021100SOMax)	TRINITY_DN43748_c0_g1_i1\NA	TRINITY_DN43748_c0_g1_i1\NA	TRINITY_DN43748_c0_g1_i1\NA	100.0%	0.177%	11,540.5	5	7	23	File2536 Spectrum1586 scans: 3621	GPTGPTGPTGATGRPGAR	R	G	98.5%	24.1	25.0	17.5		1,606.82	2	-0.0015	-0.91	5	22
SOM Ax	20151203SMOAX (F021100SOMax)	TRINITY_DN43748_c0_g1_i1\NA	TRINITY_DN43748_c0_g1_i1\NA	TRINITY_DN43748_c0_g1_i1\NA	100.0%	0.177%	11,540.5	5	7	23	File2536 Spectrum1460 scans: 3483	GPTGPTGPTGATGRPGAR	R	G	99.4%	24.2	25.0	22.0		1,606.82	3	-0.00014	-0.086	5	22
SOM Ax	20151203SMOAX (F021100SOMax)	TRINITY_DN43748_c0_g1_i1\NA	TRINITY_DN43748_c0_g1_i1\NA	TRINITY_DN43748_c0_g1_i1\NA	100.0%	0.177%	11,540.5	5	7	23	File2536 Spectrum1285 scans: 3290	GPTGPTGPTGATGRPGAR	R	G	99.6%	28.8	25.0	28.8		1,606.81	3	-0.0036	-2.3	5	22
SOM Ax	20151203SMOAX (F021100SOMax)	TRINITY_DN43748_c0_g1_i1\NA	TRINITY_DN43748_c0_g1_i1\NA	TRINITY_DN43748_c0_g1_i1\NA	100.0%	0.177%	11,540.5	5	7	23	File2536 Spectrum1551 scans: 3583	GPTGPTGPTGATGRPGAR	R	G	99.7%	30.5	25.0	29.0		1,606.82	3	0.0015	0.94	5	22
SOM Ax	20151203SMOAX (F021100SOMax)	TRINITY_DN43748_c0_g1_i1\NA	TRINITY_DN43748_c0_g1_i1\NA	TRINITY_DN43748_c0_g1_i1\NA	100.0%	0.177%	11,540.5	5	7	23	File2536 Spectrum1372 scans: 3386	GPTGPTGPTGATGRPGAR	R	G	99.7%	30.2	25.0	29.2		1,606.82	3	0.00058	0.36	5	22
SOM Ax	20151203SMOAX (F021100SOMax)	TRINITY_DN43748_c0_g1_i1\NA	TRINITY_DN43748_c0_g1_i1\NA	TRINITY_DN43748_c0_g1_i1\NA	100.0%	0.177%	11,540.5	5	7	23	File2536 Spectrum893 scans: 2859	GYPQPQQTK	R	T	95.9%	21.3	25.0	21.3		1,045.52	2	0.0013	1.2	94	102
SOM Ax	20151203SMOAX (F021100SOMax)	TRINITY_DN43748_c0_g1_i1\NA	TRINITY_DN43748_c0_g1_i1\NA	TRINITY_DN43748_c0_g1_i1\NA	100.0%	0.177%	11,540.5	5	7	23	File2536 Spectrum802 scans: 2759	GYPQPQQTK	R	T	99.6%	26.9	25.0	26.9		1,045.52	2	-0.00020	-0.19	94	102
SOM Ax	20151203SMOAX (F021100SOMax)	TRINITY_DN43748_c0_g1_i1\NA	TRINITY_DN43748_c0_g1_i1\NA	TRINITY_DN43748_c0_g1_i1\NA	100.0%	0.177%	11,540.5	5	7	23	File2536 Spectrum447 scans: 2367	GYPQPQQTK	R	T	99.7%	28.2	25.0	28.2		1,045.52	2	-0.00032	-0.31	94	102
SOM Ax	20151203SMOAX (F021100SOMax)	TRINITY_DN43748_c0_g1_i1\NA	TRINITY_DN43748_c0_g1_i1\NA	TRINITY_DN43748_c0_g1_i1\NA	100.0%	0.177%	11,540.5	5	7	23	File2536 Spectrum535 scans: 2464	GYPQPQQTK	R	T	99.7%	34.4	25.0	34.4		1,045.52	2	-0.00058	-0.56	94	102
SOM Ax	20151203SMOAX (F021100SOMax)	TRINITY_DN43748_c0_g1_i1\NA	TRINITY_DN43748_c0_g1_i1\NA	TRINITY_DN43748_c0_g1_i1\NA	100.0%	0.177%	11,540.5	5	7	23	File2536 Spectrum16690 scans: 20304	RVEQASSSVYCATNELVMSCFNLVDASCGALPVGVTGCR	R	S	99.7%	56.7	25.0	56.7	Carbamidomethyl (+57), Oxidation (+16), Carbamidomethyl (+57), Carbamidomethyl (+57), Carbamidomethyl (+57)	4,279.95	4	0.011	2.7	35	73
SOM Ax	20151203SMOAX (F021100SOMax)	TRINITY_DN43748_c0_g1_i1\NA	TRINITY_DN43748_c0_g1_i1\NA	TRINITY_DN43748_c0_g1_i1\NA	100.0%	0.177%	11,540.5	5	7	23	File2536 Spectrum16470 scans: 20047	RVEQASSSVYCATNELVMSCFNLVDASCGALPVGVTGCR	R	S	99.7%	95.4	25.0	95.4	Carbamidomethyl (+57), Oxidation (+16), Carbamidomethyl (+57), Carbamidomethyl (+57), Carbamidomethyl (+57)	4,279.96	4	0.013	3.1	35	73
SOM Ax	20151203SMOAX (F021100SOMax)	TRINITY_DN43748_c0_g1_i1\NA	TRINITY_DN43748_c0_g1_i1\NA	TRINITY_DN43748_c0_g1_i1\NA	100.0%	0.177%	11,540.5	5	7	23	File2536 Spectrum16799 scans: 20427	VEQASSSVYCATNELVMSCFNLVDASCGALPVGVTGCR	R	S	99.7%	78.4	25.0	78.4	Carbamidomethyl (+57), Oxidation (+16), Carbamidomethyl (+57), Carbamidomethyl (+57), Carbamidomethyl (+57)	4,123.84	4	0.0026	0.62	36	73
SOM Ax	20151203SMOAX (F021100SOMax)	TRINITY_DN43748_c0_g1_i1\NA	TRINITY_DN43748_c0_g1_i1\NA	TRINITY_DN43748_c0_g1_i1\NA	100.0%	0.177%	11,540.5	5	7	23	File2536 Spectrum16897 scans: 20536	VEQASSSVYCATNELVMSCFNLVDASCGALPVGVTGCR	R	S	99.7%	83.3	25.0	81.0	Carbamidomethyl (+57), Oxidation (+16), Carbamidomethyl (+57), Carbamidomethyl (+57), Carbamidomethyl (+57)	4,123.83	3	-0.0084	-2.0	36	73
SOM Ax	20151203SMOAX (F021100SOMax)	TRINITY_DN43748_c0_g1_i1\NA	TRINITY_DN43748_c0_g1_i1\NA	TRINITY_DN43748_c0_g1_i1\NA	100.0%	0.177%	11,540.5	5	7	23	File2536 Spectrum16817 scans: 20447	VEQASSSVYCATNELVMSCFNLVDASCGALPVGVTGCR	R	S	99.7%	99.7	25.0	99.7	Carbamidomethyl (+57), Oxidation (+16), Carbamidomethyl (+57), Carbamidomethyl (+57), Carbamidomethyl (+57)	4,123.85	3	0.0084	2.0	36	73
SOM Ax	20151203SMOAX (F021100SOMax)	protein Dwil_GK11578 [Drosophila willistoni]	TRINITY_DN44175_c0_g1_i1\gi|946584515|gb|EDW80519.2|uncharacterized	protein Dwil_GK11578 [Drosophila willistoni]	100.0%	0.794%	43,312.5	12	17	103	File2536 Spectrum20311 scans: 25422	AAHLNAGFILAAFR	R	Q	97.9%	20.7	25.0	16.8		1,470.81	3	-0.0000079	-0.0054	37	50
SOM Ax	20151203SMOAX (F021100SOMax)	protein Dwil_GK11578 [Drosophila willistoni]	TRINITY_DN44175_c0_g1_i1\gi|946584515|gb|EDW80519.2|uncharacterized	protein Dwil_GK11578 [Drosophila willistoni]	100.0%	0.794%	43,312.5	12	17	103	File2536 Spectrum17022 scans: 20674	AAHLNAGFILAAFR	R	Q	99.5%	24.7	25.0	22.8		1,470.81	3	0.00044	0.30	37	50
SOM Ax	20151203SMOAX (F021100SOMax)	protein Dwil_GK11578 [Drosophila willistoni]	TRINITY_DN44175_c0_g1_i1\gi|946584515|gb|EDW80519.2|uncharacterized	protein Dwil_GK11578 [Drosophila willistoni]	100.0%	0.794%	43,312.5	12	17	103	File2536 Spectrum17182 scans: 20851	AAHLNAGFILAAFR	R	Q	99.6%	24.9	25.0	22.1		1,470.81	3	0.00026	0.18	37	50
SOM Ax	20151203SMOAX (F021100SOMax)	protein Dwil_GK11578 [Drosophila willistoni]	TRINITY_DN44175_c0_g1_i1\gi|946584515|gb|EDW80519.2|uncharacterized	protein Dwil_GK11578 [Drosophila willistoni]	100.0%	0.794%	43,312.5	12	17	103	File2536 Spectrum16920 scans: 20561	AAHLNAGFILAAFR	R	Q	99.7%	26.9	25.0	24.0		1,470.81	3	0.00092	0.63	37	50
SOM Ax	20151203SMOAX (F021100SOMax)	protein Dwil_GK11578 [Drosophila willistoni]	TRINITY_DN44175_c0_g1_i1\gi|946584515|gb|EDW80519.2|uncharacterized	protein Dwil_GK11578 [Drosophila willistoni]	100.0%	0.794%	43,312.5	12	17	103	File2536 Spectrum18300 scans: 22139	AAHLNAGFILAAFR	R	Q	99.7%	34.3	25.0	30.0		1,470.81	3	0.0012	0.81	37	50
SOM Ax	20151203SMOAX (F021100SOMax)	protein Dwil_GK11578 [Drosophila willistoni]	TRINITY_DN44175_c0_g1_i1\gi|946584515|gb|EDW80519.2|uncharacterized	protein Dwil_GK11578 [Drosophila willistoni]	100.0%	0.794%	43,312.5	12	17	103	File2536 Spectrum15347 scans: 18804	AAHLNAGFILAAFR	R	Q	99.7%	35.3	25.0	32.6		1,470.81	3	0.00035	0.24	37	50
SOM Ax	20151203SMOAX (F021100SOMax)	protein Dwil_GK11578 [Drosophila willistoni]	TRINITY_DN44175_c0_g1_i1\gi|946584515|gb|EDW80519.2|uncharacterized	protein Dwil_GK11578 [Drosophila willistoni]	100.0%	0.794%	43,312.5	12	17	103	File2536 Spectrum16532 scans: 20116	AAHLNAGFILAAFR	R	Q	99.7%	40.6	25.0	39.4		1,470.81	3	0.0020	1.4	37	50
SOM Ax	20151203SMOAX (F021100SOMax)	protein Dwil_GK11578 [Drosophila willistoni]	TRINITY_DN44175_c0_g1_i1\gi|946584515|gb|EDW80519.2|uncharacterized	protein Dwil_GK11578 [Drosophila willistoni]	100.0%	0.794%	43,312.5	12	17	103	File2536 Spectrum15822 scans: 19327	AAHLNAGFILAAFR	R	Q	99.7%	46.5	25.0	37.6		1,470.81	3	0.0020	1.4	37	50
SOM Ax	20151203SMOAX (F021100SOMax)	protein Dwil_GK11578 [Drosophila willistoni]	TRINITY_DN44175_c0_g1_i1\gi|946584515|gb|EDW80519.2|uncharacterized	protein Dwil_GK11578 [Drosophila willistoni]	100.0%	0.794%	43,312.5	12	17	103	File2536 Spectrum15425 scans: 18890	AAHLNAGFILAAFR	R	Q	99.7%	58.8	25.0	47.6		1,470.81	3	-0.0000079	-0.0054	37	50
SOM Ax	20151203SMOAX (F021100SOMax)	protein Dwil_GK11578 [Drosophila willistoni]	TRINITY_DN44175_c0_g1_i1\gi|946584515|gb|EDW80519.2|uncharacterized	protein Dwil_GK11578 [Drosophila willistoni]	100.0%	0.794%	43,312.5	12	17	103	File2536 Spectrum15583 scans: 19064	AAHLNAGFILAAFR	R	Q	99.7%	58.9	25.0	51.1		1,470.81	3	-0.0000079	-0.0054	37	50
SOM Ax	20151203SMOAX (F021100SOMax)	protein Dwil_GK11578 [Drosophila willistoni]	TRINITY_DN44175_c0_g1_i1\gi|946584515|gb|EDW80519.2|uncharacterized	protein Dwil_GK11578 [Drosophila willistoni]	100.0%	0.794%	43,312.5	12	17	103	File2536 Spectrum15663 scans: 19152	AAHLNAGFILAAFR	R	Q	99.7%	59.1	25.0	51.2		1,470.81	3	0.0017	1.2	37	50
SOM Ax	20151203SMOAX (F021100SOMax)	protein Dwil_GK11578 [Drosophila willistoni]	TRINITY_DN44175_c0_g1_i1\gi|946584515|gb|EDW80519.2|uncharacterized	protein Dwil_GK11578 [Drosophila willistoni]	100.0%	0.794%	43,312.5	12	17	103	File2536 Spectrum15743 scans: 19240	AAHLNAGFILAAFR	R	Q	99.7%	62.3	25.0	54.3		1,470.81	3	0.000082	0.056	37	50
SOM Ax	20151203SMOAX (F021100SOMax)	protein Dwil_GK11578 [Drosophila willistoni]	TRINITY_DN44175_c0_g1_i1\gi|946584515|gb|EDW80519.2|uncharacterized	protein Dwil_GK11578 [Drosophila willistoni]	100.0%	0.794%	43,312.5	12	17	103	File2536 Spectrum15504 scans: 18977	AAHLNAGFILAAFR	R	Q	99.7%	62.5	25.0	53.9		1,470.81	3	-0.000098	-0.067	37	50
SOM Ax	20151203SMOAX (F021100SOMax)	protein Dwil_GK11578 [Drosophila willistoni]	TRINITY_DN44175_c0_g1_i1\gi|946584515|gb|EDW80519.2|uncharacterized	protein Dwil_GK11578 [Drosophila willistoni]	100.0%	0.794%	43,312.5	12	17	103	File2536 Spectrum7690 scans: 10360	DPDPNKSNFYLPR	K	G	99.7%	47.1	25.0	47.1		1,561.75	3	-0.0029	-1.9	312	324
SOM Ax	20151203SMOAX (F021100SOMax)	protein Dwil_GK11578 [Drosophila willistoni]	TRINITY_DN44175_c0_g1_i1\gi|946584515|gb|EDW80519.2|uncharacterized	protein Dwil_GK11578 [Drosophila willistoni]	100.0%	0.794%	43,312.5	12	17	103	File2536 Spectrum7936 scans: 10630	DPDPNKSNFYLPR	K	G	99.7%	45.5	25.0	33.4		1,561.75	3	-0.0017	-1.1	312	324
SOM Ax	20151203SMOAX (F021100SOMax)	protein Dwil_GK11578 [Drosophila willistoni]	TRINITY_DN44175_c0_g1_i1\gi|946584515|gb|EDW80519.2|uncharacterized	protein Dwil_GK11578 [Drosophila willistoni]	100.0%	0.794%	43,312.5	12	17	103	File2536 Spectrum7610 scans: 10272	DPDPNKSNFYLPR	K	G	99.7%	51.5	25.0	39.4		1,561.75	3	-0.0019	-1.2	312	324
SOM Ax	20151203SMOAX (F021100SOMax)	protein Dwil_GK11578 [Drosophila willistoni]	TRINITY_DN44175_c0_g1_i1\gi|946584515|gb|EDW80519.2|uncharacterized	protein Dwil_GK11578 [Drosophila willistoni]	100.0%	0.794%	43,312.5	12	17	103	File2536 Spectrum7645 scans: 10310	DPDPNKSNFYLPR	K	G	99.7%	63.7	25.0	53.3		1,561.76	2	0.0032	2.0	312	324
SOM Ax	20151203SMOAX (F021100SOMax)	protein Dwil_GK11578 [Drosophila willistoni]	TRINITY_DN44175_c0_g1_i1\gi|946584515|gb|EDW80519.2|uncharacterized	protein Dwil_GK11578 [Drosophila willistoni]	100.0%	0.794%	43,312.5	12	17	103	File2536 Spectrum7850 scans: 10536	DPDPNKSNFYLPR	K	G	99.7%	61.9	25.0	61.0		1,561.74	3	-0.0079	-5.0	312	324
SOM Ax	20151203SMOAX (F021100SOMax)	protein Dwil_GK11578 [Drosophila willistoni]	TRINITY_DN44175_c0_g1_i1\gi|946584515|gb|EDW80519.2|uncharacterized	protein Dwil_GK11578 [Drosophila willistoni]	100.0%	0.794%	43,312.5	12	17	103	File2536 Spectrum7528 scans: 10181	DPDPNKSNFYLPR	K	G	99.7%	54.6	25.0	54.3		1,561.75	3	-0.0011	-0.71	312	324
SOM Ax	20151203SMOAX (F021100SOMax)	protein Dwil_GK11578 [Drosophila willistoni]	TRINITY_DN44175_c0_g1_i1\gi|946584515|gb|EDW80519.2|uncharacterized	protein Dwil_GK11578 [Drosophila willistoni]	100.0%	0.794%	43,312.5	12	17	103	File2536 Spectrum7769 scans: 10447	DPDPNKSNFYLPR	K	G	99.7%	60.9	25.0	40.6		1,561.75	3	0.00015	0.097	312	324
SOM Ax	20151203SMOAX (F021100SOMax)	protein Dwil_GK11578 [Drosophila willistoni]	TRINITY_DN44175_c0_g1_i1\gi|946584515|gb|EDW80519.2|uncharacterized	protein Dwil_GK11578 [Drosophila willistoni]	100.0%	0.794%	43,312.5	12	17	103	File2536 Spectrum65 scans: 1945	GYVEDGTHCQNK	R	N	97.1%	20.6	25.0	20.6	Carbamidomethyl (+57)	1,406.59	3	-0.0012	-0.86	325	336
SOM Ax	20151203SMOAX (F021100SOMax)	protein Dwil_GK11578 [Drosophila willistoni]	TRINITY_DN44175_c0_g1_i1\gi|946584515|gb|EDW80519.2|uncharacterized	protein Dwil_GK11578 [Drosophila willistoni]	100.0%	0.794%	43,312.5	12	17	103	File2536 Spectrum236 scans: 2135	GYVEDGTHCQNK	R	N	97.6%	20.4	25.0	17.9	Carbamidomethyl (+57)	1,406.59	3	0.000077	0.055	325	336
SOM Ax	20151203SMOAX (F021100SOMax)	protein Dwil_GK11578 [Drosophila willistoni]	TRINITY_DN44175_c0_g1_i1\gi|946584515|gb|EDW80519.2|uncharacterized	protein Dwil_GK11578 [Drosophila willistoni]	100.0%	0.794%	43,312.5	12	17	103	File2536 Spectrum152 scans: 2041	GYVEDGTHCQNK	R	N	99.7%	27.7	25.0	27.7	Carbamidomethyl (+57)	1,406.59	3	-0.00076	-0.54	325	336
SOM Ax	20151203SMOAX (F021100SOMax)	protein Dwil_GK11578 [Drosophila willistoni]	TRINITY_DN44175_c0_g1_i1\gi|946584515|gb|EDW80519.2|uncharacterized	protein Dwil_GK11578 [Drosophila willistoni]	100.0%	0.794%	43,312.5	12	17	103	File2536 Spectrum14856 scans: 18264	KLHGVPFMTLDNVLNAEAQR	R	Y	99.7%	27.7	25.0	24.2	Oxidation (+16)	2,268.17	4	-0.0013	-0.56	62	81
SOM Ax	20151203SMOAX (F021100SOMax)	protein Dwil_GK11578 [Drosophila willistoni]	TRINITY_DN44175_c0_g1_i1\gi|946584515|gb|EDW80519.2|uncharacterized	protein Dwil_GK11578 [Drosophila willistoni]	100.0%	0.794%	43,312.5	12	17	103	File2536 Spectrum15092 scans: 18524	KLHGVPFMTLDNVLNAEAQR	R	Y	99.7%	27.6	25.0	23.3	Oxidation (+16)	2,268.17	4	0.00021	0.093	62	81
SOM Ax	20151203SMOAX (F021100SOMax)	protein Dwil_GK11578 [Drosophila willistoni]	TRINITY_DN44175_c0_g1_i1\gi|946584515|gb|EDW80519.2|uncharacterized	protein Dwil_GK11578 [Drosophila willistoni]	100.0%	0.794%	43,312.5	12	17	103	File2536 Spectrum15908 scans: 19421	KLHGVPFMTLDNVLNAEAQR	R	Y	99.7%	36.1	25.0	23.1	Oxidation (+16)	2,268.17	4	-0.0027	-1.2	62	81
SOM Ax	20151203SMOAX (F021100SOMax)	protein Dwil_GK11578 [Drosophila willistoni]	TRINITY_DN44175_c0_g1_i1\gi|946584515|gb|EDW80519.2|uncharacterized	protein Dwil_GK11578 [Drosophila willistoni]	100.0%	0.794%	43,312.5	12	17	103	File2536 Spectrum15997 scans: 19519	KLHGVPFMTLDNVLNAEAQR	R	Y	99.7%	36.2	25.0	26.6	Oxidation (+16)	2,268.17	4	0.00045	0.20	62	81
SOM Ax	20151203SMOAX (F021100SOMax)	protein Dwil_GK11578 [Drosophila willistoni]	TRINITY_DN44175_c0_g1_i1\gi|946584515|gb|EDW80519.2|uncharacterized	protein Dwil_GK11578 [Drosophila willistoni]	100.0%	0.794%	43,312.5	12	17	103	File2536 Spectrum15012 scans: 18436	KLHGVPFMTLDNVLNAEAQR	R	Y	99.7%	37.0	25.0	33.5	Oxidation (+16)	2,268.17	4	-0.000029	-0.013	62	81
SOM Ax	20151203SMOAX (F021100SOMax)	protein Dwil_GK11578 [Drosophila willistoni]	TRINITY_DN44175_c0_g1_i1\gi|946584515|gb|EDW80519.2|uncharacterized	protein Dwil_GK11578 [Drosophila willistoni]	100.0%	0.794%	43,312.5	12	17	103	File2536 Spectrum15172 scans: 18612	KLHGVPFMTLDNVLNAEAQR	R	Y	99.7%	37.3	25.0	28.3	Oxidation (+16)	2,268.17	4	-0.00051	-0.22	62	81
SOM Ax	20151203SMOAX (F021100SOMax)	protein Dwil_GK11578 [Drosophila willistoni]	TRINITY_DN44175_c0_g1_i1\gi|946584515|gb|EDW80519.2|uncharacterized	protein Dwil_GK11578 [Drosophila willistoni]	100.0%	0.794%	43,312.5	12	17	103	File2536 Spectrum14933 scans: 18349	KLHGVPFMTLDNVLNAEAQR	R	Y	99.7%	41.9	25.0	37.8	Oxidation (+16)	2,268.17	4	-0.0022	-0.98	62	81
SOM Ax	20151203SMOAX (F021100SOMax)	protein Dwil_GK11578 [Drosophila willistoni]	TRINITY_DN44175_c0_g1_i1\gi|946584515|gb|EDW80519.2|uncharacterized	protein Dwil_GK11578 [Drosophila willistoni]	100.0%	0.794%	43,312.5	12	17	103	File2536 Spectrum15251 scans: 18699	KLHGVPFMTLDNVLNAEAQR	R	Y	99.7%	46.5	25.0	42.3	Oxidation (+16)	2,268.17	4	0.00093	0.41	62	81
SOM Ax	20151203SMOAX (F021100SOMax)	protein Dwil_GK11578 [Drosophila willistoni]	TRINITY_DN44175_c0_g1_i1\gi|946584515|gb|EDW80519.2|uncharacterized	protein Dwil_GK11578 [Drosophila willistoni]	100.0%	0.794%	43,312.5	12	17	103	File2536 Spectrum15108 scans: 18541	KLHGVPFMTLDNVLNAEAQR	R	Y	99.7%	57.2	25.0	55.1	Oxidation (+16)	2,268.18	3	0.0065	2.9	62	81
SOM Ax	20151203SMOAX (F021100SOMax)	protein Dwil_GK11578 [Drosophila willistoni]	TRINITY_DN44175_c0_g1_i1\gi|946584515|gb|EDW80519.2|uncharacterized	protein Dwil_GK11578 [Drosophila willistoni]	100.0%	0.794%	43,312.5	12	17	103	File2536 Spectrum15732 scans: 19228	KLHGVPFMTLDNVLNAEAQR	R	Y	99.7%	46.4	25.0	42.7	Oxidation (+16)	2,268.17	4	0.00021	0.093	62	81
SOM Ax	20151203SMOAX (F021100SOMax)	protein Dwil_GK11578 [Drosophila willistoni]	TRINITY_DN44175_c0_g1_i1\gi|946584515|gb|EDW80519.2|uncharacterized	protein Dwil_GK11578 [Drosophila willistoni]	100.0%	0.794%	43,312.5	12	17	103	File2536 Spectrum15411 scans: 18875	KLHGVPFMTLDNVLNAEAQR	R	Y	99.7%	49.2	25.0	41.6	Oxidation (+16)	2,268.17	4	0.00021	0.093	62	81
SOM Ax	20151203SMOAX (F021100SOMax)	protein Dwil_GK11578 [Drosophila willistoni]	TRINITY_DN44175_c0_g1_i1\gi|946584515|gb|EDW80519.2|uncharacterized	protein Dwil_GK11578 [Drosophila willistoni]	100.0%	0.794%	43,312.5	12	17	103	File2536 Spectrum15491 scans: 18963	KLHGVPFMTLDNVLNAEAQR	R	Y	99.7%	52.2	25.0	43.2	Oxidation (+16)	2,268.17	4	0.0017	0.75	62	81
SOM Ax	20151203SMOAX (F021100SOMax)	protein Dwil_GK11578 [Drosophila willistoni]	TRINITY_DN44175_c0_g1_i1\gi|946584515|gb|EDW80519.2|uncharacterized	protein Dwil_GK11578 [Drosophila willistoni]	100.0%	0.794%	43,312.5	12	17	103	File2536 Spectrum15653 scans: 19141	KLHGVPFMTLDNVLNAEAQR	R	Y	99.7%	57.0	25.0	53.1	Oxidation (+16)	2,268.17	4	0.0017	0.75	62	81
SOM Ax	20151203SMOAX (F021100SOMax)	protein Dwil_GK11578 [Drosophila willistoni]	TRINITY_DN44175_c0_g1_i1\gi|946584515|gb|EDW80519.2|uncharacterized	protein Dwil_GK11578 [Drosophila willistoni]	100.0%	0.794%	43,312.5	12	17	103	File2536 Spectrum15746 scans: 19243	KLHGVPFMTLDNVLNAEAQR	R	Y	99.7%	60.7	25.0	50.6	Oxidation (+16)	2,268.17	3	0.0030	1.3	62	81
SOM Ax	20151203SMOAX (F021100SOMax)	protein Dwil_GK11578 [Drosophila willistoni]	TRINITY_DN44175_c0_g1_i1\gi|946584515|gb|EDW80519.2|uncharacterized	protein Dwil_GK11578 [Drosophila willistoni]	100.0%	0.794%	43,312.5	12	17	103	File2536 Spectrum15332 scans: 18788	KLHGVPFMTLDNVLNAEAQR	R	Y	99.7%	61.4	25.0	59.7	Oxidation (+16)	2,268.17	4	0.0019	0.85	62	81
SOM Ax	20151203SMOAX (F021100SOMax)	protein Dwil_GK11578 [Drosophila willistoni]	TRINITY_DN44175_c0_g1_i1\gi|946584515|gb|EDW80519.2|uncharacterized	protein Dwil_GK11578 [Drosophila willistoni]	100.0%	0.794%	43,312.5	12	17	103	File2536 Spectrum15571 scans: 19051	KLHGVPFMTLDNVLNAEAQR	R	Y	99.7%	61.6	25.0	55.8	Oxidation (+16)	2,268.17	4	0.00069	0.30	62	81
SOM Ax	20151203SMOAX (F021100SOMax)	protein Dwil_GK11578 [Drosophila willistoni]	TRINITY_DN44175_c0_g1_i1\gi|946584515|gb|EDW80519.2|uncharacterized	protein Dwil_GK11578 [Drosophila willistoni]	100.0%	0.794%	43,312.5	12	17	103	File2536 Spectrum15582 scans: 19063	KLHGVPFMTLDNVLNAEAQR	R	Y	99.7%	61.8	25.0	61.8	Oxidation (+16)	2,268.17	3	-0.0010	-0.44	62	81
SOM Ax	20151203SMOAX (F021100SOMax)	protein Dwil_GK11578 [Drosophila willistoni]	TRINITY_DN44175_c0_g1_i1\gi|946584515|gb|EDW80519.2|uncharacterized	protein Dwil_GK11578 [Drosophila willistoni]	100.0%	0.794%	43,312.5	12	17	103	File2536 Spectrum15025 scans: 18450	KLHGVPFMTLDNVLNAEAQR	R	Y	99.7%	64.9	25.0	59.3	Oxidation (+16)	2,268.17	3	0.0023	1.0	62	81
SOM Ax	20151203SMOAX (F021100SOMax)	protein Dwil_GK11578 [Drosophila willistoni]	TRINITY_DN44175_c0_g1_i1\gi|946584515|gb|EDW80519.2|uncharacterized	protein Dwil_GK11578 [Drosophila willistoni]	100.0%	0.794%	43,312.5	12	17	103	File2536 Spectrum15181 scans: 18622	KLHGVPFMTLDNVLNAEAQR	R	Y	99.7%	73.7	25.0	73.7	Oxidation (+16)	2,268.17	3	0.0019	0.85	62	81
SOM Ax	20151203SMOAX (F021100SOMax)	protein Dwil_GK11578 [Drosophila willistoni]	TRINITY_DN44175_c0_g1_i1\gi|946584515|gb|EDW80519.2|uncharacterized	protein Dwil_GK11578 [Drosophila willistoni]	100.0%	0.794%	43,312.5	12	17	103	File2536 Spectrum15341 scans: 18798	KLHGVPFMTLDNVLNAEAQR	R	Y	99.7%	74.8	25.0	73.4	Oxidation (+16)	2,268.17	3	0.0018	0.77	62	81
SOM Ax	20151203SMOAX (F021100SOMax)	protein Dwil_GK11578 [Drosophila willistoni]	TRINITY_DN44175_c0_g1_i1\gi|946584515|gb|EDW80519.2|uncharacterized	protein Dwil_GK11578 [Drosophila willistoni]	100.0%	0.794%	43,312.5	12	17	103	File2536 Spectrum15665 scans: 19154	KLHGVPFMTLDNVLNAEAQR	R	Y	99.7%	74.8	25.0	73.2	Oxidation (+16)	2,268.18	3	0.0067	2.9	62	81
SOM Ax	20151203SMOAX (F021100SOMax)	protein Dwil_GK11578 [Drosophila willistoni]	TRINITY_DN44175_c0_g1_i1\gi|946584515|gb|EDW80519.2|uncharacterized	protein Dwil_GK11578 [Drosophila willistoni]	100.0%	0.794%	43,312.5	12	17	103	File2536 Spectrum15261 scans: 18710	KLHGVPFMTLDNVLNAEAQR	R	Y	99.7%	75.4	25.0	72.5	Oxidation (+16)	2,268.17	3	0.0019	0.85	62	81
SOM Ax	20151203SMOAX (F021100SOMax)	protein Dwil_GK11578 [Drosophila willistoni]	TRINITY_DN44175_c0_g1_i1\gi|946584515|gb|EDW80519.2|uncharacterized	protein Dwil_GK11578 [Drosophila willistoni]	100.0%	0.794%	43,312.5	12	17	103	File2536 Spectrum15503 scans: 18976	KLHGVPFMTLDNVLNAEAQR	R	Y	99.7%	80.0	25.0	73.8	Oxidation (+16)	2,268.17	3	0.0021	0.93	62	81
SOM Ax	20151203SMOAX (F021100SOMax)	protein Dwil_GK11578 [Drosophila willistoni]	TRINITY_DN44175_c0_g1_i1\gi|946584515|gb|EDW80519.2|uncharacterized	protein Dwil_GK11578 [Drosophila willistoni]	100.0%	0.794%	43,312.5	12	17	103	File2536 Spectrum15421 scans: 18886	KLHGVPFMTLDNVLNAEAQR	R	Y	99.7%	92.1	25.0	92.1	Oxidation (+16)	2,268.17	3	0.0034	1.5	62	81
SOM Ax	20151203SMOAX (F021100SOMax)	protein Dwil_GK11578 [Drosophila willistoni]	TRINITY_DN44175_c0_g1_i1\gi|946584515|gb|EDW80519.2|uncharacterized	protein Dwil_GK11578 [Drosophila willistoni]	100.0%	0.794%	43,312.5	12	17	103	File2536 Spectrum13799 scans: 17086	LHGVPFMTLDNVLNAEAQR	K	Y	99.5%	34.9	25.0	33.9	Oxidation (+16)	2,140.07	2	-0.0079	-3.7	63	81
SOM Ax	20151203SMOAX (F021100SOMax)	protein Dwil_GK11578 [Drosophila willistoni]	TRINITY_DN44175_c0_g1_i1\gi|946584515|gb|EDW80519.2|uncharacterized	protein Dwil_GK11578 [Drosophila willistoni]	100.0%	0.794%	43,312.5	12	17	103	File2536 Spectrum14030 scans: 17346	LHGVPFMTLDNVLNAEAQR	K	Y	99.7%	65.0	25.0	62.6	Oxidation (+16)	2,140.08	2	0.0089	4.2	63	81
SOM Ax	20151203SMOAX (F021100SOMax)	protein Dwil_GK11578 [Drosophila willistoni]	TRINITY_DN44175_c0_g1_i1\gi|946584515|gb|EDW80519.2|uncharacterized	protein Dwil_GK11578 [Drosophila willistoni]	100.0%	0.794%	43,312.5	12	17	103	File2536 Spectrum13556 scans: 16818	LHGVPFMTLDNVLNAEAQR	K	Y	99.7%	46.4	25.0	44.1	Oxidation (+16)	2,140.07	3	-0.00054	-0.25	63	81
SOM Ax	20151203SMOAX (F021100SOMax)	protein Dwil_GK11578 [Drosophila willistoni]	TRINITY_DN44175_c0_g1_i1\gi|946584515|gb|EDW80519.2|uncharacterized	protein Dwil_GK11578 [Drosophila willistoni]	100.0%	0.794%	43,312.5	12	17	103	File2536 Spectrum11766 scans: 14848	LHGVPFMTLDNVLNAEAQR	K	Y	99.7%	46.4	25.0	46.4	Oxidation (+16)	2,140.07	3	0.00039	0.18	63	81
SOM Ax	20151203SMOAX (F021100SOMax)	protein Dwil_GK11578 [Drosophila willistoni]	TRINITY_DN44175_c0_g1_i1\gi|946584515|gb|EDW80519.2|uncharacterized	protein Dwil_GK11578 [Drosophila willistoni]	100.0%	0.794%	43,312.5	12	17	103	File2536 Spectrum14414 scans: 17770	LHGVPFMTLDNVLNAEAQR	K	Y	99.7%	56.9	25.0	56.9	Oxidation (+16)	2,140.07	3	-0.00072	-0.34	63	81
SOM Ax	20151203SMOAX (F021100SOMax)	protein Dwil_GK11578 [Drosophila willistoni]	TRINITY_DN44175_c0_g1_i1\gi|946584515|gb|EDW80519.2|uncharacterized	protein Dwil_GK11578 [Drosophila willistoni]	100.0%	0.794%	43,312.5	12	17	103	File2536 Spectrum14094 scans: 17417	LHGVPFMTLDNVLNAEAQR	K	Y	99.7%	68.4	25.0	68.4	Oxidation (+16)	2,140.07	3	0.00039	0.18	63	81
SOM Ax	20151203SMOAX (F021100SOMax)	protein Dwil_GK11578 [Drosophila willistoni]	TRINITY_DN44175_c0_g1_i1\gi|946584515|gb|EDW80519.2|uncharacterized	protein Dwil_GK11578 [Drosophila willistoni]	100.0%	0.794%	43,312.5	12	17	103	File2536 Spectrum14174 scans: 17506	LHGVPFMTLDNVLNAEAQR	K	Y	99.7%	69.2	25.0	65.9	Oxidation (+16)	2,140.08	3	0.0031	1.5	63	81
SOM Ax	20151203SMOAX (F021100SOMax)	protein Dwil_GK11578 [Drosophila willistoni]	TRINITY_DN44175_c0_g1_i1\gi|946584515|gb|EDW80519.2|uncharacterized	protein Dwil_GK11578 [Drosophila willistoni]	100.0%	0.794%	43,312.5	12	17	103	File2536 Spectrum14258 scans: 17598	LHGVPFMTLDNVLNAEAQR	K	Y	99.7%	69.3	25.0	68.0	Oxidation (+16)	2,140.07	3	0.00057	0.26	63	81
SOM Ax	20151203SMOAX (F021100SOMax)	protein Dwil_GK11578 [Drosophila willistoni]	TRINITY_DN44175_c0_g1_i1\gi|946584515|gb|EDW80519.2|uncharacterized	protein Dwil_GK11578 [Drosophila willistoni]	100.0%	0.794%	43,312.5	12	17	103	File2536 Spectrum14339 scans: 17687	LHGVPFMTLDNVLNAEAQR	K	Y	99.7%	70.3	25.0	66.1	Oxidation (+16)	2,140.07	3	-0.0033	-1.5	63	81
SOM Ax	20151203SMOAX (F021100SOMax)	protein Dwil_GK11578 [Drosophila willistoni]	TRINITY_DN44175_c0_g1_i1\gi|946584515|gb|EDW80519.2|uncharacterized	protein Dwil_GK11578 [Drosophila willistoni]	100.0%	0.794%	43,312.5	12	17	103	File2536 Spectrum13634 scans: 16904	LHGVPFMTLDNVLNAEAQR	K	Y	99.7%	75.0	25.0	73.0	Oxidation (+16)	2,140.08	3	0.0031	1.5	63	81
SOM Ax	20151203SMOAX (F021100SOMax)	protein Dwil_GK11578 [Drosophila willistoni]	TRINITY_DN44175_c0_g1_i1\gi|946584515|gb|EDW80519.2|uncharacterized	protein Dwil_GK11578 [Drosophila willistoni]	100.0%	0.794%	43,312.5	12	17	103	File2536 Spectrum13942 scans: 17245	LHGVPFMTLDNVLNAEAQR	K	Y	99.7%	81.7	25.0	77.4	Oxidation (+16)	2,140.07	3	-0.00054	-0.25	63	81
SOM Ax	20151203SMOAX (F021100SOMax)	protein Dwil_GK11578 [Drosophila willistoni]	TRINITY_DN44175_c0_g1_i1\gi|946584515|gb|EDW80519.2|uncharacterized	protein Dwil_GK11578 [Drosophila willistoni]	100.0%	0.794%	43,312.5	12	17	103	File2536 Spectrum13864 scans: 17159	LHGVPFMTLDNVLNAEAQR	K	Y	99.7%	82.2	25.0	78.6	Oxidation (+16)	2,140.07	3	0.00093	0.43	63	81
SOM Ax	20151203SMOAX (F021100SOMax)	protein Dwil_GK11578 [Drosophila willistoni]	TRINITY_DN44175_c0_g1_i1\gi|946584515|gb|EDW80519.2|uncharacterized	protein Dwil_GK11578 [Drosophila willistoni]	100.0%	0.794%	43,312.5	12	17	103	File2536 Spectrum14018 scans: 17332	LHGVPFMTLDNVLNAEAQR	K	Y	99.7%	83.4	25.0	81.8	Oxidation (+16)	2,140.08	3	0.0068	3.2	63	81
SOM Ax	20151203SMOAX (F021100SOMax)	protein Dwil_GK11578 [Drosophila willistoni]	TRINITY_DN44175_c0_g1_i1\gi|946584515|gb|EDW80519.2|uncharacterized	protein Dwil_GK11578 [Drosophila willistoni]	100.0%	0.794%	43,312.5	12	17	103	File2536 Spectrum13784 scans: 17070	LHGVPFMTLDNVLNAEAQR	K	Y	99.7%	85.5	25.0	85.5	Oxidation (+16)	2,140.08	3	0.0015	0.69	63	81
SOM Ax	20151203SMOAX (F021100SOMax)	protein Dwil_GK11578 [Drosophila willistoni]	TRINITY_DN44175_c0_g1_i1\gi|946584515|gb|EDW80519.2|uncharacterized	protein Dwil_GK11578 [Drosophila willistoni]	100.0%	0.794%	43,312.5	12	17	103	File2536 Spectrum13705 scans: 16983	LHGVPFMTLDNVLNAEAQR	K	Y	99.7%	88.1	25.0	86.1	Oxidation (+16)	2,140.08	3	0.0020	0.94	63	81
SOM Ax	20151203SMOAX (F021100SOMax)	protein Dwil_GK11578 [Drosophila willistoni]	TRINITY_DN44175_c0_g1_i1\gi|946584515|gb|EDW80519.2|uncharacterized	protein Dwil_GK11578 [Drosophila willistoni]	100.0%	0.794%	43,312.5	12	17	103	File2536 Spectrum13954 scans: 17258	LHGVPFMTLDNVLNAEAQR	K	Y	99.7%	101	25.0	101	Oxidation (+16)	2,140.07	2	-0.0016	-0.74	63	81
SOM Ax	20151203SMOAX (F021100SOMax)	protein Dwil_GK11578 [Drosophila willistoni]	TRINITY_DN44175_c0_g1_i1\gi|946584515|gb|EDW80519.2|uncharacterized	protein Dwil_GK11578 [Drosophila willistoni]	100.0%	0.794%	43,312.5	12	17	103	File2536 Spectrum13877 scans: 17173	LHGVPFMTLDNVLNAEAQR	K	Y	99.7%	120	25.0	117	Oxidation (+16)	2,140.07	2	0.00038	0.18	63	81
SOM Ax	20151203SMOAX (F021100SOMax)	protein Dwil_GK11578 [Drosophila willistoni]	TRINITY_DN44175_c0_g1_i1\gi|946584515|gb|EDW80519.2|uncharacterized	protein Dwil_GK11578 [Drosophila willistoni]	100.0%	0.794%	43,312.5	12	17	103	File2536 Spectrum11103 scans: 14117	MVGHFTQIVWYK	K	S	99.3%	23.8	25.0	19.9	Oxidation (+16)	1,523.76	3	-0.00077	-0.51	156	167
SOM Ax	20151203SMOAX (F021100SOMax)	protein Dwil_GK11578 [Drosophila willistoni]	TRINITY_DN44175_c0_g1_i1\gi|946584515|gb|EDW80519.2|uncharacterized	protein Dwil_GK11578 [Drosophila willistoni]	100.0%	0.794%	43,312.5	12	17	103	File2536 Spectrum11266 scans: 14298	MVGHFTQIVWYK	K	S	99.7%	35.0	25.0	35.0	Oxidation (+16)	1,523.76	3	-0.0030	-1.9	156	167
SOM Ax	20151203SMOAX (F021100SOMax)	protein Dwil_GK11578 [Drosophila willistoni]	TRINITY_DN44175_c0_g1_i1\gi|946584515|gb|EDW80519.2|uncharacterized	protein Dwil_GK11578 [Drosophila willistoni]	100.0%	0.794%	43,312.5	12	17	103	File2536 Spectrum11184 scans: 14206	MVGHFTQIVWYK	K	S	99.7%	35.2	25.0	34.0	Oxidation (+16)	1,523.76	3	-0.00032	-0.21	156	167
SOM Ax	20151203SMOAX (F021100SOMax)	protein Dwil_GK11578 [Drosophila willistoni]	TRINITY_DN44175_c0_g1_i1\gi|946584515|gb|EDW80519.2|uncharacterized	protein Dwil_GK11578 [Drosophila willistoni]	100.0%	0.794%	43,312.5	12	17	103	File2536 Spectrum9957 scans: 12856	NSYTFDANECVLYCK	R	D	99.7%	74.2	25.0	74.2	Carbamidomethyl (+57), Carbamidomethyl (+57)	1,882.78	2	-0.0057	-3.0	297	311
SOM Ax	20151203SMOAX (F021100SOMax)	protein Dwil_GK11578 [Drosophila willistoni]	TRINITY_DN44175_c0_g1_i1\gi|946584515|gb|EDW80519.2|uncharacterized	protein Dwil_GK11578 [Drosophila willistoni]	100.0%	0.794%	43,312.5	12	17	103	File2536 Spectrum9874 scans: 12765	NSYTFDANECVLYCK	R	D	99.7%	91.2	25.0	91.2	Carbamidomethyl (+57), Carbamidomethyl (+57)	1,882.79	2	0.00097	0.51	297	311
SOM Ax	20151203SMOAX (F021100SOMax)	protein Dwil_GK11578 [Drosophila willistoni]	TRINITY_DN44175_c0_g1_i1\gi|946584515|gb|EDW80519.2|uncharacterized	protein Dwil_GK11578 [Drosophila willistoni]	100.0%	0.794%	43,312.5	12	17	103	File2536 Spectrum9085 scans: 11897	NSYTFDANECVLYCKDPDPNK	R	S	99.7%	37.5	25.0	37.5	Carbamidomethyl (+57), Carbamidomethyl (+57)	2,549.09	3	0.0029	1.1	297	317
SOM Ax	20151203SMOAX (F021100SOMax)	protein Dwil_GK11578 [Drosophila willistoni]	TRINITY_DN44175_c0_g1_i1\gi|946584515|gb|EDW80519.2|uncharacterized	protein Dwil_GK11578 [Drosophila willistoni]	100.0%	0.794%	43,312.5	12	17	103	File2536 Spectrum9000 scans: 11803	NSYTFDANECVLYCKDPDPNK	R	S	99.7%	47.1	25.0	47.1	Carbamidomethyl (+57), Carbamidomethyl (+57)	2,549.09	3	0.0031	1.2	297	317
SOM Ax	20151203SMOAX (F021100SOMax)	protein Dwil_GK11578 [Drosophila willistoni]	TRINITY_DN44175_c0_g1_i1\gi|946584515|gb|EDW80519.2|uncharacterized	protein Dwil_GK11578 [Drosophila willistoni]	100.0%	0.794%	43,312.5	12	17	103	File2536 Spectrum9166 scans: 11986	NSYTFDANECVLYCKDPDPNK	R	S	99.7%	53.5	25.0	53.5	Carbamidomethyl (+57), Carbamidomethyl (+57)	2,549.09	3	0.0075	2.9	297	317
SOM Ax	20151203SMOAX (F021100SOMax)	protein Dwil_GK11578 [Drosophila willistoni]	TRINITY_DN44175_c0_g1_i1\gi|946584515|gb|EDW80519.2|uncharacterized	protein Dwil_GK11578 [Drosophila willistoni]	100.0%	0.794%	43,312.5	12	17	103	File2536 Spectrum5655 scans: 8116	QDQLNLHNHYR	R	K	98.0%	21.6	25.0	21.3		1,436.69	3	-0.0015	-1.1	51	61
SOM Ax	20151203SMOAX (F021100SOMax)	protein Dwil_GK11578 [Drosophila willistoni]	TRINITY_DN44175_c0_g1_i1\gi|946584515|gb|EDW80519.2|uncharacterized	protein Dwil_GK11578 [Drosophila willistoni]	100.0%	0.794%	43,312.5	12	17	103	File2536 Spectrum4968 scans: 7344	QDQLNLHNHYR	R	K	98.1%	21.1	25.0	19.2		1,436.69	3	0.00010	0.071	51	61
SOM Ax	20151203SMOAX (F021100SOMax)	protein Dwil_GK11578 [Drosophila willistoni]	TRINITY_DN44175_c0_g1_i1\gi|946584515|gb|EDW80519.2|uncharacterized	protein Dwil_GK11578 [Drosophila willistoni]	100.0%	0.794%	43,312.5	12	17	103	File2536 Spectrum4881 scans: 7248	QDQLNLHNHYR	R	K	99.5%	25.4	25.0	23.6		1,436.69	3	-0.0013	-0.89	51	61
SOM Ax	20151203SMOAX (F021100SOMax)	protein Dwil_GK11578 [Drosophila willistoni]	TRINITY_DN44175_c0_g1_i1\gi|946584515|gb|EDW80519.2|uncharacterized	protein Dwil_GK11578 [Drosophila willistoni]	100.0%	0.794%	43,312.5	12	17	103	File2536 Spectrum5379 scans: 7798	QDQLNLHNHYR	R	K	99.7%	28.8	25.0	28.8		1,436.69	3	-0.0027	-1.9	51	61
SOM Ax	20151203SMOAX (F021100SOMax)	protein Dwil_GK11578 [Drosophila willistoni]	TRINITY_DN44175_c0_g1_i1\gi|946584515|gb|EDW80519.2|uncharacterized	protein Dwil_GK11578 [Drosophila willistoni]	100.0%	0.794%	43,312.5	12	17	103	File2536 Spectrum4740 scans: 7092	QDQLNLHNHYR	R	K	99.7%	43.0	25.0	35.7		1,436.69	2	-0.0058	-4.0	51	61
SOM Ax	20151203SMOAX (F021100SOMax)	protein Dwil_GK11578 [Drosophila willistoni]	TRINITY_DN44175_c0_g1_i1\gi|946584515|gb|EDW80519.2|uncharacterized	protein Dwil_GK11578 [Drosophila willistoni]	100.0%	0.794%	43,312.5	12	17	103	File2536 Spectrum5290 scans: 7698	QDQLNLHNHYR	R	K	99.7%	32.7	25.0	31.8		1,436.69	3	-0.0015	-1.1	51	61
SOM Ax	20151203SMOAX (F021100SOMax)	protein Dwil_GK11578 [Drosophila willistoni]	TRINITY_DN44175_c0_g1_i1\gi|946584515|gb|EDW80519.2|uncharacterized	protein Dwil_GK11578 [Drosophila willistoni]	100.0%	0.794%	43,312.5	12	17	103	File2536 Spectrum5128 scans: 7520	QDQLNLHNHYR	R	K	99.7%	34.8	25.0	34.8		1,436.69	3	0.000012	0.0084	51	61
SOM Ax	20151203SMOAX (F021100SOMax)	protein Dwil_GK11578 [Drosophila willistoni]	TRINITY_DN44175_c0_g1_i1\gi|946584515|gb|EDW80519.2|uncharacterized	protein Dwil_GK11578 [Drosophila willistoni]	100.0%	0.794%	43,312.5	12	17	103	File2536 Spectrum5209 scans: 7609	QDQLNLHNHYR	R	K	99.7%	41.5	25.0	41.5		1,436.69	3	0.0011	0.76	51	61
SOM Ax	20151203SMOAX (F021100SOMax)	protein Dwil_GK11578 [Drosophila willistoni]	TRINITY_DN44175_c0_g1_i1\gi|946584515|gb|EDW80519.2|uncharacterized	protein Dwil_GK11578 [Drosophila willistoni]	100.0%	0.794%	43,312.5	12	17	103	File2536 Spectrum4856 scans: 7220	QDQLNLHNHYR	R	K	99.7%	59.6	25.0	57.4		1,436.69	2	-0.0043	-3.0	51	61
SOM Ax	20151203SMOAX (F021100SOMax)	protein Dwil_GK11578 [Drosophila willistoni]	TRINITY_DN44175_c0_g1_i1\gi|946584515|gb|EDW80519.2|uncharacterized	protein Dwil_GK11578 [Drosophila willistoni]	100.0%	0.794%	43,312.5	12	17	103	File2536 Spectrum4984 scans: 7361	QDQLNLHNHYR	R	K	99.7%	64.7	25.0	54.2		1,436.69	2	-0.00032	-0.22	51	61
SOM Ax	20151203SMOAX (F021100SOMax)	protein Dwil_GK11578 [Drosophila willistoni]	TRINITY_DN44175_c0_g1_i1\gi|946584515|gb|EDW80519.2|uncharacterized	protein Dwil_GK11578 [Drosophila willistoni]	100.0%	0.794%	43,312.5	12	17	103	File2536 Spectrum1147 scans: 3138	SPVASPVHR	R	V	99.5%	26.6	25.0	18.7		948.51	2	0.00050	0.52	24	32
SOM Ax	20151203SMOAX (F021100SOMax)	protein Dwil_GK11578 [Drosophila willistoni]	TRINITY_DN44175_c0_g1_i1\gi|946584515|gb|EDW80519.2|uncharacterized	protein Dwil_GK11578 [Drosophila willistoni]	100.0%	0.794%	43,312.5	12	17	103	File2536 Spectrum3031 scans: 5212	YAEELAAK	R	D	99.0%	38.4	25.0	28.6		893.45	2	-0.0015	-1.7	82	89
SOM Ax	20151203SMOAX (F021100SOMax)	protein Dwil_GK11578 [Drosophila willistoni]	TRINITY_DN44175_c0_g1_i1\gi|946584515|gb|EDW80519.2|uncharacterized	protein Dwil_GK11578 [Drosophila willistoni]	100.0%	0.794%	43,312.5	12	17	103	File2536 Spectrum2938 scans: 5110	YAEELAAK	R	D	99.0%	38.9	25.0	29.1		893.45	2	-0.00022	-0.25	82	89
SOM Ax	20151203SMOAX (F021100SOMax)	protein Dwil_GK11578 [Drosophila willistoni]	TRINITY_DN44175_c0_g1_i1\gi|946584515|gb|EDW80519.2|uncharacterized	protein Dwil_GK11578 [Drosophila willistoni]	100.0%	0.794%	43,312.5	12	17	103	File2536 Spectrum2292 scans: 4400	YAEELAAK	R	D	99.0%	42.2	25.0	38.5		893.45	2	-0.000042	-0.047	82	89
SOM Ax	20151203SMOAX (F021100SOMax)	protein Dwil_GK11578 [Drosophila willistoni]	TRINITY_DN44175_c0_g1_i1\gi|946584515|gb|EDW80519.2|uncharacterized	protein Dwil_GK11578 [Drosophila willistoni]	100.0%	0.794%	43,312.5	12	17	103	File2536 Spectrum2562 scans: 4697	YAEELAAK	R	D	99.0%	42.3	25.0	38.0		893.45	2	0.00034	0.38	82	89
SOM Ax	20151203SMOAX (F021100SOMax)	protein Dwil_GK11578 [Drosophila willistoni]	TRINITY_DN44175_c0_g1_i1\gi|946584515|gb|EDW80519.2|uncharacterized	protein Dwil_GK11578 [Drosophila willistoni]	100.0%	0.794%	43,312.5	12	17	103	File2536 Spectrum2472 scans: 4598	YAEELAAK	R	D	99.0%	43.1	25.0	39.0		893.45	2	-0.0013	-1.5	82	89
SOM Ax	20151203SMOAX (F021100SOMax)	protein Dwil_GK11578 [Drosophila willistoni]	TRINITY_DN44175_c0_g1_i1\gi|946584515|gb|EDW80519.2|uncharacterized	protein Dwil_GK11578 [Drosophila willistoni]	100.0%	0.794%	43,312.5	12	17	103	File2536 Spectrum2848 scans: 5011	YAEELAAK	R	D	99.0%	43.4	25.0	33.5		893.45	2	0.0017	1.9	82	89
SOM Ax	20151203SMOAX (F021100SOMax)	protein Dwil_GK11578 [Drosophila willistoni]	TRINITY_DN44175_c0_g1_i1\gi|946584515|gb|EDW80519.2|uncharacterized	protein Dwil_GK11578 [Drosophila willistoni]	100.0%	0.794%	43,312.5	12	17	103	File2536 Spectrum2382 scans: 4499	YAEELAAK	R	D	99.0%	46.5	25.0	42.5		893.45	2	-0.00022	-0.25	82	89
SOM Ax	20151203SMOAX (F021100SOMax)	protein Dwil_GK11578 [Drosophila willistoni]	TRINITY_DN44175_c0_g1_i1\gi|946584515|gb|EDW80519.2|uncharacterized	protein Dwil_GK11578 [Drosophila willistoni]	100.0%	0.794%	43,312.5	12	17	103	File2536 Spectrum2204 scans: 4303	YAEELAAK	R	D	99.0%	50.7	25.0	45.7		893.45	2	0.00070	0.78	82	89
SOM Ax	20151203SMOAX (F021100SOMax)	protein Dwil_GK11578 [Drosophila willistoni]	TRINITY_DN44175_c0_g1_i1\gi|946584515|gb|EDW80519.2|uncharacterized	protein Dwil_GK11578 [Drosophila willistoni]	100.0%	0.794%	43,312.5	12	17	103	File2536 Spectrum11624 scans: 14692	YLSPGNYIGQYSVNVPR	R	A	99.7%	39.0	25.0	34.4		1,925.96	3	-0.0068	-3.5	190	206
SOM Ax	20151203SMOAX (F021100SOMax)	protein Dwil_GK11578 [Drosophila willistoni]	TRINITY_DN44175_c0_g1_i1\gi|946584515|gb|EDW80519.2|uncharacterized	protein Dwil_GK11578 [Drosophila willistoni]	100.0%	0.794%	43,312.5	12	17	103	File2536 Spectrum12127 scans: 15245	YLSPGNYIGQYSVNVPR	R	A	99.7%	36.6	25.0	26.1		1,925.96	3	0.0012	0.63	190	206
SOM Ax	20151203SMOAX (F021100SOMax)	protein Dwil_GK11578 [Drosophila willistoni]	TRINITY_DN44175_c0_g1_i1\gi|946584515|gb|EDW80519.2|uncharacterized	protein Dwil_GK11578 [Drosophila willistoni]	100.0%	0.794%	43,312.5	12	17	103	File2536 Spectrum12023 scans: 15131	YLSPGNYIGQYSVNVPR	R	A	99.7%	55.8	25.0	52.6		1,925.96	3	-0.00040	-0.21	190	206
SOM Ax	20151203SMOAX (F021100SOMax)	protein Dwil_GK11578 [Drosophila willistoni]	TRINITY_DN44175_c0_g1_i1\gi|946584515|gb|EDW80519.2|uncharacterized	protein Dwil_GK11578 [Drosophila willistoni]	100.0%	0.794%	43,312.5	12	17	103	File2536 Spectrum11780 scans: 14864	YLSPGNYIGQYSVNVPR	R	A	99.7%	60.0	25.0	55.7		1,925.96	3	-0.00079	-0.41	190	206
SOM Ax	20151203SMOAX (F021100SOMax)	protein Dwil_GK11578 [Drosophila willistoni]	TRINITY_DN44175_c0_g1_i1\gi|946584515|gb|EDW80519.2|uncharacterized	protein Dwil_GK11578 [Drosophila willistoni]	100.0%	0.794%	43,312.5	12	17	103	File2536 Spectrum11860 scans: 14952	YLSPGNYIGQYSVNVPR	R	A	99.7%	62.0	25.0	58.0		1,925.96	3	-0.00079	-0.41	190	206
SOM Ax	20151203SMOAX (F021100SOMax)	protein Dwil_GK11578 [Drosophila willistoni]	TRINITY_DN44175_c0_g1_i1\gi|946584515|gb|EDW80519.2|uncharacterized	protein Dwil_GK11578 [Drosophila willistoni]	100.0%	0.794%	43,312.5	12	17	103	File2536 Spectrum11941 scans: 15041	YLSPGNYIGQYSVNVPR	R	A	99.7%	65.8	25.0	62.4		1,925.97	3	0.0020	1.0	190	206
SOM Ax	20151203SMOAX (F021100SOMax)	protein Dwil_GK11578 [Drosophila willistoni]	TRINITY_DN44175_c0_g1_i1\gi|946584515|gb|EDW80519.2|uncharacterized	protein Dwil_GK11578 [Drosophila willistoni]	100.0%	0.794%	43,312.5	12	17	103	File2536 Spectrum11701 scans: 14777	YLSPGNYIGQYSVNVPR	R	A	99.7%	73.2	25.0	69.2		1,925.96	3	0.0012	0.63	190	206
SOM Ax	20151203SMOAX (F021100SOMax)	protein Dwil_GK11578 [Drosophila willistoni]	TRINITY_DN44175_c0_g1_i1\gi|946584515|gb|EDW80519.2|uncharacterized	protein Dwil_GK11578 [Drosophila willistoni]	100.0%	0.794%	43,312.5	12	17	103	File2536 Spectrum11779 scans: 14863	YLSPGNYIGQYSVNVPR	R	A	99.7%	108	25.0	107		1,925.96	2	0.00088	0.46	190	206
SOM Ax	20151203SMOAX (F021100SOMax)	protein Dwil_GK11578 [Drosophila willistoni]	TRINITY_DN44175_c0_g1_i1\gi|946584515|gb|EDW80519.2|uncharacterized	protein Dwil_GK11578 [Drosophila willistoni]	100.0%	0.794%	43,312.5	12	17	103	File2536 Spectrum11699 scans: 14775	YLSPGNYIGQYSVNVPR	R	A	99.7%	108	25.0	108		1,925.97	2	0.0020	1.0	190	206
SOM Ax	20151203SMOAX (F021100SOMax)	protein Dwil_GK11578 [Drosophila willistoni]	TRINITY_DN44175_c0_g1_i1\gi|946584515|gb|EDW80519.2|uncharacterized	protein Dwil_GK11578 [Drosophila willistoni]	100.0%	0.794%	43,312.5	12	17	103	File2536 Spectrum11859 scans: 14951	YLSPGNYIGQYSVNVPR	R	A	99.7%	108	25.0	108		1,925.96	2	0.000018	0.0094	190	206
SOM Ax	20151203SMOAX (F021100SOMax)	protein Dwil_GK11578 [Drosophila willistoni]	TRINITY_DN44175_c0_g1_i1\gi|946584515|gb|EDW80519.2|uncharacterized	protein Dwil_GK11578 [Drosophila willistoni]	100.0%	0.794%	43,312.5	12	17	103	File2536 Spectrum11939 scans: 15039	YLSPGNYIGQYSVNVPR	R	A	99.7%	110	25.0	110		1,925.97	2	0.0041	2.1	190	206
SOM Ax	20151203SMOAX (F021100SOMax)	protein Dwil_GK11578 [Drosophila willistoni]	TRINITY_DN44175_c0_g1_i1\gi|946584515|gb|EDW80519.2|uncharacterized	protein Dwil_GK11578 [Drosophila willistoni]	100.0%	0.794%	43,312.5	12	17	103	File2536 Spectrum12024 scans: 15132	YLSPGNYIGQYSVNVPR	R	A	99.7%	113	25.0	113		1,925.96	2	-0.00010	-0.053	190	206
SOM Ax	20151203SMOAX (F021100SOMax)	TRINITY_DN44211_c0_g1_i1\NA	TRINITY_DN44211_c0_g1_i1\NA	TRINITY_DN44211_c0_g1_i1\NA	100.0%	0.0771%	18,760.8	3	3	10	File2536 Spectrum4924 scans: 7295	ACLQVCNQNDCAYNER	K	C	99.7%	109	25.0	109	Carbamidomethyl (+57), Carbamidomethyl (+57), Carbamidomethyl (+57)	2,013.81	2	0.00098	0.49	107	122
SOM Ax	20151203SMOAX (F021100SOMax)	TRINITY_DN44211_c0_g1_i1\NA	TRINITY_DN44211_c0_g1_i1\NA	TRINITY_DN44211_c0_g1_i1\NA	100.0%	0.0771%	18,760.8	3	3	10	File2536 Spectrum4012 scans: 6292	GFCGSLAR	K	C	99.0%	32.3	25.0	30.2	Carbamidomethyl (+57)	866.41	2	-0.0014	-1.7	94	101
SOM Ax	20151203SMOAX (F021100SOMax)	TRINITY_DN44211_c0_g1_i1\NA	TRINITY_DN44211_c0_g1_i1\NA	TRINITY_DN44211_c0_g1_i1\NA	100.0%	0.0771%	18,760.8	3	3	10	File2536 Spectrum4252 scans: 6556	GFCGSLAR	K	C	99.0%	33.0	25.0	30.2	Carbamidomethyl (+57)	866.41	2	-0.0011	-1.2	94	101
SOM Ax	20151203SMOAX (F021100SOMax)	TRINITY_DN44211_c0_g1_i1\NA	TRINITY_DN44211_c0_g1_i1\NA	TRINITY_DN44211_c0_g1_i1\NA	100.0%	0.0771%	18,760.8	3	3	10	File2536 Spectrum4092 scans: 6380	GFCGSLAR	K	C	99.0%	37.1	25.0	31.8	Carbamidomethyl (+57)	866.41	2	-0.0019	-2.2	94	101
SOM Ax	20151203SMOAX (F021100SOMax)	TRINITY_DN44211_c0_g1_i1\NA	TRINITY_DN44211_c0_g1_i1\NA	TRINITY_DN44211_c0_g1_i1\NA	100.0%	0.0771%	18,760.8	3	3	10	File2536 Spectrum4172 scans: 6468	GFCGSLAR	K	C	99.0%	37.3	25.0	30.9	Carbamidomethyl (+57)	866.41	2	-0.0010	-1.2	94	101
SOM Ax	20151203SMOAX (F021100SOMax)	TRINITY_DN44211_c0_g1_i1\NA	TRINITY_DN44211_c0_g1_i1\NA	TRINITY_DN44211_c0_g1_i1\NA	100.0%	0.0771%	18,760.8	3	3	10	File2536 Spectrum7047 scans: 9650	YVCPADPLGCR	R	N	99.7%	48.8	25.0	48.8	Carbamidomethyl (+57), Carbamidomethyl (+57)	1,306.58	2	0.0018	1.4	142	152
SOM Ax	20151203SMOAX (F021100SOMax)	TRINITY_DN44211_c0_g1_i1\NA	TRINITY_DN44211_c0_g1_i1\NA	TRINITY_DN44211_c0_g1_i1\NA	100.0%	0.0771%	18,760.8	3	3	10	File2536 Spectrum7309 scans: 9941	YVCPADPLGCR	R	N	99.7%	47.5	25.0	45.2	Carbamidomethyl (+57), Carbamidomethyl (+57)	1,306.58	2	0.00043	0.33	142	152
SOM Ax	20151203SMOAX (F021100SOMax)	TRINITY_DN44211_c0_g1_i1\NA	TRINITY_DN44211_c0_g1_i1\NA	TRINITY_DN44211_c0_g1_i1\NA	100.0%	0.0771%	18,760.8	3	3	10	File2536 Spectrum7133 scans: 9746	YVCPADPLGCR	R	N	99.7%	51.0	25.0	51.0	Carbamidomethyl (+57), Carbamidomethyl (+57)	1,306.58	2	0.0015	1.2	142	152
SOM Ax	20151203SMOAX (F021100SOMax)	TRINITY_DN44211_c0_g1_i1\NA	TRINITY_DN44211_c0_g1_i1\NA	TRINITY_DN44211_c0_g1_i1\NA	100.0%	0.0771%	18,760.8	3	3	10	File2536 Spectrum7389 scans: 10029	YVCPADPLGCR	R	N	99.7%	49.4	25.0	49.4	Carbamidomethyl (+57), Carbamidomethyl (+57)	1,306.58	2	0.00055	0.42	142	152
SOM Ax	20151203SMOAX (F021100SOMax)	TRINITY_DN44211_c0_g1_i1\NA	TRINITY_DN44211_c0_g1_i1\NA	TRINITY_DN44211_c0_g1_i1\NA	100.0%	0.0771%	18,760.8	3	3	10	File2536 Spectrum7220 scans: 9843	YVCPADPLGCR	R	N	99.7%	53.6	25.0	53.6	Carbamidomethyl (+57), Carbamidomethyl (+57)	1,306.58	2	0.0030	2.3	142	152
SOM Ax	20151203SMOAX (F021100SOMax)	carbonic anhydrase 4 [Corallium rubrum]	TRINITY_DN45133_c0_g1_i1\gi|1043678439|gb|ANJ59759.1|alpha	carbonic anhydrase 4 [Corallium rubrum]	100.0%	0.108%	32,866.2	6	6	14	File2536 Spectrum10231 scans: 13157	ANPAFNNFLR	K	H	99.7%	34.8	25.0	34.5		1,162.59	2	0.0016	1.3	174	183
SOM Ax	20151203SMOAX (F021100SOMax)	carbonic anhydrase 4 [Corallium rubrum]	TRINITY_DN45133_c0_g1_i1\gi|1043678439|gb|ANJ59759.1|alpha	carbonic anhydrase 4 [Corallium rubrum]	100.0%	0.108%	32,866.2	6	6	14	File2536 Spectrum10126 scans: 13042	ANPAFNNFLR	K	H	99.7%	56.1	25.0	56.1		1,162.59	2	0.00058	0.50	174	183
SOM Ax	20151203SMOAX (F021100SOMax)	carbonic anhydrase 4 [Corallium rubrum]	TRINITY_DN45133_c0_g1_i1\gi|1043678439|gb|ANJ59759.1|alpha	carbonic anhydrase 4 [Corallium rubrum]	100.0%	0.108%	32,866.2	6	6	14	File2536 Spectrum9955 scans: 12854	ANPAFNNFLR	K	H	99.7%	59.2	25.0	59.2		1,162.59	2	0.00070	0.60	174	183
SOM Ax	20151203SMOAX (F021100SOMax)	carbonic anhydrase 4 [Corallium rubrum]	TRINITY_DN45133_c0_g1_i1\gi|1043678439|gb|ANJ59759.1|alpha	carbonic anhydrase 4 [Corallium rubrum]	100.0%	0.108%	32,866.2	6	6	14	File2536 Spectrum10046 scans: 12954	ANPAFNNFLR	K	H	99.7%	66.2	25.0	63.4		1,162.59	2	0.0016	1.3	174	183
SOM Ax	20151203SMOAX (F021100SOMax)	carbonic anhydrase 4 [Corallium rubrum]	TRINITY_DN45133_c0_g1_i1\gi|1043678439|gb|ANJ59759.1|alpha	carbonic anhydrase 4 [Corallium rubrum]	100.0%	0.108%	32,866.2	6	6	14	File2536 Spectrum12235 scans: 15364	FPAEIHFVHYNIK	R	Y	99.7%	34.8	25.0	26.1		1,613.83	3	-0.0020	-1.2	136	148
SOM Ax	20151203SMOAX (F021100SOMax)	carbonic anhydrase 4 [Corallium rubrum]	TRINITY_DN45133_c0_g1_i1\gi|1043678439|gb|ANJ59759.1|alpha	carbonic anhydrase 4 [Corallium rubrum]	100.0%	0.108%	32,866.2	6	6	14	File2536 Spectrum12487 scans: 15641	FPAEIHFVHYNIK	R	Y	99.7%	34.8	25.0	27.5		1,613.83	3	-0.0021	-1.3	136	148
SOM Ax	20151203SMOAX (F021100SOMax)	carbonic anhydrase 4 [Corallium rubrum]	TRINITY_DN45133_c0_g1_i1\gi|1043678439|gb|ANJ59759.1|alpha	carbonic anhydrase 4 [Corallium rubrum]	100.0%	0.108%	32,866.2	6	6	14	File2536 Spectrum12395 scans: 15540	FPAEIHFVHYNIK	R	Y	99.7%	46.2	25.0	34.8		1,613.83	3	-0.00067	-0.41	136	148
SOM Ax	20151203SMOAX (F021100SOMax)	carbonic anhydrase 4 [Corallium rubrum]	TRINITY_DN45133_c0_g1_i1\gi|1043678439|gb|ANJ59759.1|alpha	carbonic anhydrase 4 [Corallium rubrum]	100.0%	0.108%	32,866.2	6	6	14	File2536 Spectrum12313 scans: 15450	FPAEIHFVHYNIK	R	Y	99.7%	51.3	25.0	44.8		1,613.84	3	-0.00031	-0.19	136	148
SOM Ax	20151203SMOAX (F021100SOMax)	carbonic anhydrase 4 [Corallium rubrum]	TRINITY_DN45133_c0_g1_i1\gi|1043678439|gb|ANJ59759.1|alpha	carbonic anhydrase 4 [Corallium rubrum]	100.0%	0.108%	32,866.2	6	6	14	File2536 Spectrum14718 scans: 18112	LYVTTAFATLTLQR	K	K	99.7%	58.1	25.0	58.1		1,596.88	2	-0.0040	-2.5	93	106
SOM Ax	20151203SMOAX (F021100SOMax)	carbonic anhydrase 4 [Corallium rubrum]	TRINITY_DN45133_c0_g1_i1\gi|1043678439|gb|ANJ59759.1|alpha	carbonic anhydrase 4 [Corallium rubrum]	100.0%	0.108%	32,866.2	6	6	14	File2536 Spectrum14189 scans: 17522	MAGQVHQFPAFDVETLLPSNTK	R	N	97.3%	24.4	25.0	15.4	Oxidation (+16)	2,445.21	3	0.0068	2.8	190	211
SOM Ax	20151203SMOAX (F021100SOMax)	carbonic anhydrase 4 [Corallium rubrum]	TRINITY_DN45133_c0_g1_i1\gi|1043678439|gb|ANJ59759.1|alpha	carbonic anhydrase 4 [Corallium rubrum]	100.0%	0.108%	32,866.2	6	6	14	File2536 Spectrum14112 scans: 17436	MAGQVHQFPAFDVETLLPSNTK	R	N	99.7%	25.6	25.0	21.5	Oxidation (+16)	2,445.20	3	0.00093	0.38	190	211
SOM Ax	20151203SMOAX (F021100SOMax)	carbonic anhydrase 4 [Corallium rubrum]	TRINITY_DN45133_c0_g1_i1\gi|1043678439|gb|ANJ59759.1|alpha	carbonic anhydrase 4 [Corallium rubrum]	100.0%	0.108%	32,866.2	6	6	14	File2536 Spectrum14269 scans: 17610	MAGQVHQFPAFDVETLLPSNTK	R	N	99.7%	29.1	25.0	22.0	Oxidation (+16)	2,445.20	3	0.0039	1.6	190	211
SOM Ax	20151203SMOAX (F021100SOMax)	carbonic anhydrase 4 [Corallium rubrum]	TRINITY_DN45133_c0_g1_i1\gi|1043678439|gb|ANJ59759.1|alpha	carbonic anhydrase 4 [Corallium rubrum]	100.0%	0.108%	32,866.2	6	6	14	File2536 Spectrum14227 scans: 17564	QLLEAFNKPSGLAVLGVMVK	K	I	98.0%	20.8	25.0	18.3	Oxidation (+16)	2,129.19	3	-0.00036	-0.17	151	170
SOM Ax	20151203SMOAX (F021100SOMax)	carbonic anhydrase 4 [Corallium rubrum]	TRINITY_DN45133_c0_g1_i1\gi|1043678439|gb|ANJ59759.1|alpha	carbonic anhydrase 4 [Corallium rubrum]	100.0%	0.108%	32,866.2	6	6	14	File2536 Spectrum11403 scans: 14449	QQSPINIPVFK	K	K	95.2%	23.2	25.0	23.2		1,269.71	2	-0.0028	-2.2	48	58
SOM Ax	20151203SMOAX (F021100SOMax)	protein, partial [Nematostella vectensis]	TRINITY_DN45588_c0_g1_i1\gi|156217315|gb|EDO38234.1|predicted	protein, partial [Nematostella vectensis]	99.9%	0.00771%	18,990.0	1	1	1	File2536 Spectrum4011 scans: 6290	ILADYCEK	R	A	99.0%	31.7	25.0	29.0	Carbamidomethyl (+57)	1,010.47	2	-0.0016	-1.5	111	118
SOM Ax	20151203SMOAX (F021100SOMax)	renin receptor-like [Acropora digitifera]	TRINITY_DN48082_c0_g1_i1\gi|1005464058|ref|XP_015769048.1|PREDICTED:	renin receptor-like [Acropora digitifera]	100.0%	0.0694%	58,822.8	5	5	9	File2536 Spectrum17690 scans: 21436	ANILFIIEGLEK	K	G	99.7%	39.3	25.0	36.7		1,358.78	2	0.00030	0.22	115	126
SOM Ax	20151203SMOAX (F021100SOMax)	renin receptor-like [Acropora digitifera]	TRINITY_DN48082_c0_g1_i1\gi|1005464058|ref|XP_015769048.1|PREDICTED:	renin receptor-like [Acropora digitifera]	100.0%	0.0694%	58,822.8	5	5	9	File2536 Spectrum17612 scans: 21346	ANILFIIEGLEK	K	G	99.7%	54.7	25.0	53.5		1,358.78	2	-0.000062	-0.046	115	126
SOM Ax	20151203SMOAX (F021100SOMax)	renin receptor-like [Acropora digitifera]	TRINITY_DN48082_c0_g1_i1\gi|1005464058|ref|XP_015769048.1|PREDICTED:	renin receptor-like [Acropora digitifera]	100.0%	0.0694%	58,822.8	5	5	9	File2536 Spectrum17539 scans: 21259	ANILFIIEGLEK	K	G	99.7%	62.8	25.0	57.9		1,358.79	2	0.0042	3.1	115	126
SOM Ax	20151203SMOAX (F021100SOMax)	renin receptor-like [Acropora digitifera]	TRINITY_DN48082_c0_g1_i1\gi|1005464058|ref|XP_015769048.1|PREDICTED:	renin receptor-like [Acropora digitifera]	100.0%	0.0694%	58,822.8	5	5	9	File2536 Spectrum9875 scans: 12766	EADSYLDIVR	K	I	99.7%	68.7	25.0	58.1		1,179.58	2	0.00046	0.39	145	154
SOM Ax	20151203SMOAX (F021100SOMax)	renin receptor-like [Acropora digitifera]	TRINITY_DN48082_c0_g1_i1\gi|1005464058|ref|XP_015769048.1|PREDICTED:	renin receptor-like [Acropora digitifera]	100.0%	0.0694%	58,822.8	5	5	9	File2536 Spectrum11771 scans: 14854	EFVVSVPGLK	R	E	99.7%	33.1	25.0	15.1		1,073.61	2	-0.00086	-0.80	244	253
SOM Ax	20151203SMOAX (F021100SOMax)	renin receptor-like [Acropora digitifera]	TRINITY_DN48082_c0_g1_i1\gi|1005464058|ref|XP_015769048.1|PREDICTED:	renin receptor-like [Acropora digitifera]	100.0%	0.0694%	58,822.8	5	5	9	File2536 Spectrum11683 scans: 14757	EFVVSVPGLK	R	E	99.7%	35.3	25.0	17.6		1,073.61	2	0.00024	0.22	244	253
SOM Ax	20151203SMOAX (F021100SOMax)	renin receptor-like [Acropora digitifera]	TRINITY_DN48082_c0_g1_i1\gi|1005464058|ref|XP_015769048.1|PREDICTED:	renin receptor-like [Acropora digitifera]	100.0%	0.0694%	58,822.8	5	5	9	File2536 Spectrum2161 scans: 4255	SGFGEDVK	K	Y	94.6%	19.2	25.0	19.2		837.39	2	0.00058	0.69	230	237
SOM Ax	20151203SMOAX (F021100SOMax)	renin receptor-like [Acropora digitifera]	TRINITY_DN48082_c0_g1_i1\gi|1005464058|ref|XP_015769048.1|PREDICTED:	renin receptor-like [Acropora digitifera]	100.0%	0.0694%	58,822.8	5	5	9	File2536 Spectrum6862 scans: 9446	STAGNIQLQDVPR	R	V	99.7%	77.6	25.0	68.5		1,397.73	2	0.0017	1.2	73	85
SOM Ax	20151203SMOAX (F021100SOMax)	renin receptor-like [Acropora digitifera]	TRINITY_DN48082_c0_g1_i1\gi|1005464058|ref|XP_015769048.1|PREDICTED:	renin receptor-like [Acropora digitifera]	100.0%	0.0694%	58,822.8	5	5	9	File2536 Spectrum6949 scans: 9542	STAGNIQLQDVPR	R	V	99.7%	102	25.0	90.2		1,397.73	2	0.0026	1.9	73	85
SOM Ax	20151203SMOAX (F021100SOMax)	[Crassostrea gigas]	TRINITY_DN48335_c0_g1_i2\gi|405977066|gb|EKC41536.1|Papilin	[Crassostrea gigas]	100.0%	0.0154%	51,187.9	1	1	2	File2536 Spectrum2780 scans: 4936	AGYGASESLR	K	Y	99.7%	44.5	25.0	44.5		1,009.48	2	-0.0020	-2.0	229	238
SOM Ax	20151203SMOAX (F021100SOMax)	[Crassostrea gigas]	TRINITY_DN48335_c0_g1_i2\gi|405977066|gb|EKC41536.1|Papilin	[Crassostrea gigas]	100.0%	0.0154%	51,187.9	1	1	2	File2536 Spectrum2875 scans: 5041	AGYGASESLR	K	Y	99.7%	53.1	25.0	51.5		1,009.48	2	-0.0011	-1.1	229	238
SOM Ax	20151203SMOAX (F021100SOMax)	TRINITY_DN48716_c1_g1_i1\NA	TRINITY_DN48716_c1_g1_i1\NA	TRINITY_DN48716_c1_g1_i1\NA	100.0%	0.139%	54,678.9	6	6	18	File2536 Spectrum4910 scans: 7280	AGFQSELR	K	G	99.0%	44.0	25.0	28.1		906.46	2	0.00024	0.26	233	240
SOM Ax	20151203SMOAX (F021100SOMax)	TRINITY_DN48716_c1_g1_i1\NA	TRINITY_DN48716_c1_g1_i1\NA	TRINITY_DN48716_c1_g1_i1\NA	100.0%	0.139%	54,678.9	6	6	18	File2536 Spectrum4813 scans: 7173	AGFQSELR	K	G	99.0%	47.3	25.0	24.4		906.46	2	-0.00030	-0.33	233	240
SOM Ax	20151203SMOAX (F021100SOMax)	TRINITY_DN48716_c1_g1_i1\NA	TRINITY_DN48716_c1_g1_i1\NA	TRINITY_DN48716_c1_g1_i1\NA	100.0%	0.139%	54,678.9	6	6	18	File2536 Spectrum9195 scans: 12018	CAGVLCEIRPSDLK	K	N	99.6%	25.7	25.0	20.8	Carbamidomethyl (+57), Carbamidomethyl (+57)	1,616.80	3	-0.0011	-0.70	293	306
SOM Ax	20151203SMOAX (F021100SOMax)	TRINITY_DN48716_c1_g1_i1\NA	TRINITY_DN48716_c1_g1_i1\NA	TRINITY_DN48716_c1_g1_i1\NA	100.0%	0.139%	54,678.9	6	6	18	File2536 Spectrum15722 scans: 19217	ELILVFLR	R	V	99.0%	29.3	25.0	29.3		1,001.63	2	0.00056	0.56	407	414
SOM Ax	20151203SMOAX (F021100SOMax)	TRINITY_DN48716_c1_g1_i1\NA	TRINITY_DN48716_c1_g1_i1\NA	TRINITY_DN48716_c1_g1_i1\NA	100.0%	0.139%	54,678.9	6	6	18	File2536 Spectrum16041 scans: 19568	ELILVFLR	R	V	99.0%	30.7	25.0	30.7		1,001.63	2	-0.00030	-0.30	407	414
SOM Ax	20151203SMOAX (F021100SOMax)	TRINITY_DN48716_c1_g1_i1\NA	TRINITY_DN48716_c1_g1_i1\NA	TRINITY_DN48716_c1_g1_i1\NA	100.0%	0.139%	54,678.9	6	6	18	File2536 Spectrum15960 scans: 19479	ELILVFLR	R	V	99.0%	32.8	25.0	32.8		1,001.63	2	0.00014	0.14	407	414
SOM Ax	20151203SMOAX (F021100SOMax)	TRINITY_DN48716_c1_g1_i1\NA	TRINITY_DN48716_c1_g1_i1\NA	TRINITY_DN48716_c1_g1_i1\NA	100.0%	0.139%	54,678.9	6	6	18	File2536 Spectrum15880 scans: 19391	ELILVFLR	R	V	99.0%	33.0	25.0	33.0		1,001.63	2	-0.000062	-0.062	407	414
SOM Ax	20151203SMOAX (F021100SOMax)	TRINITY_DN48716_c1_g1_i1\NA	TRINITY_DN48716_c1_g1_i1\NA	TRINITY_DN48716_c1_g1_i1\NA	100.0%	0.139%	54,678.9	6	6	18	File2536 Spectrum15643 scans: 19130	ELILVFLR	R	V	99.0%	36.3	25.0	36.3		1,001.63	2	-0.0013	-1.3	407	414
SOM Ax	20151203SMOAX (F021100SOMax)	TRINITY_DN48716_c1_g1_i1\NA	TRINITY_DN48716_c1_g1_i1\NA	TRINITY_DN48716_c1_g1_i1\NA	100.0%	0.139%	54,678.9	6	6	18	File2536 Spectrum15800 scans: 19303	ELILVFLR	R	V	99.0%	40.7	25.0	40.7		1,001.63	2	-0.0013	-1.3	407	414
SOM Ax	20151203SMOAX (F021100SOMax)	TRINITY_DN48716_c1_g1_i1\NA	TRINITY_DN48716_c1_g1_i1\NA	TRINITY_DN48716_c1_g1_i1\NA	100.0%	0.139%	54,678.9	6	6	18	File2536 Spectrum15613 scans: 19097	FVQLLVLEQLR	R	N	99.7%	67.1	25.0	66.7		1,356.82	2	0.0026	1.9	389	399
SOM Ax	20151203SMOAX (F021100SOMax)	TRINITY_DN48716_c1_g1_i1\NA	TRINITY_DN48716_c1_g1_i1\NA	TRINITY_DN48716_c1_g1_i1\NA	100.0%	0.139%	54,678.9	6	6	18	File2536 Spectrum15771 scans: 19271	FVQLLVLEQLR	R	N	99.7%	67.3	25.0	63.6		1,356.81	2	-0.0013	-0.97	389	399
SOM Ax	20151203SMOAX (F021100SOMax)	TRINITY_DN48716_c1_g1_i1\NA	TRINITY_DN48716_c1_g1_i1\NA	TRINITY_DN48716_c1_g1_i1\NA	100.0%	0.139%	54,678.9	6	6	18	File2536 Spectrum15691 scans: 19183	FVQLLVLEQLR	R	N	99.7%	67.1	25.0	66.8		1,356.81	2	-0.00034	-0.25	389	399
SOM Ax	20151203SMOAX (F021100SOMax)	TRINITY_DN48716_c1_g1_i1\NA	TRINITY_DN48716_c1_g1_i1\NA	TRINITY_DN48716_c1_g1_i1\NA	100.0%	0.139%	54,678.9	6	6	18	File2536 Spectrum13653 scans: 16925	QAADLFPYFPK	R	R	99.7%	40.7	25.0	40.5		1,295.66	2	0.0024	1.8	356	366
SOM Ax	20151203SMOAX (F021100SOMax)	TRINITY_DN48716_c1_g1_i1\NA	TRINITY_DN48716_c1_g1_i1\NA	TRINITY_DN48716_c1_g1_i1\NA	100.0%	0.139%	54,678.9	6	6	18	File2536 Spectrum13417 scans: 16665	QAADLFPYFPK	R	R	99.7%	39.6	25.0	39.6		1,295.66	2	0.00020	0.15	356	366
SOM Ax	20151203SMOAX (F021100SOMax)	TRINITY_DN48716_c1_g1_i1\NA	TRINITY_DN48716_c1_g1_i1\NA	TRINITY_DN48716_c1_g1_i1\NA	100.0%	0.139%	54,678.9	6	6	18	File2536 Spectrum13341 scans: 16581	QAADLFPYFPK	R	R	99.7%	42.5	25.0	42.5		1,295.65	2	-0.00066	-0.51	356	366
SOM Ax	20151203SMOAX (F021100SOMax)	TRINITY_DN48716_c1_g1_i1\NA	TRINITY_DN48716_c1_g1_i1\NA	TRINITY_DN48716_c1_g1_i1\NA	100.0%	0.139%	54,678.9	6	6	18	File2536 Spectrum13574 scans: 16838	QAADLFPYFPK	R	R	99.7%	43.8	25.0	42.7		1,295.66	2	0.000078	0.060	356	366
SOM Ax	20151203SMOAX (F021100SOMax)	TRINITY_DN48716_c1_g1_i1\NA	TRINITY_DN48716_c1_g1_i1\NA	TRINITY_DN48716_c1_g1_i1\NA	100.0%	0.139%	54,678.9	6	6	18	File2536 Spectrum13497 scans: 16753	QAADLFPYFPK	R	R	99.7%	45.6	25.0	45.2		1,295.66	2	0.00020	0.15	356	366
SOM Ax	20151203SMOAX (F021100SOMax)	TRINITY_DN48716_c1_g1_i1\NA	TRINITY_DN48716_c1_g1_i1\NA	TRINITY_DN48716_c1_g1_i1\NA	100.0%	0.139%	54,678.9	6	6	18	File2536 Spectrum11372 scans: 14415	YLLDYIPDK	K	T	99.7%	62.5	25.0	52.2		1,138.59	2	0.00050	0.44	175	183
SOM Ax	20151203SMOAX (F021100SOMax)	neuroblastoma suppressor of tumorigenicity 1 [Python bivittatus]	TRINITY_DN48846_c0_g1_i1\gi|602674510|ref|XP_007442745.1|PREDICTED:	neuroblastoma suppressor of tumorigenicity 1 [Python bivittatus]	100.0%	0.00771%	16,675.3	1	1	1	File2536 Spectrum6232 scans: 8753	LVEMVLECK	K	C	99.7%	33.9	25.0	31.6	Oxidation (+16), Carbamidomethyl (+57)	1,135.56	2	-0.00060	-0.53	128	136
SOM Ax	20151203SMOAX (F021100SOMax)	TRINITY_DN49713_c0_g1_i1\NA	TRINITY_DN49713_c0_g1_i1\NA	TRINITY_DN49713_c0_g1_i1\NA	99.9%	0.0231%	23,757.5	1	1	3	File2536 Spectrum4451 scans: 6774	QPSTNLGLR	K	V	99.1%	27.5	25.0	22.5		984.53	2	-0.0019	-2.0	173	181
SOM Ax	20151203SMOAX (F021100SOMax)	TRINITY_DN49713_c0_g1_i1\NA	TRINITY_DN49713_c0_g1_i1\NA	TRINITY_DN49713_c0_g1_i1\NA	99.9%	0.0231%	23,757.5	1	1	3	File2536 Spectrum4235 scans: 6537	QPSTNLGLR	K	V	99.7%	43.0	25.0	37.8		984.54	2	0.0046	4.6	173	181
SOM Ax	20151203SMOAX (F021100SOMax)	TRINITY_DN49713_c0_g1_i1\NA	TRINITY_DN49713_c0_g1_i1\NA	TRINITY_DN49713_c0_g1_i1\NA	99.9%	0.0231%	23,757.5	1	1	3	File2536 Spectrum4326 scans: 6637	QPSTNLGLR	K	V	99.7%	38.9	25.0	34.2		984.54	2	0.0015	1.5	173	181
SOM Ax	20151203SMOAX (F021100SOMax)	TRINITY_DN50645_c2_g8_i1\NA	TRINITY_DN50645_c2_g8_i1\NA	TRINITY_DN50645_c2_g8_i1\NA	100.0%	0.933%	33,011.9	9	13	121	File2536 Spectrum2332 scans: 4444	DQQTGYYMAR	R	G	99.7%	31.3	25.0	31.3	Oxidation (+16)	1,247.52	2	-0.000037	-0.030	167	176
SOM Ax	20151203SMOAX (F021100SOMax)	TRINITY_DN50645_c2_g8_i1\NA	TRINITY_DN50645_c2_g8_i1\NA	TRINITY_DN50645_c2_g8_i1\NA	100.0%	0.933%	33,011.9	9	13	121	File2536 Spectrum2155 scans: 4249	DQQTGYYMAR	R	G	99.7%	39.5	25.0	31.4	Oxidation (+16)	1,247.53	2	0.00094	0.76	167	176
SOM Ax	20151203SMOAX (F021100SOMax)	TRINITY_DN50645_c2_g8_i1\NA	TRINITY_DN50645_c2_g8_i1\NA	TRINITY_DN50645_c2_g8_i1\NA	100.0%	0.933%	33,011.9	9	13	121	File2536 Spectrum2243 scans: 4346	DQQTGYYMAR	R	G	99.7%	51.1	25.0	50.3	Oxidation (+16)	1,247.52	2	-0.000037	-0.030	167	176
SOM Ax	20151203SMOAX (F021100SOMax)	TRINITY_DN50645_c2_g8_i1\NA	TRINITY_DN50645_c2_g8_i1\NA	TRINITY_DN50645_c2_g8_i1\NA	100.0%	0.933%	33,011.9	9	13	121	File2536 Spectrum3510 scans: 5739	GAVETGTLCDR	R	S	99.7%	46.0	25.0	39.2	Carbamidomethyl (+57)	1,177.54	2	0.0016	1.3	177	187
SOM Ax	20151203SMOAX (F021100SOMax)	TRINITY_DN50645_c2_g8_i1\NA	TRINITY_DN50645_c2_g8_i1\NA	TRINITY_DN50645_c2_g8_i1\NA	100.0%	0.933%	33,011.9	9	13	121	File2536 Spectrum3232 scans: 5434	GAVETGTLCDR	R	S	99.7%	55.5	25.0	47.9	Carbamidomethyl (+57)	1,177.54	2	0.00019	0.16	177	187
SOM Ax	20151203SMOAX (F021100SOMax)	TRINITY_DN50645_c2_g8_i1\NA	TRINITY_DN50645_c2_g8_i1\NA	TRINITY_DN50645_c2_g8_i1\NA	100.0%	0.933%	33,011.9	9	13	121	File2536 Spectrum3413 scans: 5633	GAVETGTLCDR	R	S	99.7%	61.0	25.0	55.5	Carbamidomethyl (+57)	1,177.54	2	-0.00029	-0.24	177	187
SOM Ax	20151203SMOAX (F021100SOMax)	TRINITY_DN50645_c2_g8_i1\NA	TRINITY_DN50645_c2_g8_i1\NA	TRINITY_DN50645_c2_g8_i1\NA	100.0%	0.933%	33,011.9	9	13	121	File2536 Spectrum2777 scans: 4933	GAVETGTLCDR	R	S	99.7%	63.6	25.0	56.6	Carbamidomethyl (+57)	1,177.54	2	-0.00077	-0.65	177	187
SOM Ax	20151203SMOAX (F021100SOMax)	TRINITY_DN50645_c2_g8_i1\NA	TRINITY_DN50645_c2_g8_i1\NA	TRINITY_DN50645_c2_g8_i1\NA	100.0%	0.933%	33,011.9	9	13	121	File2536 Spectrum2873 scans: 5039	GAVETGTLCDR	R	S	99.7%	68.9	25.0	60.0	Carbamidomethyl (+57)	1,177.54	2	0.00031	0.27	177	187
SOM Ax	20151203SMOAX (F021100SOMax)	TRINITY_DN50645_c2_g8_i1\NA	TRINITY_DN50645_c2_g8_i1\NA	TRINITY_DN50645_c2_g8_i1\NA	100.0%	0.933%	33,011.9	9	13	121	File2536 Spectrum3142 scans: 5335	GAVETGTLCDR	R	S	99.7%	69.4	25.0	63.2	Carbamidomethyl (+57)	1,177.54	2	0.00057	0.49	177	187
SOM Ax	20151203SMOAX (F021100SOMax)	TRINITY_DN50645_c2_g8_i1\NA	TRINITY_DN50645_c2_g8_i1\NA	TRINITY_DN50645_c2_g8_i1\NA	100.0%	0.933%	33,011.9	9	13	121	File2536 Spectrum3322 scans: 5533	GAVETGTLCDR	R	S	99.7%	71.4	25.0	61.7	Carbamidomethyl (+57)	1,177.54	2	0.00093	0.79	177	187
SOM Ax	20151203SMOAX (F021100SOMax)	TRINITY_DN50645_c2_g8_i1\NA	TRINITY_DN50645_c2_g8_i1\NA	TRINITY_DN50645_c2_g8_i1\NA	100.0%	0.933%	33,011.9	9	13	121	File2536 Spectrum2962 scans: 5137	GAVETGTLCDR	R	S	99.7%	73.8	25.0	73.1	Carbamidomethyl (+57)	1,177.54	2	0.00019	0.16	177	187
SOM Ax	20151203SMOAX (F021100SOMax)	TRINITY_DN50645_c2_g8_i1\NA	TRINITY_DN50645_c2_g8_i1\NA	TRINITY_DN50645_c2_g8_i1\NA	100.0%	0.933%	33,011.9	9	13	121	File2536 Spectrum3052 scans: 5236	GAVETGTLCDR	R	S	99.7%	79.4	25.0	77.8	Carbamidomethyl (+57)	1,177.54	2	0.00031	0.27	177	187
SOM Ax	20151203SMOAX (F021100SOMax)	TRINITY_DN50645_c2_g8_i1\NA	TRINITY_DN50645_c2_g8_i1\NA	TRINITY_DN50645_c2_g8_i1\NA	100.0%	0.933%	33,011.9	9	13	121	File2536 Spectrum10351 scans: 13289	GYEPEGHNFGGIDECYLYCR	R	D	99.7%	58.8	25.0	58.8	Carbamidomethyl (+57), Carbamidomethyl (+57)	2,435.00	3	0.00092	0.38	147	166
SOM Ax	20151203SMOAX (F021100SOMax)	TRINITY_DN50645_c2_g8_i1\NA	TRINITY_DN50645_c2_g8_i1\NA	TRINITY_DN50645_c2_g8_i1\NA	100.0%	0.933%	33,011.9	9	13	121	File2536 Spectrum10753 scans: 13732	GYEPEGHNFGGIDECYLYCR	R	D	99.7%	66.6	25.0	66.6	Carbamidomethyl (+57), Carbamidomethyl (+57)	2,435.00	3	0.00074	0.30	147	166
SOM Ax	20151203SMOAX (F021100SOMax)	TRINITY_DN50645_c2_g8_i1\NA	TRINITY_DN50645_c2_g8_i1\NA	TRINITY_DN50645_c2_g8_i1\NA	100.0%	0.933%	33,011.9	9	13	121	File2536 Spectrum10433 scans: 13380	GYEPEGHNFGGIDECYLYCR	R	D	99.7%	66.6	25.0	66.6	Carbamidomethyl (+57), Carbamidomethyl (+57)	2,435.00	3	0.00074	0.30	147	166
SOM Ax	20151203SMOAX (F021100SOMax)	TRINITY_DN50645_c2_g8_i1\NA	TRINITY_DN50645_c2_g8_i1\NA	TRINITY_DN50645_c2_g8_i1\NA	100.0%	0.933%	33,011.9	9	13	121	File2536 Spectrum10592 scans: 13555	GYEPEGHNFGGIDECYLYCR	R	D	99.7%	81.9	25.0	81.9	Carbamidomethyl (+57), Carbamidomethyl (+57)	2,435.00	3	0.0016	0.67	147	166
SOM Ax	20151203SMOAX (F021100SOMax)	TRINITY_DN50645_c2_g8_i1\NA	TRINITY_DN50645_c2_g8_i1\NA	TRINITY_DN50645_c2_g8_i1\NA	100.0%	0.933%	33,011.9	9	13	121	File2536 Spectrum10672 scans: 13643	GYEPEGHNFGGIDECYLYCR	R	D	99.7%	82.0	25.0	82.0	Carbamidomethyl (+57), Carbamidomethyl (+57)	2,435.00	3	0.0026	1.1	147	166
SOM Ax	20151203SMOAX (F021100SOMax)	TRINITY_DN50645_c2_g8_i1\NA	TRINITY_DN50645_c2_g8_i1\NA	TRINITY_DN50645_c2_g8_i1\NA	100.0%	0.933%	33,011.9	9	13	121	File2536 Spectrum10512 scans: 13467	GYEPEGHNFGGIDECYLYCR	R	D	99.7%	82.2	25.0	82.2	Carbamidomethyl (+57), Carbamidomethyl (+57)	2,435.00	3	0.0037	1.5	147	166
SOM Ax	20151203SMOAX (F021100SOMax)	TRINITY_DN50645_c2_g8_i1\NA	TRINITY_DN50645_c2_g8_i1\NA	TRINITY_DN50645_c2_g8_i1\NA	100.0%	0.933%	33,011.9	9	13	121	File2536 Spectrum10615 scans: 13580	GYEPEGHNFGGIDECYLYCR	R	D	99.7%	98.3	25.0	98.3	Carbamidomethyl (+57), Carbamidomethyl (+57)	2,435.01	2	0.012	5.0	147	166
SOM Ax	20151203SMOAX (F021100SOMax)	TRINITY_DN50645_c2_g8_i1\NA	TRINITY_DN50645_c2_g8_i1\NA	TRINITY_DN50645_c2_g8_i1\NA	100.0%	0.933%	33,011.9	9	13	121	File2536 Spectrum8110 scans: 10822	NIVLAIPHGAK	K	N	98.5%	31.5	25.0	26.5		1,131.67	3	-0.0060	-5.3	223	233
SOM Ax	20151203SMOAX (F021100SOMax)	TRINITY_DN50645_c2_g8_i1\NA	TRINITY_DN50645_c2_g8_i1\NA	TRINITY_DN50645_c2_g8_i1\NA	100.0%	0.933%	33,011.9	9	13	121	File2536 Spectrum8269 scans: 10997	NIVLAIPHGAK	K	N	99.7%	29.9	25.0	25.2		1,131.67	3	-0.0025	-2.2	223	233
SOM Ax	20151203SMOAX (F021100SOMax)	TRINITY_DN50645_c2_g8_i1\NA	TRINITY_DN50645_c2_g8_i1\NA	TRINITY_DN50645_c2_g8_i1\NA	100.0%	0.933%	33,011.9	9	13	121	File2536 Spectrum9341 scans: 12178	NIVLAIPHGAK	K	N	99.7%	28.6	25.0	24.8		1,131.68	2	0.00016	0.14	223	233
SOM Ax	20151203SMOAX (F021100SOMax)	TRINITY_DN50645_c2_g8_i1\NA	TRINITY_DN50645_c2_g8_i1\NA	TRINITY_DN50645_c2_g8_i1\NA	100.0%	0.933%	33,011.9	9	13	121	File2536 Spectrum9256 scans: 12085	NIVLAIPHGAK	K	N	99.7%	32.9	25.0	29.3		1,131.67	2	-0.0022	-1.9	223	233
SOM Ax	20151203SMOAX (F021100SOMax)	TRINITY_DN50645_c2_g8_i1\NA	TRINITY_DN50645_c2_g8_i1\NA	TRINITY_DN50645_c2_g8_i1\NA	100.0%	0.933%	33,011.9	9	13	121	File2536 Spectrum8190 scans: 10910	NIVLAIPHGAK	K	N	99.7%	32.4	25.0	27.0		1,131.67	3	-0.0029	-2.5	223	233
SOM Ax	20151203SMOAX (F021100SOMax)	TRINITY_DN50645_c2_g8_i1\NA	TRINITY_DN50645_c2_g8_i1\NA	TRINITY_DN50645_c2_g8_i1\NA	100.0%	0.933%	33,011.9	9	13	121	File2536 Spectrum7838 scans: 10522	NIVLAIPHGAK	K	N	99.7%	34.8	25.0	25.0		1,131.67	2	-0.0023	-2.0	223	233
SOM Ax	20151203SMOAX (F021100SOMax)	TRINITY_DN50645_c2_g8_i1\NA	TRINITY_DN50645_c2_g8_i1\NA	TRINITY_DN50645_c2_g8_i1\NA	100.0%	0.933%	33,011.9	9	13	121	File2536 Spectrum8349 scans: 11085	NIVLAIPHGAK	K	N	99.7%	30.9	25.0	28.8		1,131.68	3	-0.00087	-0.77	223	233
SOM Ax	20151203SMOAX (F021100SOMax)	TRINITY_DN50645_c2_g8_i1\NA	TRINITY_DN50645_c2_g8_i1\NA	TRINITY_DN50645_c2_g8_i1\NA	100.0%	0.933%	33,011.9	9	13	121	File2536 Spectrum8511 scans: 11263	NIVLAIPHGAK	K	N	99.7%	31.2	25.0	30.8		1,131.68	3	-0.00078	-0.69	223	233
SOM Ax	20151203SMOAX (F021100SOMax)	TRINITY_DN50645_c2_g8_i1\NA	TRINITY_DN50645_c2_g8_i1\NA	TRINITY_DN50645_c2_g8_i1\NA	100.0%	0.933%	33,011.9	9	13	121	File2536 Spectrum8080 scans: 10789	NIVLAIPHGAK	K	N	99.7%	50.0	25.0	40.9		1,131.67	2	-0.0075	-6.6	223	233
SOM Ax	20151203SMOAX (F021100SOMax)	TRINITY_DN50645_c2_g8_i1\NA	TRINITY_DN50645_c2_g8_i1\NA	TRINITY_DN50645_c2_g8_i1\NA	100.0%	0.933%	33,011.9	9	13	121	File2536 Spectrum8430 scans: 11174	NIVLAIPHGAK	K	N	99.7%	34.9	25.0	28.0		1,131.68	3	-0.0012	-1.1	223	233
SOM Ax	20151203SMOAX (F021100SOMax)	TRINITY_DN50645_c2_g8_i1\NA	TRINITY_DN50645_c2_g8_i1\NA	TRINITY_DN50645_c2_g8_i1\NA	100.0%	0.933%	33,011.9	9	13	121	File2536 Spectrum9158 scans: 11977	NIVLAIPHGAK	K	N	99.7%	43.3	25.0	38.1		1,131.67	2	-0.0023	-2.0	223	233
SOM Ax	20151203SMOAX (F021100SOMax)	TRINITY_DN50645_c2_g8_i1\NA	TRINITY_DN50645_c2_g8_i1\NA	TRINITY_DN50645_c2_g8_i1\NA	100.0%	0.933%	33,011.9	9	13	121	File2536 Spectrum8883 scans: 11675	NIVLAIPHGAK	K	N	99.7%	40.4	25.0	40.4		1,131.68	2	0.0013	1.1	223	233
SOM Ax	20151203SMOAX (F021100SOMax)	TRINITY_DN50645_c2_g8_i1\NA	TRINITY_DN50645_c2_g8_i1\NA	TRINITY_DN50645_c2_g8_i1\NA	100.0%	0.933%	33,011.9	9	13	121	File2536 Spectrum7923 scans: 10616	NIVLAIPHGAK	K	N	99.7%	40.7	25.0	30.4		1,131.68	2	-0.00056	-0.50	223	233
SOM Ax	20151203SMOAX (F021100SOMax)	TRINITY_DN50645_c2_g8_i1\NA	TRINITY_DN50645_c2_g8_i1\NA	TRINITY_DN50645_c2_g8_i1\NA	100.0%	0.933%	33,011.9	9	13	121	File2536 Spectrum8986 scans: 11788	NIVLAIPHGAK	K	N	99.7%	42.0	25.0	36.6		1,131.68	2	-0.00094	-0.83	223	233
SOM Ax	20151203SMOAX (F021100SOMax)	TRINITY_DN50645_c2_g8_i1\NA	TRINITY_DN50645_c2_g8_i1\NA	TRINITY_DN50645_c2_g8_i1\NA	100.0%	0.933%	33,011.9	9	13	121	File2536 Spectrum9064 scans: 11874	NIVLAIPHGAK	K	N	99.7%	44.6	25.0	44.0		1,131.68	2	0.00054	0.48	223	233
SOM Ax	20151203SMOAX (F021100SOMax)	TRINITY_DN50645_c2_g8_i1\NA	TRINITY_DN50645_c2_g8_i1\NA	TRINITY_DN50645_c2_g8_i1\NA	100.0%	0.933%	33,011.9	9	13	121	File2536 Spectrum8720 scans: 11494	NIVLAIPHGAK	K	N	99.7%	47.3	25.0	47.3		1,131.68	2	0.0011	1.0	223	233
SOM Ax	20151203SMOAX (F021100SOMax)	TRINITY_DN50645_c2_g8_i1\NA	TRINITY_DN50645_c2_g8_i1\NA	TRINITY_DN50645_c2_g8_i1\NA	100.0%	0.933%	33,011.9	9	13	121	File2536 Spectrum8239 scans: 10964	NIVLAIPHGAK	K	N	99.7%	48.7	25.0	39.3		1,131.68	2	-0.0012	-1.0	223	233
SOM Ax	20151203SMOAX (F021100SOMax)	TRINITY_DN50645_c2_g8_i1\NA	TRINITY_DN50645_c2_g8_i1\NA	TRINITY_DN50645_c2_g8_i1\NA	100.0%	0.933%	33,011.9	9	13	121	File2536 Spectrum8801 scans: 11584	NIVLAIPHGAK	K	N	99.7%	47.6	25.0	47.6		1,131.68	2	0.00028	0.25	223	233
SOM Ax	20151203SMOAX (F021100SOMax)	TRINITY_DN50645_c2_g8_i1\NA	TRINITY_DN50645_c2_g8_i1\NA	TRINITY_DN50645_c2_g8_i1\NA	100.0%	0.933%	33,011.9	9	13	121	File2536 Spectrum8639 scans: 11404	NIVLAIPHGAK	K	N	99.7%	50.7	25.0	50.7		1,131.68	2	0.00090	0.79	223	233
SOM Ax	20151203SMOAX (F021100SOMax)	TRINITY_DN50645_c2_g8_i1\NA	TRINITY_DN50645_c2_g8_i1\NA	TRINITY_DN50645_c2_g8_i1\NA	100.0%	0.933%	33,011.9	9	13	121	File2536 Spectrum8160 scans: 10877	NIVLAIPHGAK	K	N	99.7%	52.2	25.0	42.6		1,131.68	2	-0.0011	-0.94	223	233
SOM Ax	20151203SMOAX (F021100SOMax)	TRINITY_DN50645_c2_g8_i1\NA	TRINITY_DN50645_c2_g8_i1\NA	TRINITY_DN50645_c2_g8_i1\NA	100.0%	0.933%	33,011.9	9	13	121	File2536 Spectrum8559 scans: 11316	NIVLAIPHGAK	K	N	99.7%	52.3	25.0	40.5		1,131.68	2	-0.000082	-0.072	223	233
SOM Ax	20151203SMOAX (F021100SOMax)	TRINITY_DN50645_c2_g8_i1\NA	TRINITY_DN50645_c2_g8_i1\NA	TRINITY_DN50645_c2_g8_i1\NA	100.0%	0.933%	33,011.9	9	13	121	File2536 Spectrum8399 scans: 11140	NIVLAIPHGAK	K	N	99.7%	52.2	25.0	52.2		1,131.68	2	0.00028	0.25	223	233
SOM Ax	20151203SMOAX (F021100SOMax)	TRINITY_DN50645_c2_g8_i1\NA	TRINITY_DN50645_c2_g8_i1\NA	TRINITY_DN50645_c2_g8_i1\NA	100.0%	0.933%	33,011.9	9	13	121	File2536 Spectrum8001 scans: 10702	NIVLAIPHGAK	K	N	99.7%	55.9	25.0	44.9		1,131.68	2	-0.0013	-1.1	223	233
SOM Ax	20151203SMOAX (F021100SOMax)	TRINITY_DN50645_c2_g8_i1\NA	TRINITY_DN50645_c2_g8_i1\NA	TRINITY_DN50645_c2_g8_i1\NA	100.0%	0.933%	33,011.9	9	13	121	File2536 Spectrum8319 scans: 11052	NIVLAIPHGAK	K	N	99.7%	57.1	25.0	57.1		1,131.68	2	0.00016	0.14	223	233
SOM Ax	20151203SMOAX (F021100SOMax)	TRINITY_DN50645_c2_g8_i1\NA	TRINITY_DN50645_c2_g8_i1\NA	TRINITY_DN50645_c2_g8_i1\NA	100.0%	0.933%	33,011.9	9	13	121	File2536 Spectrum8479 scans: 11228	NIVLAIPHGAK	K	N	99.7%	57.2	25.0	57.0		1,131.68	2	0.000038	0.034	223	233
SOM Ax	20151203SMOAX (F021100SOMax)	TRINITY_DN50645_c2_g8_i1\NA	TRINITY_DN50645_c2_g8_i1\NA	TRINITY_DN50645_c2_g8_i1\NA	100.0%	0.933%	33,011.9	9	13	121	File2536 Spectrum13082 scans: 16296	NVEIIHNHHDVEAVVGYR	K	S	98.4%	19.7	25.0	16.9		2,100.05	4	0.00019	0.089	234	251
SOM Ax	20151203SMOAX (F021100SOMax)	TRINITY_DN50645_c2_g8_i1\NA	TRINITY_DN50645_c2_g8_i1\NA	TRINITY_DN50645_c2_g8_i1\NA	100.0%	0.933%	33,011.9	9	13	121	File2536 Spectrum12972 scans: 16175	NVEIIHNHHDVEAVVGYR	K	S	99.7%	27.8	25.0	22.6		2,100.05	4	0.0024	1.1	234	251
SOM Ax	20151203SMOAX (F021100SOMax)	TRINITY_DN50645_c2_g8_i1\NA	TRINITY_DN50645_c2_g8_i1\NA	TRINITY_DN50645_c2_g8_i1\NA	100.0%	0.933%	33,011.9	9	13	121	File2536 Spectrum12876 scans: 16069	NVEIIHNHHDVEAVVGYR	K	S	99.7%	34.6	25.0	30.6		2,100.05	4	0.0031	1.5	234	251
SOM Ax	20151203SMOAX (F021100SOMax)	TRINITY_DN50645_c2_g8_i1\NA	TRINITY_DN50645_c2_g8_i1\NA	TRINITY_DN50645_c2_g8_i1\NA	100.0%	0.933%	33,011.9	9	13	121	File2536 Spectrum12645 scans: 15815	NVEIIHNHHDVEAVVGYR	K	S	99.7%	43.1	25.0	42.6		2,100.04	3	-0.0062	-2.9	234	251
SOM Ax	20151203SMOAX (F021100SOMax)	TRINITY_DN50645_c2_g8_i1\NA	TRINITY_DN50645_c2_g8_i1\NA	TRINITY_DN50645_c2_g8_i1\NA	100.0%	0.933%	33,011.9	9	13	121	File2536 Spectrum12630 scans: 15799	NVEIIHNHHDVEAVVGYR	K	S	99.7%	39.8	25.0	34.2		2,100.05	4	-0.00081	-0.39	234	251
SOM Ax	20151203SMOAX (F021100SOMax)	TRINITY_DN50645_c2_g8_i1\NA	TRINITY_DN50645_c2_g8_i1\NA	TRINITY_DN50645_c2_g8_i1\NA	100.0%	0.933%	33,011.9	9	13	121	File2536 Spectrum11342 scans: 14382	NVEIIHNHHDVEAVVGYR	K	S	99.7%	52.8	25.0	48.1		2,100.05	4	0.0043	2.0	234	251
SOM Ax	20151203SMOAX (F021100SOMax)	TRINITY_DN50645_c2_g8_i1\NA	TRINITY_DN50645_c2_g8_i1\NA	TRINITY_DN50645_c2_g8_i1\NA	100.0%	0.933%	33,011.9	9	13	121	File2536 Spectrum12791 scans: 15976	NVEIIHNHHDVEAVVGYR	K	S	99.7%	56.5	25.0	48.8		2,100.05	4	-0.0020	-0.96	234	251
SOM Ax	20151203SMOAX (F021100SOMax)	TRINITY_DN50645_c2_g8_i1\NA	TRINITY_DN50645_c2_g8_i1\NA	TRINITY_DN50645_c2_g8_i1\NA	100.0%	0.933%	33,011.9	9	13	121	File2536 Spectrum12061 scans: 15173	NVEIIHNHHDVEAVVGYR	K	S	99.7%	54.4	25.0	53.5		2,100.05	4	0.0016	0.77	234	251
SOM Ax	20151203SMOAX (F021100SOMax)	TRINITY_DN50645_c2_g8_i1\NA	TRINITY_DN50645_c2_g8_i1\NA	TRINITY_DN50645_c2_g8_i1\NA	100.0%	0.933%	33,011.9	9	13	121	File2536 Spectrum12391 scans: 15536	NVEIIHNHHDVEAVVGYR	K	S	99.7%	54.9	25.0	50.0		2,100.05	4	0.0011	0.55	234	251
SOM Ax	20151203SMOAX (F021100SOMax)	TRINITY_DN50645_c2_g8_i1\NA	TRINITY_DN50645_c2_g8_i1\NA	TRINITY_DN50645_c2_g8_i1\NA	100.0%	0.933%	33,011.9	9	13	121	File2536 Spectrum12552 scans: 15713	NVEIIHNHHDVEAVVGYR	K	S	99.7%	55.7	25.0	51.7		2,100.05	4	0.00067	0.32	234	251
SOM Ax	20151203SMOAX (F021100SOMax)	TRINITY_DN50645_c2_g8_i1\NA	TRINITY_DN50645_c2_g8_i1\NA	TRINITY_DN50645_c2_g8_i1\NA	100.0%	0.933%	33,011.9	9	13	121	File2536 Spectrum11419 scans: 14467	NVEIIHNHHDVEAVVGYR	K	S	99.7%	55.7	25.0	54.2		2,100.05	4	0.00091	0.43	234	251
SOM Ax	20151203SMOAX (F021100SOMax)	TRINITY_DN50645_c2_g8_i1\NA	TRINITY_DN50645_c2_g8_i1\NA	TRINITY_DN50645_c2_g8_i1\NA	100.0%	0.933%	33,011.9	9	13	121	File2536 Spectrum11499 scans: 14555	NVEIIHNHHDVEAVVGYR	K	S	99.7%	58.8	25.0	57.3		2,100.05	4	0.00067	0.32	234	251
SOM Ax	20151203SMOAX (F021100SOMax)	TRINITY_DN50645_c2_g8_i1\NA	TRINITY_DN50645_c2_g8_i1\NA	TRINITY_DN50645_c2_g8_i1\NA	100.0%	0.933%	33,011.9	9	13	121	File2536 Spectrum11579 scans: 14643	NVEIIHNHHDVEAVVGYR	K	S	99.7%	59.3	25.0	54.0		2,100.05	4	-0.000054	-0.026	234	251
SOM Ax	20151203SMOAX (F021100SOMax)	TRINITY_DN50645_c2_g8_i1\NA	TRINITY_DN50645_c2_g8_i1\NA	TRINITY_DN50645_c2_g8_i1\NA	100.0%	0.933%	33,011.9	9	13	121	File2536 Spectrum11739 scans: 14819	NVEIIHNHHDVEAVVGYR	K	S	99.7%	61.1	25.0	60.5		2,100.05	4	0.0011	0.55	234	251
SOM Ax	20151203SMOAX (F021100SOMax)	TRINITY_DN50645_c2_g8_i1\NA	TRINITY_DN50645_c2_g8_i1\NA	TRINITY_DN50645_c2_g8_i1\NA	100.0%	0.933%	33,011.9	9	13	121	File2536 Spectrum12470 scans: 15623	NVEIIHNHHDVEAVVGYR	K	S	99.7%	61.4	25.0	61.1		2,100.05	4	-0.0020	-0.96	234	251
SOM Ax	20151203SMOAX (F021100SOMax)	TRINITY_DN50645_c2_g8_i1\NA	TRINITY_DN50645_c2_g8_i1\NA	TRINITY_DN50645_c2_g8_i1\NA	100.0%	0.933%	33,011.9	9	13	121	File2536 Spectrum11481 scans: 14535	NVEIIHNHHDVEAVVGYR	K	S	99.7%	62.4	25.0	58.8		2,100.05	3	0.0023	1.1	234	251
SOM Ax	20151203SMOAX (F021100SOMax)	TRINITY_DN50645_c2_g8_i1\NA	TRINITY_DN50645_c2_g8_i1\NA	TRINITY_DN50645_c2_g8_i1\NA	100.0%	0.933%	33,011.9	9	13	121	File2536 Spectrum12712 scans: 15889	NVEIIHNHHDVEAVVGYR	K	S	99.7%	63.8	25.0	57.1		2,100.05	4	0.0029	1.4	234	251
SOM Ax	20151203SMOAX (F021100SOMax)	TRINITY_DN50645_c2_g8_i1\NA	TRINITY_DN50645_c2_g8_i1\NA	TRINITY_DN50645_c2_g8_i1\NA	100.0%	0.933%	33,011.9	9	13	121	File2536 Spectrum11660 scans: 14732	NVEIIHNHHDVEAVVGYR	K	S	99.7%	65.5	25.0	64.3		2,100.05	4	0.0033	1.6	234	251
SOM Ax	20151203SMOAX (F021100SOMax)	TRINITY_DN50645_c2_g8_i1\NA	TRINITY_DN50645_c2_g8_i1\NA	TRINITY_DN50645_c2_g8_i1\NA	100.0%	0.933%	33,011.9	9	13	121	File2536 Spectrum12231 scans: 15360	NVEIIHNHHDVEAVVGYR	K	S	99.7%	65.6	25.0	59.8		2,100.05	4	0.00067	0.32	234	251
SOM Ax	20151203SMOAX (F021100SOMax)	TRINITY_DN50645_c2_g8_i1\NA	TRINITY_DN50645_c2_g8_i1\NA	TRINITY_DN50645_c2_g8_i1\NA	100.0%	0.933%	33,011.9	9	13	121	File2536 Spectrum12311 scans: 15448	NVEIIHNHHDVEAVVGYR	K	S	99.7%	65.8	25.0	64.3		2,100.05	4	-0.00033	-0.16	234	251
SOM Ax	20151203SMOAX (F021100SOMax)	TRINITY_DN50645_c2_g8_i1\NA	TRINITY_DN50645_c2_g8_i1\NA	TRINITY_DN50645_c2_g8_i1\NA	100.0%	0.933%	33,011.9	9	13	121	File2536 Spectrum11819 scans: 14907	NVEIIHNHHDVEAVVGYR	K	S	99.7%	66.2	25.0	65.7		2,100.05	4	0.0016	0.77	234	251
SOM Ax	20151203SMOAX (F021100SOMax)	TRINITY_DN50645_c2_g8_i1\NA	TRINITY_DN50645_c2_g8_i1\NA	TRINITY_DN50645_c2_g8_i1\NA	100.0%	0.933%	33,011.9	9	13	121	File2536 Spectrum11401 scans: 14447	NVEIIHNHHDVEAVVGYR	K	S	99.7%	66.3	25.0	66.3		2,100.05	3	-0.0021	-1.0	234	251
SOM Ax	20151203SMOAX (F021100SOMax)	TRINITY_DN50645_c2_g8_i1\NA	TRINITY_DN50645_c2_g8_i1\NA	TRINITY_DN50645_c2_g8_i1\NA	100.0%	0.933%	33,011.9	9	13	121	File2536 Spectrum11239 scans: 14268	NVEIIHNHHDVEAVVGYR	K	S	99.7%	66.4	25.0	62.4		2,100.05	3	0.0019	0.91	234	251
SOM Ax	20151203SMOAX (F021100SOMax)	TRINITY_DN50645_c2_g8_i1\NA	TRINITY_DN50645_c2_g8_i1\NA	TRINITY_DN50645_c2_g8_i1\NA	100.0%	0.933%	33,011.9	9	13	121	File2536 Spectrum11559 scans: 14621	NVEIIHNHHDVEAVVGYR	K	S	99.7%	66.4	25.0	62.3		2,100.05	3	0.0013	0.63	234	251
SOM Ax	20151203SMOAX (F021100SOMax)	TRINITY_DN50645_c2_g8_i1\NA	TRINITY_DN50645_c2_g8_i1\NA	TRINITY_DN50645_c2_g8_i1\NA	100.0%	0.933%	33,011.9	9	13	121	File2536 Spectrum12211 scans: 15338	NVEIIHNHHDVEAVVGYR	K	S	99.7%	66.4	25.0	62.4		2,100.06	3	0.0050	2.4	234	251
SOM Ax	20151203SMOAX (F021100SOMax)	TRINITY_DN50645_c2_g8_i1\NA	TRINITY_DN50645_c2_g8_i1\NA	TRINITY_DN50645_c2_g8_i1\NA	100.0%	0.933%	33,011.9	9	13	121	File2536 Spectrum11959 scans: 15061	NVEIIHNHHDVEAVVGYR	K	S	99.7%	66.6	25.0	63.0		2,100.05	3	0.00079	0.38	234	251
SOM Ax	20151203SMOAX (F021100SOMax)	TRINITY_DN50645_c2_g8_i1\NA	TRINITY_DN50645_c2_g8_i1\NA	TRINITY_DN50645_c2_g8_i1\NA	100.0%	0.933%	33,011.9	9	13	121	File2536 Spectrum12145 scans: 15265	NVEIIHNHHDVEAVVGYR	K	S	99.7%	66.7	25.0	62.8		2,100.05	4	0.0011	0.55	234	251
SOM Ax	20151203SMOAX (F021100SOMax)	TRINITY_DN50645_c2_g8_i1\NA	TRINITY_DN50645_c2_g8_i1\NA	TRINITY_DN50645_c2_g8_i1\NA	100.0%	0.933%	33,011.9	9	13	121	File2536 Spectrum11980 scans: 15084	NVEIIHNHHDVEAVVGYR	K	S	99.7%	68.2	25.0	62.8		2,100.05	4	-0.000054	-0.026	234	251
SOM Ax	20151203SMOAX (F021100SOMax)	TRINITY_DN50645_c2_g8_i1\NA	TRINITY_DN50645_c2_g8_i1\NA	TRINITY_DN50645_c2_g8_i1\NA	100.0%	0.933%	33,011.9	9	13	121	File2536 Spectrum11899 scans: 14995	NVEIIHNHHDVEAVVGYR	K	S	99.7%	68.7	25.0	65.2		2,100.05	4	0.0011	0.55	234	251
SOM Ax	20151203SMOAX (F021100SOMax)	TRINITY_DN50645_c2_g8_i1\NA	TRINITY_DN50645_c2_g8_i1\NA	TRINITY_DN50645_c2_g8_i1\NA	100.0%	0.933%	33,011.9	9	13	121	File2536 Spectrum12533 scans: 15692	NVEIIHNHHDVEAVVGYR	K	S	99.7%	70.8	25.0	66.3		2,100.05	3	0.00025	0.12	234	251
SOM Ax	20151203SMOAX (F021100SOMax)	TRINITY_DN50645_c2_g8_i1\NA	TRINITY_DN50645_c2_g8_i1\NA	TRINITY_DN50645_c2_g8_i1\NA	100.0%	0.933%	33,011.9	9	13	121	File2536 Spectrum11879 scans: 14973	NVEIIHNHHDVEAVVGYR	K	S	99.7%	83.2	25.0	79.3		2,100.05	3	0.0034	1.6	234	251
SOM Ax	20151203SMOAX (F021100SOMax)	TRINITY_DN50645_c2_g8_i1\NA	TRINITY_DN50645_c2_g8_i1\NA	TRINITY_DN50645_c2_g8_i1\NA	100.0%	0.933%	33,011.9	9	13	121	File2536 Spectrum11719 scans: 14797	NVEIIHNHHDVEAVVGYR	K	S	99.7%	83.2	25.0	79.3		2,100.05	3	0.0015	0.73	234	251
SOM Ax	20151203SMOAX (F021100SOMax)	TRINITY_DN50645_c2_g8_i1\NA	TRINITY_DN50645_c2_g8_i1\NA	TRINITY_DN50645_c2_g8_i1\NA	100.0%	0.933%	33,011.9	9	13	121	File2536 Spectrum11800 scans: 14886	NVEIIHNHHDVEAVVGYR	K	S	99.7%	83.3	25.0	79.2		2,100.05	3	0.0037	1.8	234	251
SOM Ax	20151203SMOAX (F021100SOMax)	TRINITY_DN50645_c2_g8_i1\NA	TRINITY_DN50645_c2_g8_i1\NA	TRINITY_DN50645_c2_g8_i1\NA	100.0%	0.933%	33,011.9	9	13	121	File2536 Spectrum12132 scans: 15251	NVEIIHNHHDVEAVVGYR	K	S	99.7%	83.3	25.0	79.2		2,100.05	3	-0.00011	-0.051	234	251
SOM Ax	20151203SMOAX (F021100SOMax)	TRINITY_DN50645_c2_g8_i1\NA	TRINITY_DN50645_c2_g8_i1\NA	TRINITY_DN50645_c2_g8_i1\NA	100.0%	0.933%	33,011.9	9	13	121	File2536 Spectrum12043 scans: 15153	NVEIIHNHHDVEAVVGYR	K	S	99.7%	83.4	25.0	79.3		2,100.05	3	0.00043	0.21	234	251
SOM Ax	20151203SMOAX (F021100SOMax)	TRINITY_DN50645_c2_g8_i1\NA	TRINITY_DN50645_c2_g8_i1\NA	TRINITY_DN50645_c2_g8_i1\NA	100.0%	0.933%	33,011.9	9	13	121	File2536 Spectrum12372 scans: 15515	NVEIIHNHHDVEAVVGYR	K	S	99.7%	83.4	25.0	79.4		2,100.05	3	0.0017	0.82	234	251
SOM Ax	20151203SMOAX (F021100SOMax)	TRINITY_DN50645_c2_g8_i1\NA	TRINITY_DN50645_c2_g8_i1\NA	TRINITY_DN50645_c2_g8_i1\NA	100.0%	0.933%	33,011.9	9	13	121	File2536 Spectrum12296 scans: 15431	NVEIIHNHHDVEAVVGYR	K	S	99.7%	83.4	25.0	79.3		2,100.05	3	0.0015	0.73	234	251
SOM Ax	20151203SMOAX (F021100SOMax)	TRINITY_DN50645_c2_g8_i1\NA	TRINITY_DN50645_c2_g8_i1\NA	TRINITY_DN50645_c2_g8_i1\NA	100.0%	0.933%	33,011.9	9	13	121	File2536 Spectrum11639 scans: 14709	NVEIIHNHHDVEAVVGYR	K	S	99.7%	83.4	25.0	79.2		2,100.05	3	-0.00068	-0.32	234	251
SOM Ax	20151203SMOAX (F021100SOMax)	TRINITY_DN50645_c2_g8_i1\NA	TRINITY_DN50645_c2_g8_i1\NA	TRINITY_DN50645_c2_g8_i1\NA	100.0%	0.933%	33,011.9	9	13	121	File2536 Spectrum8955 scans: 11754	SSTFYGYDGATVVK	R	G	99.1%	26.2	25.0	26.2		1,493.71	2	0.0023	1.5	252	265
SOM Ax	20151203SMOAX (F021100SOMax)	TRINITY_DN50645_c2_g8_i1\NA	TRINITY_DN50645_c2_g8_i1\NA	TRINITY_DN50645_c2_g8_i1\NA	100.0%	0.933%	33,011.9	9	13	121	File2536 Spectrum8132 scans: 10846	SSTFYGYDGATVVK	R	G	99.7%	46.8	25.0	46.8		1,493.70	2	-0.0061	-4.1	252	265
SOM Ax	20151203SMOAX (F021100SOMax)	TRINITY_DN50645_c2_g8_i1\NA	TRINITY_DN50645_c2_g8_i1\NA	TRINITY_DN50645_c2_g8_i1\NA	100.0%	0.933%	33,011.9	9	13	121	File2536 Spectrum9035 scans: 11842	SSTFYGYDGATVVK	R	G	99.7%	42.3	25.0	42.3		1,493.71	2	0.0017	1.1	252	265
SOM Ax	20151203SMOAX (F021100SOMax)	TRINITY_DN50645_c2_g8_i1\NA	TRINITY_DN50645_c2_g8_i1\NA	TRINITY_DN50645_c2_g8_i1\NA	100.0%	0.933%	33,011.9	9	13	121	File2536 Spectrum8870 scans: 11660	SSTFYGYDGATVVK	R	G	99.7%	51.2	25.0	51.2		1,493.71	2	0.0024	1.6	252	265
SOM Ax	20151203SMOAX (F021100SOMax)	TRINITY_DN50645_c2_g8_i1\NA	TRINITY_DN50645_c2_g8_i1\NA	TRINITY_DN50645_c2_g8_i1\NA	100.0%	0.933%	33,011.9	9	13	121	File2536 Spectrum8693 scans: 11464	SSTFYGYDGATVVK	R	G	99.7%	48.8	25.0	48.8		1,493.70	2	0.0011	0.71	252	265
SOM Ax	20151203SMOAX (F021100SOMax)	TRINITY_DN50645_c2_g8_i1\NA	TRINITY_DN50645_c2_g8_i1\NA	TRINITY_DN50645_c2_g8_i1\NA	100.0%	0.933%	33,011.9	9	13	121	File2536 Spectrum8289 scans: 11019	SSTFYGYDGATVVK	R	G	99.7%	49.0	25.0	46.0		1,493.70	2	-0.00052	-0.35	252	265
SOM Ax	20151203SMOAX (F021100SOMax)	TRINITY_DN50645_c2_g8_i1\NA	TRINITY_DN50645_c2_g8_i1\NA	TRINITY_DN50645_c2_g8_i1\NA	100.0%	0.933%	33,011.9	9	13	121	File2536 Spectrum8449 scans: 11195	SSTFYGYDGATVVK	R	G	99.7%	50.4	25.0	50.4		1,493.71	2	0.0016	1.0	252	265
SOM Ax	20151203SMOAX (F021100SOMax)	TRINITY_DN50645_c2_g8_i1\NA	TRINITY_DN50645_c2_g8_i1\NA	TRINITY_DN50645_c2_g8_i1\NA	100.0%	0.933%	33,011.9	9	13	121	File2536 Spectrum8609 scans: 11371	SSTFYGYDGATVVK	R	G	99.7%	52.5	25.0	48.8		1,493.70	2	0.00046	0.31	252	265
SOM Ax	20151203SMOAX (F021100SOMax)	TRINITY_DN50645_c2_g8_i1\NA	TRINITY_DN50645_c2_g8_i1\NA	TRINITY_DN50645_c2_g8_i1\NA	100.0%	0.933%	33,011.9	9	13	121	File2536 Spectrum8369 scans: 11107	SSTFYGYDGATVVK	R	G	99.7%	56.8	25.0	56.8		1,493.71	2	0.0022	1.4	252	265
SOM Ax	20151203SMOAX (F021100SOMax)	TRINITY_DN50645_c2_g8_i1\NA	TRINITY_DN50645_c2_g8_i1\NA	TRINITY_DN50645_c2_g8_i1\NA	100.0%	0.933%	33,011.9	9	13	121	File2536 Spectrum8209 scans: 10931	SSTFYGYDGATVVK	R	G	99.7%	59.3	25.0	59.3		1,493.70	2	-0.0015	-1.0	252	265
SOM Ax	20151203SMOAX (F021100SOMax)	TRINITY_DN50645_c2_g8_i1\NA	TRINITY_DN50645_c2_g8_i1\NA	TRINITY_DN50645_c2_g8_i1\NA	100.0%	0.933%	33,011.9	9	13	121	File2536 Spectrum9115 scans: 11930	SSTFYGYDGATVVK	R	G	99.7%	61.3	25.0	59.8		1,493.71	2	0.0023	1.5	252	265
SOM Ax	20151203SMOAX (F021100SOMax)	TRINITY_DN50645_c2_g8_i1\NA	TRINITY_DN50645_c2_g8_i1\NA	TRINITY_DN50645_c2_g8_i1\NA	100.0%	0.933%	33,011.9	9	13	121	File2536 Spectrum8782 scans: 11563	SSTFYGYDGATVVK	R	G	99.7%	64.2	25.0	64.2		1,493.71	2	0.0033	2.2	252	265
SOM Ax	20151203SMOAX (F021100SOMax)	TRINITY_DN50645_c2_g8_i1\NA	TRINITY_DN50645_c2_g8_i1\NA	TRINITY_DN50645_c2_g8_i1\NA	100.0%	0.933%	33,011.9	9	13	121	File2536 Spectrum8529 scans: 11283	SSTFYGYDGATVVK	R	G	99.7%	61.4	25.0	61.4		1,493.70	2	0.00082	0.55	252	265
SOM Ax	20151203SMOAX (F021100SOMax)	TRINITY_DN50645_c2_g8_i1\NA	TRINITY_DN50645_c2_g8_i1\NA	TRINITY_DN50645_c2_g8_i1\NA	100.0%	0.933%	33,011.9	9	13	121	File2536 Spectrum1540 scans: 3571	STGACVDHTCVPMK	R	Y	94.8%	18.3	25.0	17.0	Carbamidomethyl (+57), Carbamidomethyl (+57), Oxidation (+16)	1,577.66	3	-0.000044	-0.028	188	201
SOM Ax	20151203SMOAX (F021100SOMax)	TRINITY_DN50645_c2_g8_i1\NA	TRINITY_DN50645_c2_g8_i1\NA	TRINITY_DN50645_c2_g8_i1\NA	100.0%	0.933%	33,011.9	9	13	121	File2536 Spectrum1867 scans: 3932	STGACVDHTCVPMK	R	Y	99.7%	29.3	25.0	29.3	Carbamidomethyl (+57), Carbamidomethyl (+57), Oxidation (+16)	1,577.66	2	-0.0017	-1.1	188	201
SOM Ax	20151203SMOAX (F021100SOMax)	TRINITY_DN50645_c2_g8_i1\NA	TRINITY_DN50645_c2_g8_i1\NA	TRINITY_DN50645_c2_g8_i1\NA	100.0%	0.933%	33,011.9	9	13	121	File2536 Spectrum1771 scans: 3825	STGACVDHTCVPMK	R	Y	99.7%	38.7	25.0	38.7	Carbamidomethyl (+57), Carbamidomethyl (+57), Oxidation (+16)	1,577.67	2	0.0034	2.1	188	201
SOM Ax	20151203SMOAX (F021100SOMax)	TRINITY_DN50645_c2_g8_i1\NA	TRINITY_DN50645_c2_g8_i1\NA	TRINITY_DN50645_c2_g8_i1\NA	100.0%	0.933%	33,011.9	9	13	121	File2536 Spectrum1454 scans: 3476	STGACVDHTCVPMK	R	Y	99.7%	34.3	25.0	27.6	Carbamidomethyl (+57), Carbamidomethyl (+57), Oxidation (+16)	1,577.67	3	0.0020	1.2	188	201
SOM Ax	20151203SMOAX (F021100SOMax)	TRINITY_DN50645_c2_g8_i1\NA	TRINITY_DN50645_c2_g8_i1\NA	TRINITY_DN50645_c2_g8_i1\NA	100.0%	0.933%	33,011.9	9	13	121	File2536 Spectrum1682 scans: 3727	STGACVDHTCVPMK	R	Y	99.7%	42.1	25.0	42.1	Carbamidomethyl (+57), Carbamidomethyl (+57), Oxidation (+16)	1,577.66	2	-0.00087	-0.55	188	201
SOM Ax	20151203SMOAX (F021100SOMax)	TRINITY_DN50645_c2_g8_i1\NA	TRINITY_DN50645_c2_g8_i1\NA	TRINITY_DN50645_c2_g8_i1\NA	100.0%	0.933%	33,011.9	9	13	121	File2536 Spectrum6795 scans: 9373	TCVNPSLVTGTCVGK	R	S	99.7%	45.9	25.0	38.2	Carbamidomethyl (+57), Carbamidomethyl (+57)	1,591.79	2	0.016	9.8	104	118
SOM Ax	20151203SMOAX (F021100SOMax)	TRINITY_DN50645_c2_g8_i1\NA	TRINITY_DN50645_c2_g8_i1\NA	TRINITY_DN50645_c2_g8_i1\NA	100.0%	0.933%	33,011.9	9	13	121	File2536 Spectrum7862 scans: 10549	TCVNPSLVTGTCVGK	R	S	99.7%	45.3	25.0	42.3	Carbamidomethyl (+57), Carbamidomethyl (+57)	1,591.77	2	-0.0034	-2.2	104	118
SOM Ax	20151203SMOAX (F021100SOMax)	TRINITY_DN50645_c2_g8_i1\NA	TRINITY_DN50645_c2_g8_i1\NA	TRINITY_DN50645_c2_g8_i1\NA	100.0%	0.933%	33,011.9	9	13	121	File2536 Spectrum7462 scans: 10109	TCVNPSLVTGTCVGK	R	S	99.7%	57.7	25.0	46.6	Carbamidomethyl (+57), Carbamidomethyl (+57)	1,591.77	2	-0.00099	-0.62	104	118
SOM Ax	20151203SMOAX (F021100SOMax)	TRINITY_DN50645_c2_g8_i1\NA	TRINITY_DN50645_c2_g8_i1\NA	TRINITY_DN50645_c2_g8_i1\NA	100.0%	0.933%	33,011.9	9	13	121	File2536 Spectrum7781 scans: 10460	TCVNPSLVTGTCVGK	R	S	99.7%	69.8	25.0	63.2	Carbamidomethyl (+57), Carbamidomethyl (+57)	1,591.77	2	0.00011	0.067	104	118
SOM Ax	20151203SMOAX (F021100SOMax)	TRINITY_DN50645_c2_g8_i1\NA	TRINITY_DN50645_c2_g8_i1\NA	TRINITY_DN50645_c2_g8_i1\NA	100.0%	0.933%	33,011.9	9	13	121	File2536 Spectrum6873 scans: 9459	TCVNPSLVTGTCVGK	R	S	99.7%	80.2	25.0	73.4	Carbamidomethyl (+57), Carbamidomethyl (+57)	1,591.77	2	0.0013	0.83	104	118
SOM Ax	20151203SMOAX (F021100SOMax)	TRINITY_DN50645_c2_g8_i1\NA	TRINITY_DN50645_c2_g8_i1\NA	TRINITY_DN50645_c2_g8_i1\NA	100.0%	0.933%	33,011.9	9	13	121	File2536 Spectrum7115 scans: 9726	TCVNPSLVTGTCVGK	R	S	99.7%	82.8	25.0	75.6	Carbamidomethyl (+57), Carbamidomethyl (+57)	1,591.77	2	0.0015	0.92	104	118
SOM Ax	20151203SMOAX (F021100SOMax)	TRINITY_DN50645_c2_g8_i1\NA	TRINITY_DN50645_c2_g8_i1\NA	TRINITY_DN50645_c2_g8_i1\NA	100.0%	0.933%	33,011.9	9	13	121	File2536 Spectrum7373 scans: 10011	TCVNPSLVTGTCVGK	R	S	99.7%	88.3	25.0	80.5	Carbamidomethyl (+57), Carbamidomethyl (+57)	1,591.77	2	0.0041	2.6	104	118
SOM Ax	20151203SMOAX (F021100SOMax)	TRINITY_DN50645_c2_g8_i1\NA	TRINITY_DN50645_c2_g8_i1\NA	TRINITY_DN50645_c2_g8_i1\NA	100.0%	0.933%	33,011.9	9	13	121	File2536 Spectrum7700 scans: 10371	TCVNPSLVTGTCVGK	R	S	99.7%	88.7	25.0	80.0	Carbamidomethyl (+57), Carbamidomethyl (+57)	1,591.77	2	-0.00049	-0.31	104	118
SOM Ax	20151203SMOAX (F021100SOMax)	TRINITY_DN50645_c2_g8_i1\NA	TRINITY_DN50645_c2_g8_i1\NA	TRINITY_DN50645_c2_g8_i1\NA	100.0%	0.933%	33,011.9	9	13	121	File2536 Spectrum7542 scans: 10197	TCVNPSLVTGTCVGK	R	S	99.7%	88.8	25.0	77.5	Carbamidomethyl (+57), Carbamidomethyl (+57)	1,591.77	2	0.0029	1.8	104	118
SOM Ax	20151203SMOAX (F021100SOMax)	TRINITY_DN50645_c2_g8_i1\NA	TRINITY_DN50645_c2_g8_i1\NA	TRINITY_DN50645_c2_g8_i1\NA	100.0%	0.933%	33,011.9	9	13	121	File2536 Spectrum6953 scans: 9547	TCVNPSLVTGTCVGK	R	S	99.7%	88.9	25.0	83.8	Carbamidomethyl (+57), Carbamidomethyl (+57)	1,591.77	2	-0.00049	-0.31	104	118
SOM Ax	20151203SMOAX (F021100SOMax)	TRINITY_DN50645_c2_g8_i1\NA	TRINITY_DN50645_c2_g8_i1\NA	TRINITY_DN50645_c2_g8_i1\NA	100.0%	0.933%	33,011.9	9	13	121	File2536 Spectrum7033 scans: 9635	TCVNPSLVTGTCVGK	R	S	99.7%	91.0	25.0	83.9	Carbamidomethyl (+57), Carbamidomethyl (+57)	1,591.77	2	0.0013	0.83	104	118
SOM Ax	20151203SMOAX (F021100SOMax)	TRINITY_DN50645_c2_g8_i1\NA	TRINITY_DN50645_c2_g8_i1\NA	TRINITY_DN50645_c2_g8_i1\NA	100.0%	0.933%	33,011.9	9	13	121	File2536 Spectrum7621 scans: 10284	TCVNPSLVTGTCVGK	R	S	99.7%	96.6	25.0	88.3	Carbamidomethyl (+57), Carbamidomethyl (+57)	1,591.77	2	-0.0014	-0.85	104	118
SOM Ax	20151203SMOAX (F021100SOMax)	TRINITY_DN50645_c2_g8_i1\NA	TRINITY_DN50645_c2_g8_i1\NA	TRINITY_DN50645_c2_g8_i1\NA	100.0%	0.933%	33,011.9	9	13	121	File2536 Spectrum7280 scans: 9909	TCVNPSLVTGTCVGK	R	S	99.7%	102	25.0	94.8	Carbamidomethyl (+57), Carbamidomethyl (+57)	1,591.77	2	-0.00085	-0.54	104	118
SOM Ax	20151203SMOAX (F021100SOMax)	TRINITY_DN50645_c2_g8_i1\NA	TRINITY_DN50645_c2_g8_i1\NA	TRINITY_DN50645_c2_g8_i1\NA	100.0%	0.933%	33,011.9	9	13	121	File2536 Spectrum7197 scans: 9817	TCVNPSLVTGTCVGK	R	S	99.7%	103	25.0	95.8	Carbamidomethyl (+57), Carbamidomethyl (+57)	1,591.77	2	0.00097	0.61	104	118
SOM Ax	20151203SMOAX (F021100SOMax)	TRINITY_DN50645_c2_g8_i1\NA	TRINITY_DN50645_c2_g8_i1\NA	TRINITY_DN50645_c2_g8_i1\NA	100.0%	0.933%	33,011.9	9	13	121	File2536 Spectrum7334 scans: 9968	YTPGTVITGDYK	K	D	99.7%	58.0	25.0	52.3		1,313.65	2	-0.0037	-2.8	202	213
SOM Ax	20151203SMOAX (F021100SOMax)	TRINITY_DN50645_c2_g8_i1\NA	TRINITY_DN50645_c2_g8_i1\NA	TRINITY_DN50645_c2_g8_i1\NA	100.0%	0.933%	33,011.9	9	13	121	File2536 Spectrum6993 scans: 9591	YTPGTVITGDYK	K	D	99.7%	58.7	25.0	50.9		1,313.65	2	0.00066	0.50	202	213
SOM Ax	20151203SMOAX (F021100SOMax)	TRINITY_DN50645_c2_g8_i1\NA	TRINITY_DN50645_c2_g8_i1\NA	TRINITY_DN50645_c2_g8_i1\NA	100.0%	0.933%	33,011.9	9	13	121	File2536 Spectrum7079 scans: 9686	YTPGTVITGDYK	K	D	99.7%	60.5	25.0	59.6		1,313.65	2	-0.000082	-0.062	202	213
SOM Ax	20151203SMOAX (F021100SOMax)	TRINITY_DN50645_c2_g8_i1\NA	TRINITY_DN50645_c2_g8_i1\NA	TRINITY_DN50645_c2_g8_i1\NA	100.0%	0.933%	33,011.9	9	13	121	File2536 Spectrum7161 scans: 9777	YTPGTVITGDYK	K	D	99.7%	60.9	25.0	53.2		1,313.65	2	0.00052	0.39	202	213
SOM Ax	20151203SMOAX (F021100SOMax)	TRINITY_DN50645_c2_g8_i1\NA	TRINITY_DN50645_c2_g8_i1\NA	TRINITY_DN50645_c2_g8_i1\NA	100.0%	0.933%	33,011.9	9	13	121	File2536 Spectrum6830 scans: 9411	YTPGTVITGDYK	K	D	99.7%	66.6	25.0	59.1		1,313.65	2	-0.00032	-0.24	202	213
SOM Ax	20151203SMOAX (F021100SOMax)	TRINITY_DN50645_c2_g8_i1\NA	TRINITY_DN50645_c2_g8_i1\NA	TRINITY_DN50645_c2_g8_i1\NA	100.0%	0.933%	33,011.9	9	13	121	File2536 Spectrum6913 scans: 9503	YTPGTVITGDYK	K	D	99.7%	74.5	25.0	65.5		1,313.65	2	0.00040	0.30	202	213
SOM Ax	20151203SMOAX (F021100SOMax)	TRINITY_DN50645_c2_g8_i1\NA	TRINITY_DN50645_c2_g8_i1\NA	TRINITY_DN50645_c2_g8_i1\NA	100.0%	0.933%	33,011.9	9	13	121	File2536 Spectrum7249 scans: 9875	YTPGTVITGDYK	K	D	99.7%	87.1	25.0	78.3		1,313.65	2	0.0032	2.4	202	213
SOM Ax	20151203SMOAX (F021100SOMax)	[Exaiptasia pallida]	TRINITY_DN51464_c0_g1_i1\gi|999978468|gb|KXJ17642.1|Agrin	[Exaiptasia pallida]	100.0%	0.0771%	50,416.9	5	5	10	File2536 Spectrum2114 scans: 4204	CAYYAMCR	R	V	99.0%	37.7	25.0	37.7	Carbamidomethyl (+57), Oxidation (+16), Carbamidomethyl (+57)	1,109.41	2	0.00019	0.17	143	150
SOM Ax	20151203SMOAX (F021100SOMax)	[Exaiptasia pallida]	TRINITY_DN51464_c0_g1_i1\gi|999978468|gb|KXJ17642.1|Agrin	[Exaiptasia pallida]	100.0%	0.0771%	50,416.9	5	5	10	File2536 Spectrum11507 scans: 14563	CICPELCPGLVAPVCGSDGR	K	T	99.7%	59.9	25.0	55.3	Carbamidomethyl (+57), Carbamidomethyl (+57), Carbamidomethyl (+57), Carbamidomethyl (+57)	2,215.99	2	0.0019	0.85	79	98
SOM Ax	20151203SMOAX (F021100SOMax)	[Exaiptasia pallida]	TRINITY_DN51464_c0_g1_i1\gi|999978468|gb|KXJ17642.1|Agrin	[Exaiptasia pallida]	100.0%	0.0771%	50,416.9	5	5	10	File2536 Spectrum2191 scans: 4288	TYDNECALK	R	N	98.7%	24.8	25.0	17.0	Carbamidomethyl (+57)	1,112.48	2	0.0015	1.3	341	349
SOM Ax	20151203SMOAX (F021100SOMax)	[Exaiptasia pallida]	TRINITY_DN51464_c0_g1_i1\gi|999978468|gb|KXJ17642.1|Agrin	[Exaiptasia pallida]	100.0%	0.0771%	50,416.9	5	5	10	File2536 Spectrum2487 scans: 4614	TYDNECALK	R	N	99.2%	29.0	25.0	27.9	Carbamidomethyl (+57)	1,112.48	2	-0.0023	-2.1	341	349
SOM Ax	20151203SMOAX (F021100SOMax)	[Exaiptasia pallida]	TRINITY_DN51464_c0_g1_i1\gi|999978468|gb|KXJ17642.1|Agrin	[Exaiptasia pallida]	100.0%	0.0771%	50,416.9	5	5	10	File2536 Spectrum2286 scans: 4393	TYDNECALK	R	N	99.7%	51.3	25.0	48.5	Carbamidomethyl (+57)	1,112.48	2	-0.00037	-0.33	341	349
SOM Ax	20151203SMOAX (F021100SOMax)	[Exaiptasia pallida]	TRINITY_DN51464_c0_g1_i1\gi|999978468|gb|KXJ17642.1|Agrin	[Exaiptasia pallida]	100.0%	0.0771%	50,416.9	5	5	10	File2536 Spectrum2385 scans: 4502	TYDNECALK	R	N	99.7%	51.3	25.0	46.9	Carbamidomethyl (+57)	1,112.48	2	0.00011	0.10	341	349
SOM Ax	20151203SMOAX (F021100SOMax)	[Exaiptasia pallida]	TRINITY_DN51464_c0_g1_i1\gi|999978468|gb|KXJ17642.1|Agrin	[Exaiptasia pallida]	100.0%	0.0771%	50,416.9	5	5	10	File2536 Spectrum2698 scans: 4846	TYENECELR	R	W	99.7%	44.6	25.0	40.8	Carbamidomethyl (+57)	1,212.51	2	0.0059	4.8	178	186
SOM Ax	20151203SMOAX (F021100SOMax)	[Exaiptasia pallida]	TRINITY_DN51464_c0_g1_i1\gi|999978468|gb|KXJ17642.1|Agrin	[Exaiptasia pallida]	100.0%	0.0771%	50,416.9	5	5	10	File2536 Spectrum2978 scans: 5154	TYENECELR	R	W	99.7%	52.0	25.0	44.7	Carbamidomethyl (+57)	1,212.51	2	0.00063	0.52	178	186
SOM Ax	20151203SMOAX (F021100SOMax)	[Exaiptasia pallida]	TRINITY_DN51464_c0_g1_i1\gi|999978468|gb|KXJ17642.1|Agrin	[Exaiptasia pallida]	100.0%	0.0771%	50,416.9	5	5	10	File2536 Spectrum2884 scans: 5051	TYENECELR	R	W	99.7%	53.2	25.0	45.2	Carbamidomethyl (+57)	1,212.51	2	0.00087	0.72	178	186
SOM Ax	20151203SMOAX (F021100SOMax)	[Exaiptasia pallida]	TRINITY_DN51464_c0_g1_i1\gi|999978468|gb|KXJ17642.1|Agrin	[Exaiptasia pallida]	100.0%	0.0771%	50,416.9	5	5	10	File2536 Spectrum2795 scans: 4953	TYENECELR	R	W	99.7%	57.8	25.0	51.0	Carbamidomethyl (+57)	1,212.51	2	-0.00035	-0.29	178	186
SOM Ax	20151203SMOAX (F021100SOMax)	[Exaiptasia pallida]	TRINITY_DN51464_c0_g1_i1\gi|999978468|gb|KXJ17642.1|Agrin	[Exaiptasia pallida]	100.0%	0.0771%	50,416.9	5	5	10	File2536 Spectrum1932 scans: 4004	TYNNECTLR	R	R	99.4%	30.2	25.0	30.2	Carbamidomethyl (+57)	1,169.51	2	-0.0024	-2.1	99	107
SOM Ax	20151203SMOAX (F021100SOMax)	[Exaiptasia pallida]	TRINITY_DN51464_c0_g1_i1\gi|999978468|gb|KXJ17642.1|Agrin	[Exaiptasia pallida]	100.0%	0.0771%	50,416.9	5	5	10	File2536 Spectrum1836 scans: 3898	TYNNECTLR	R	R	99.7%	33.5	25.0	33.5	Carbamidomethyl (+57)	1,169.51	2	-0.0000072	-0.0062	99	107
SOM Ax	20151203SMOAX (F021100SOMax)	[Exaiptasia pallida]	TRINITY_DN51464_c0_g1_i1\gi|999978468|gb|KXJ17642.1|Agrin	[Exaiptasia pallida]	100.0%	0.0771%	50,416.9	5	5	10	File2536 Spectrum6448 scans: 8991	VVNGVSTCVCPIR	R	C	99.7%	82.3	25.0	75.1	Carbamidomethyl (+57), Carbamidomethyl (+57)	1,459.73	2	-0.00033	-0.23	151	163
SOM Ax	20151203SMOAX (F021100SOMax)	[Exaiptasia pallida]	TRINITY_DN51464_c0_g1_i1\gi|999978468|gb|KXJ17642.1|Agrin	[Exaiptasia pallida]	100.0%	0.0771%	50,416.9	5	5	10	File2536 Spectrum6527 scans: 9078	VVNGVSTCVCPIR	R	C	99.7%	84.0	25.0	82.3	Carbamidomethyl (+57), Carbamidomethyl (+57)	1,459.73	2	0.0030	2.0	151	163
SOM Ax	20151203SMOAX (F021100SOMax)	protein [Nematostella vectensis]	TRINITY_DN51483_c0_g1_i1\gi|156218626|gb|EDO39520.1|predicted	protein [Nematostella vectensis]	100.0%	0.0231%	51,098.5	2	2	3	File2536 Spectrum5197 scans: 7595	DVPDFASK	K	I	99.0%	31.5	25.0	25.3		877.42	2	-0.0014	-1.6	145	152
SOM Ax	20151203SMOAX (F021100SOMax)	protein [Nematostella vectensis]	TRINITY_DN51483_c0_g1_i1\gi|156218626|gb|EDO39520.1|predicted	protein [Nematostella vectensis]	100.0%	0.0231%	51,098.5	2	2	3	File2536 Spectrum5101 scans: 7490	DVPDFASK	K	I	99.0%	31.8	25.0	30.9		877.42	2	0.0011	1.2	145	152
SOM Ax	20151203SMOAX (F021100SOMax)	protein [Nematostella vectensis]	TRINITY_DN51483_c0_g1_i1\gi|156218626|gb|EDO39520.1|predicted	protein [Nematostella vectensis]	100.0%	0.0231%	51,098.5	2	2	3	File2536 Spectrum10097 scans: 13010	TDGSNVILVHLPK	K	A	99.3%	24.3	25.0	24.3		1,391.78	3	-0.0011	-0.77	158	170
SOM Ax	20151203SMOAX (F021100SOMax)	TRINITY_DN52133_c0_g1_i1\NA	TRINITY_DN52133_c0_g1_i1\NA	TRINITY_DN52133_c0_g1_i1\NA	100.0%	0.177%	58,899.0	7	7	23	File2536 Spectrum14002 scans: 17314	AYREPGQLFLTIDPGNAIR	K	G	97.2%	20.7	25.0	19.8		2,130.12	3	0.0014	0.68	188	206
SOM Ax	20151203SMOAX (F021100SOMax)	TRINITY_DN52133_c0_g1_i1\NA	TRINITY_DN52133_c0_g1_i1\NA	TRINITY_DN52133_c0_g1_i1\NA	100.0%	0.177%	58,899.0	7	7	23	File2536 Spectrum13846 scans: 17139	AYREPGQLFLTIDPGNAIR	K	G	99.7%	44.4	25.0	43.9		2,130.12	3	-0.0073	-3.4	188	206
SOM Ax	20151203SMOAX (F021100SOMax)	TRINITY_DN52133_c0_g1_i1\NA	TRINITY_DN52133_c0_g1_i1\NA	TRINITY_DN52133_c0_g1_i1\NA	100.0%	0.177%	58,899.0	7	7	23	File2536 Spectrum7092 scans: 9700	DTPTLLETR	R	V	99.7%	51.7	25.0	44.4		1,044.54	2	-0.0014	-1.4	97	105
SOM Ax	20151203SMOAX (F021100SOMax)	TRINITY_DN52133_c0_g1_i1\NA	TRINITY_DN52133_c0_g1_i1\NA	TRINITY_DN52133_c0_g1_i1\NA	100.0%	0.177%	58,899.0	7	7	23	File2536 Spectrum6846 scans: 9429	DTPTLLETR	R	V	99.7%	50.1	25.0	39.1		1,044.55	2	0.00026	0.25	97	105
SOM Ax	20151203SMOAX (F021100SOMax)	TRINITY_DN52133_c0_g1_i1\NA	TRINITY_DN52133_c0_g1_i1\NA	TRINITY_DN52133_c0_g1_i1\NA	100.0%	0.177%	58,899.0	7	7	23	File2536 Spectrum7007 scans: 9606	DTPTLLETR	R	V	99.7%	56.7	25.0	47.2		1,044.55	2	0.0021	2.0	97	105
SOM Ax	20151203SMOAX (F021100SOMax)	TRINITY_DN52133_c0_g1_i1\NA	TRINITY_DN52133_c0_g1_i1\NA	TRINITY_DN52133_c0_g1_i1\NA	100.0%	0.177%	58,899.0	7	7	23	File2536 Spectrum6925 scans: 9516	DTPTLLETR	R	V	99.7%	56.7	25.0	47.4		1,044.55	2	0.00074	0.71	97	105
SOM Ax	20151203SMOAX (F021100SOMax)	TRINITY_DN52133_c0_g1_i1\NA	TRINITY_DN52133_c0_g1_i1\NA	TRINITY_DN52133_c0_g1_i1\NA	100.0%	0.177%	58,899.0	7	7	23	File2536 Spectrum14119 scans: 17444	EPGQLFLTIDPGNAIR	R	G	98.9%	28.4	25.0	24.7		1,739.93	2	0.0044	2.5	191	206
SOM Ax	20151203SMOAX (F021100SOMax)	TRINITY_DN52133_c0_g1_i1\NA	TRINITY_DN52133_c0_g1_i1\NA	TRINITY_DN52133_c0_g1_i1\NA	100.0%	0.177%	58,899.0	7	7	23	File2536 Spectrum14280 scans: 17622	EPGQLFLTIDPGNAIR	R	G	99.7%	39.8	25.0	39.3		1,739.92	2	0.0031	1.8	191	206
SOM Ax	20151203SMOAX (F021100SOMax)	TRINITY_DN52133_c0_g1_i1\NA	TRINITY_DN52133_c0_g1_i1\NA	TRINITY_DN52133_c0_g1_i1\NA	100.0%	0.177%	58,899.0	7	7	23	File2536 Spectrum14195 scans: 17529	EPGQLFLTIDPGNAIR	R	G	99.7%	45.8	25.0	45.6		1,739.92	2	-0.0022	-1.3	191	206
SOM Ax	20151203SMOAX (F021100SOMax)	TRINITY_DN52133_c0_g1_i1\NA	TRINITY_DN52133_c0_g1_i1\NA	TRINITY_DN52133_c0_g1_i1\NA	100.0%	0.177%	58,899.0	7	7	23	File2536 Spectrum6070 scans: 8575	GTFTLGNPR	R	N	99.7%	43.8	25.0	38.9		961.50	2	0.0022	2.3	420	428
SOM Ax	20151203SMOAX (F021100SOMax)	TRINITY_DN52133_c0_g1_i1\NA	TRINITY_DN52133_c0_g1_i1\NA	TRINITY_DN52133_c0_g1_i1\NA	100.0%	0.177%	58,899.0	7	7	23	File2536 Spectrum5848 scans: 8331	GTFTLGNPR	R	N	99.7%	41.1	25.0	28.9		961.50	2	0.000058	0.060	420	428
SOM Ax	20151203SMOAX (F021100SOMax)	TRINITY_DN52133_c0_g1_i1\NA	TRINITY_DN52133_c0_g1_i1\NA	TRINITY_DN52133_c0_g1_i1\NA	100.0%	0.177%	58,899.0	7	7	23	File2536 Spectrum6777 scans: 9353	IRDTPTLLETR	K	V	99.7%	32.7	25.0	23.9		1,313.73	3	-0.00086	-0.65	95	105
SOM Ax	20151203SMOAX (F021100SOMax)	TRINITY_DN52133_c0_g1_i1\NA	TRINITY_DN52133_c0_g1_i1\NA	TRINITY_DN52133_c0_g1_i1\NA	100.0%	0.177%	58,899.0	7	7	23	File2536 Spectrum6962 scans: 9556	IRDTPTLLETR	K	V	99.7%	37.2	25.0	26.2		1,313.73	3	-0.0024	-1.8	95	105
SOM Ax	20151203SMOAX (F021100SOMax)	TRINITY_DN52133_c0_g1_i1\NA	TRINITY_DN52133_c0_g1_i1\NA	TRINITY_DN52133_c0_g1_i1\NA	100.0%	0.177%	58,899.0	7	7	23	File2536 Spectrum7311 scans: 9943	IRDTPTLLETR	K	V	99.7%	35.7	25.0	24.0		1,313.73	3	-0.00086	-0.65	95	105
SOM Ax	20151203SMOAX (F021100SOMax)	TRINITY_DN52133_c0_g1_i1\NA	TRINITY_DN52133_c0_g1_i1\NA	TRINITY_DN52133_c0_g1_i1\NA	100.0%	0.177%	58,899.0	7	7	23	File2536 Spectrum6867 scans: 9452	IRDTPTLLETR	K	V	99.7%	37.0	25.0	26.4		1,313.73	3	0.00013	0.10	95	105
SOM Ax	20151203SMOAX (F021100SOMax)	TRINITY_DN52133_c0_g1_i1\NA	TRINITY_DN52133_c0_g1_i1\NA	TRINITY_DN52133_c0_g1_i1\NA	100.0%	0.177%	58,899.0	7	7	23	File2536 Spectrum7225 scans: 9848	IRDTPTLLETR	K	V	99.7%	38.3	25.0	26.6		1,313.73	3	0.00097	0.74	95	105
SOM Ax	20151203SMOAX (F021100SOMax)	TRINITY_DN52133_c0_g1_i1\NA	TRINITY_DN52133_c0_g1_i1\NA	TRINITY_DN52133_c0_g1_i1\NA	100.0%	0.177%	58,899.0	7	7	23	File2536 Spectrum7136 scans: 9749	IRDTPTLLETR	K	V	99.7%	41.5	25.0	30.0		1,313.73	3	-0.0020	-1.5	95	105
SOM Ax	20151203SMOAX (F021100SOMax)	TRINITY_DN52133_c0_g1_i1\NA	TRINITY_DN52133_c0_g1_i1\NA	TRINITY_DN52133_c0_g1_i1\NA	100.0%	0.177%	58,899.0	7	7	23	File2536 Spectrum7050 scans: 9653	IRDTPTLLETR	K	V	99.7%	43.6	25.0	32.3		1,313.73	3	-0.00059	-0.45	95	105
SOM Ax	20151203SMOAX (F021100SOMax)	TRINITY_DN52133_c0_g1_i1\NA	TRINITY_DN52133_c0_g1_i1\NA	TRINITY_DN52133_c0_g1_i1\NA	100.0%	0.177%	58,899.0	7	7	23	File2536 Spectrum11205 scans: 14229	LFTVFQSVK	R	F	99.3%	25.2	25.0	15.3		1,067.60	2	-0.00016	-0.15	157	165
SOM Ax	20151203SMOAX (F021100SOMax)	TRINITY_DN52133_c0_g1_i1\NA	TRINITY_DN52133_c0_g1_i1\NA	TRINITY_DN52133_c0_g1_i1\NA	100.0%	0.177%	58,899.0	7	7	23	File2536 Spectrum11284 scans: 14318	LFTVFQSVK	R	F	99.7%	35.4	25.0	26.2		1,067.60	2	-0.0010	-0.94	157	165
SOM Ax	20151203SMOAX (F021100SOMax)	TRINITY_DN52133_c0_g1_i1\NA	TRINITY_DN52133_c0_g1_i1\NA	TRINITY_DN52133_c0_g1_i1\NA	100.0%	0.177%	58,899.0	7	7	23	File2536 Spectrum11450 scans: 14501	LFTVFQSVK	R	F	99.7%	44.4	25.0	34.4		1,067.60	2	-0.00040	-0.38	157	165
SOM Ax	20151203SMOAX (F021100SOMax)	TRINITY_DN52133_c0_g1_i1\NA	TRINITY_DN52133_c0_g1_i1\NA	TRINITY_DN52133_c0_g1_i1\NA	100.0%	0.177%	58,899.0	7	7	23	File2536 Spectrum11371 scans: 14414	LFTVFQSVK	R	F	99.7%	47.2	25.0	36.2		1,067.60	2	0.00070	0.65	157	165
SOM Ax	20151203SMOAX (F021100SOMax)	TRINITY_DN52133_c0_g1_i1\NA	TRINITY_DN52133_c0_g1_i1\NA	TRINITY_DN52133_c0_g1_i1\NA	100.0%	0.177%	58,899.0	7	7	23	File2536 Spectrum15317 scans: 18771	MGQLVSLVEDLQIR	K	N	99.7%	55.0	25.0	34.8	Oxidation (+16)	1,615.86	2	-0.00100	-0.62	302	315
SOM Ax	20151203SMOAX (F021100SOMax)	partial [Stegodyphus mimosarum]	TRINITY_DN52306_c0_g1_i1\gi|675384990|gb|KFM77887.1|Agrin,	partial [Stegodyphus mimosarum]	100.0%	0.162%	53,048.8	7	7	21	File2536 Spectrum1248 scans: 3249	ELRPVCGSDGR	R	T	99.2%	23.4	25.0	23.1	Carbamidomethyl (+57)	1,244.59	3	-0.00087	-0.70	223	233
SOM Ax	20151203SMOAX (F021100SOMax)	partial [Stegodyphus mimosarum]	TRINITY_DN52306_c0_g1_i1\gi|675384990|gb|KFM77887.1|Agrin,	partial [Stegodyphus mimosarum]	100.0%	0.162%	53,048.8	7	7	21	File2536 Spectrum3591 scans: 5828	LINCCCGAVCR	R	V	99.7%	53.3	25.0	53.3	Carbamidomethyl (+57), Carbamidomethyl (+57), Carbamidomethyl (+57), Carbamidomethyl (+57)	1,381.57	2	0.0021	1.5	195	205
SOM Ax	20151203SMOAX (F021100SOMax)	partial [Stegodyphus mimosarum]	TRINITY_DN52306_c0_g1_i1\gi|675384990|gb|KFM77887.1|Agrin,	partial [Stegodyphus mimosarum]	100.0%	0.162%	53,048.8	7	7	21	File2536 Spectrum3480 scans: 5706	LINCCCGAVCR	R	V	99.7%	50.8	25.0	45.1	Carbamidomethyl (+57), Carbamidomethyl (+57), Carbamidomethyl (+57), Carbamidomethyl (+57)	1,381.57	2	-0.000063	-0.046	195	205
SOM Ax	20151203SMOAX (F021100SOMax)	partial [Stegodyphus mimosarum]	TRINITY_DN52306_c0_g1_i1\gi|675384990|gb|KFM77887.1|Agrin,	partial [Stegodyphus mimosarum]	100.0%	0.162%	53,048.8	7	7	21	File2536 Spectrum3509 scans: 5738	TGPCKPAPPVSPCAR	K	V	97.1%	25.4	25.0	21.8	Carbamidomethyl (+57), Carbamidomethyl (+57)	1,593.77	3	-0.0048	-3.0	416	430
SOM Ax	20151203SMOAX (F021100SOMax)	partial [Stegodyphus mimosarum]	TRINITY_DN52306_c0_g1_i1\gi|675384990|gb|KFM77887.1|Agrin,	partial [Stegodyphus mimosarum]	100.0%	0.162%	53,048.8	7	7	21	File2536 Spectrum2949 scans: 5122	TGPCKPAPPVSPCAR	K	V	99.4%	25.8	25.0	21.6	Carbamidomethyl (+57), Carbamidomethyl (+57)	1,593.77	3	-0.0024	-1.5	416	430
SOM Ax	20151203SMOAX (F021100SOMax)	partial [Stegodyphus mimosarum]	TRINITY_DN52306_c0_g1_i1\gi|675384990|gb|KFM77887.1|Agrin,	partial [Stegodyphus mimosarum]	100.0%	0.162%	53,048.8	7	7	21	File2536 Spectrum3051 scans: 5234	TGPCKPAPPVSPCAR	K	V	99.7%	37.7	25.0	34.6	Carbamidomethyl (+57), Carbamidomethyl (+57)	1,593.78	3	0.0040	2.5	416	430
SOM Ax	20151203SMOAX (F021100SOMax)	partial [Stegodyphus mimosarum]	TRINITY_DN52306_c0_g1_i1\gi|675384990|gb|KFM77887.1|Agrin,	partial [Stegodyphus mimosarum]	100.0%	0.162%	53,048.8	7	7	21	File2536 Spectrum3326 scans: 5537	TGPCKPAPPVSPCAR	K	V	99.7%	40.2	25.0	39.0	Carbamidomethyl (+57), Carbamidomethyl (+57)	1,593.77	3	-0.0031	-2.0	416	430
SOM Ax	20151203SMOAX (F021100SOMax)	partial [Stegodyphus mimosarum]	TRINITY_DN52306_c0_g1_i1\gi|675384990|gb|KFM77887.1|Agrin,	partial [Stegodyphus mimosarum]	100.0%	0.162%	53,048.8	7	7	21	File2536 Spectrum3146 scans: 5339	TGPCKPAPPVSPCAR	K	V	99.7%	40.4	25.0	40.4	Carbamidomethyl (+57), Carbamidomethyl (+57)	1,593.78	3	0.00034	0.21	416	430
SOM Ax	20151203SMOAX (F021100SOMax)	partial [Stegodyphus mimosarum]	TRINITY_DN52306_c0_g1_i1\gi|675384990|gb|KFM77887.1|Agrin,	partial [Stegodyphus mimosarum]	100.0%	0.162%	53,048.8	7	7	21	File2536 Spectrum3234 scans: 5436	TGPCKPAPPVSPCAR	K	V	99.7%	45.8	25.0	41.8	Carbamidomethyl (+57), Carbamidomethyl (+57)	1,593.77	3	-0.0020	-1.3	416	430
SOM Ax	20151203SMOAX (F021100SOMax)	partial [Stegodyphus mimosarum]	TRINITY_DN52306_c0_g1_i1\gi|675384990|gb|KFM77887.1|Agrin,	partial [Stegodyphus mimosarum]	100.0%	0.162%	53,048.8	7	7	21	File2536 Spectrum2191 scans: 4288	TYDNECALK	K	W	98.7%	24.8	25.0	17.0	Carbamidomethyl (+57)	1,112.48	2	0.0015	1.3	393	401
SOM Ax	20151203SMOAX (F021100SOMax)	partial [Stegodyphus mimosarum]	TRINITY_DN52306_c0_g1_i1\gi|675384990|gb|KFM77887.1|Agrin,	partial [Stegodyphus mimosarum]	100.0%	0.162%	53,048.8	7	7	21	File2536 Spectrum2487 scans: 4614	TYDNECALK	K	W	99.2%	29.0	25.0	27.9	Carbamidomethyl (+57)	1,112.48	2	-0.0023	-2.1	393	401
SOM Ax	20151203SMOAX (F021100SOMax)	partial [Stegodyphus mimosarum]	TRINITY_DN52306_c0_g1_i1\gi|675384990|gb|KFM77887.1|Agrin,	partial [Stegodyphus mimosarum]	100.0%	0.162%	53,048.8	7	7	21	File2536 Spectrum2286 scans: 4393	TYDNECALK	K	W	99.7%	51.3	25.0	48.5	Carbamidomethyl (+57)	1,112.48	2	-0.00037	-0.33	393	401
SOM Ax	20151203SMOAX (F021100SOMax)	partial [Stegodyphus mimosarum]	TRINITY_DN52306_c0_g1_i1\gi|675384990|gb|KFM77887.1|Agrin,	partial [Stegodyphus mimosarum]	100.0%	0.162%	53,048.8	7	7	21	File2536 Spectrum2385 scans: 4502	TYDNECALK	K	W	99.7%	51.3	25.0	46.9	Carbamidomethyl (+57)	1,112.48	2	0.00011	0.10	393	401
SOM Ax	20151203SMOAX (F021100SOMax)	partial [Stegodyphus mimosarum]	TRINITY_DN52306_c0_g1_i1\gi|675384990|gb|KFM77887.1|Agrin,	partial [Stegodyphus mimosarum]	100.0%	0.162%	53,048.8	7	7	21	File2536 Spectrum3795 scans: 6053	TYGNPCALR	R	L	99.7%	46.5	25.0	44.7	Carbamidomethyl (+57)	1,050.49	2	0.0013	1.2	234	242
SOM Ax	20151203SMOAX (F021100SOMax)	partial [Stegodyphus mimosarum]	TRINITY_DN52306_c0_g1_i1\gi|675384990|gb|KFM77887.1|Agrin,	partial [Stegodyphus mimosarum]	100.0%	0.162%	53,048.8	7	7	21	File2536 Spectrum3685 scans: 5932	TYGNPCALR	R	L	99.7%	49.4	25.0	45.0	Carbamidomethyl (+57)	1,050.49	2	0.00079	0.75	234	242
SOM Ax	20151203SMOAX (F021100SOMax)	partial [Stegodyphus mimosarum]	TRINITY_DN52306_c0_g1_i1\gi|675384990|gb|KFM77887.1|Agrin,	partial [Stegodyphus mimosarum]	100.0%	0.162%	53,048.8	7	7	21	File2536 Spectrum2751 scans: 4904	TYNNMCELMAR	R	S	99.7%	49.1	25.0	49.1	Oxidation (+16), Carbamidomethyl (+57), Oxidation (+16)	1,433.57	2	-0.00080	-0.56	85	95
SOM Ax	20151203SMOAX (F021100SOMax)	partial [Stegodyphus mimosarum]	TRINITY_DN52306_c0_g1_i1\gi|675384990|gb|KFM77887.1|Agrin,	partial [Stegodyphus mimosarum]	100.0%	0.162%	53,048.8	7	7	21	File2536 Spectrum2847 scans: 5010	TYNNMCELMAR	R	S	99.7%	54.3	25.0	54.3	Oxidation (+16), Carbamidomethyl (+57), Oxidation (+16)	1,433.57	2	-0.00030	-0.21	85	95
SOM Ax	20151203SMOAX (F021100SOMax)	partial [Stegodyphus mimosarum]	TRINITY_DN52306_c0_g1_i1\gi|675384990|gb|KFM77887.1|Agrin,	partial [Stegodyphus mimosarum]	100.0%	0.162%	53,048.8	7	7	21	File2536 Spectrum2655 scans: 4799	TYNNMCELMAR	R	S	99.7%	54.5	25.0	54.5	Oxidation (+16), Carbamidomethyl (+57), Oxidation (+16)	1,433.57	2	0.00066	0.46	85	95
SOM Ax	20151203SMOAX (F021100SOMax)	partial [Stegodyphus mimosarum]	TRINITY_DN52306_c0_g1_i1\gi|675384990|gb|KFM77887.1|Agrin,	partial [Stegodyphus mimosarum]	100.0%	0.162%	53,048.8	7	7	21	File2536 Spectrum2941 scans: 5113	TYNNMCELMAR	R	S	99.7%	62.1	25.0	62.1	Oxidation (+16), Carbamidomethyl (+57), Oxidation (+16)	1,433.57	2	0.00018	0.13	85	95
SOM Ax	20151203SMOAX (F021100SOMax)	partial [Stegodyphus mimosarum]	TRINITY_DN52306_c0_g1_i1\gi|675384990|gb|KFM77887.1|Agrin,	partial [Stegodyphus mimosarum]	100.0%	0.162%	53,048.8	7	7	21	File2536 Spectrum329 scans: 2237	TYNSECHLK	R	R	99.7%	33.5	25.0	30.6	Carbamidomethyl (+57)	1,150.51	3	-0.00016	-0.14	314	322
SOM Ax	20151203SMOAX (F021100SOMax)	partial [Stegodyphus mimosarum]	TRINITY_DN52306_c0_g1_i1\gi|675384990|gb|KFM77887.1|Agrin,	partial [Stegodyphus mimosarum]	100.0%	0.162%	53,048.8	7	7	21	File2536 Spectrum240 scans: 2139	TYNSECHLK	R	R	99.7%	35.2	25.0	32.3	Carbamidomethyl (+57)	1,150.51	3	0.00092	0.80	314	322
SOM Ax	20151203SMOAX (F021100SOMax)	alpha-2(I) chain [Exaiptasia pallida]	TRINITY_DN52633_c0_g1_i1\gi|999990514|gb|KXJ29536.1|Collagen	alpha-2(I) chain [Exaiptasia pallida]	100.0%	0.116%	158,601.7	6	6	15	File2536 Spectrum4943 scans: 7316	GPTGPAGPQGAQGPTGPK	R	G	99.5%	30.9	25.0	30.8		1,573.79	2	0.0042	2.6	1133	1150
SOM Ax	20151203SMOAX (F021100SOMax)	alpha-2(I) chain [Exaiptasia pallida]	TRINITY_DN52633_c0_g1_i1\gi|999990514|gb|KXJ29536.1|Collagen	alpha-2(I) chain [Exaiptasia pallida]	100.0%	0.116%	158,601.7	6	6	15	File2536 Spectrum13228 scans: 16456	IDKLPSGLTVLGSLR	K	A	97.8%	21.4	25.0	18.5		1,567.93	3	-0.0013	-0.81	168	182
SOM Ax	20151203SMOAX (F021100SOMax)	alpha-2(I) chain [Exaiptasia pallida]	TRINITY_DN52633_c0_g1_i1\gi|999990514|gb|KXJ29536.1|Collagen	alpha-2(I) chain [Exaiptasia pallida]	100.0%	0.116%	158,601.7	6	6	15	File2536 Spectrum13143 scans: 16363	IDKLPSGLTVLGSLR	K	A	99.7%	34.1	25.0	32.7		1,567.93	3	0.0019	1.2	168	182
SOM Ax	20151203SMOAX (F021100SOMax)	alpha-2(I) chain [Exaiptasia pallida]	TRINITY_DN52633_c0_g1_i1\gi|999990514|gb|KXJ29536.1|Collagen	alpha-2(I) chain [Exaiptasia pallida]	100.0%	0.116%	158,601.7	6	6	15	File2536 Spectrum13191 scans: 16416	LSQLPIVDFAPR	K	D	99.7%	51.8	25.0	47.3		1,354.76	2	0.0037	2.7	1597	1608
SOM Ax	20151203SMOAX (F021100SOMax)	alpha-2(I) chain [Exaiptasia pallida]	TRINITY_DN52633_c0_g1_i1\gi|999990514|gb|KXJ29536.1|Collagen	alpha-2(I) chain [Exaiptasia pallida]	100.0%	0.116%	158,601.7	6	6	15	File2536 Spectrum13270 scans: 16503	LSQLPIVDFAPR	K	D	99.7%	54.1	25.0	45.3		1,354.76	2	0.00062	0.46	1597	1608
SOM Ax	20151203SMOAX (F021100SOMax)	alpha-2(I) chain [Exaiptasia pallida]	TRINITY_DN52633_c0_g1_i1\gi|999990514|gb|KXJ29536.1|Collagen	alpha-2(I) chain [Exaiptasia pallida]	100.0%	0.116%	158,601.7	6	6	15	File2536 Spectrum13350 scans: 16591	LSQLPIVDFAPR	K	D	99.7%	55.4	25.0	48.5		1,354.76	2	-0.00084	-0.62	1597	1608
SOM Ax	20151203SMOAX (F021100SOMax)	alpha-2(I) chain [Exaiptasia pallida]	TRINITY_DN52633_c0_g1_i1\gi|999990514|gb|KXJ29536.1|Collagen	alpha-2(I) chain [Exaiptasia pallida]	100.0%	0.116%	158,601.7	6	6	15	File2536 Spectrum13430 scans: 16679	LSQLPIVDFAPR	K	D	99.7%	57.5	25.0	52.4		1,354.76	2	-0.0013	-0.98	1597	1608
SOM Ax	20151203SMOAX (F021100SOMax)	alpha-2(I) chain [Exaiptasia pallida]	TRINITY_DN52633_c0_g1_i1\gi|999990514|gb|KXJ29536.1|Collagen	alpha-2(I) chain [Exaiptasia pallida]	100.0%	0.116%	158,601.7	6	6	15	File2536 Spectrum9468 scans: 12318	NVELLIDCR	K	S	99.7%	38.7	25.0	35.0	Carbamidomethyl (+57)	1,130.58	2	0.0020	1.7	147	155
SOM Ax	20151203SMOAX (F021100SOMax)	alpha-2(I) chain [Exaiptasia pallida]	TRINITY_DN52633_c0_g1_i1\gi|999990514|gb|KXJ29536.1|Collagen	alpha-2(I) chain [Exaiptasia pallida]	100.0%	0.116%	158,601.7	6	6	15	File2536 Spectrum9379 scans: 12220	NVELLIDCR	K	S	99.7%	38.2	25.0	33.5	Carbamidomethyl (+57)	1,130.57	2	-0.00061	-0.54	147	155
SOM Ax	20151203SMOAX (F021100SOMax)	alpha-2(I) chain [Exaiptasia pallida]	TRINITY_DN52633_c0_g1_i1\gi|999990514|gb|KXJ29536.1|Collagen	alpha-2(I) chain [Exaiptasia pallida]	100.0%	0.116%	158,601.7	6	6	15	File2536 Spectrum9518 scans: 12373	NVELLIDCR	K	S	99.7%	38.5	25.0	32.3	Carbamidomethyl (+57)	1,130.58	2	0.00061	0.54	147	155
SOM Ax	20151203SMOAX (F021100SOMax)	alpha-2(I) chain [Exaiptasia pallida]	TRINITY_DN52633_c0_g1_i1\gi|999990514|gb|KXJ29536.1|Collagen	alpha-2(I) chain [Exaiptasia pallida]	100.0%	0.116%	158,601.7	6	6	15	File2536 Spectrum10080 scans: 12991	SSDEDVYFSDLEGGK	R	M	99.7%	56.5	25.0	54.8		1,646.70	2	0.0029	1.7	1492	1506
SOM Ax	20151203SMOAX (F021100SOMax)	alpha-2(I) chain [Exaiptasia pallida]	TRINITY_DN52633_c0_g1_i1\gi|999990514|gb|KXJ29536.1|Collagen	alpha-2(I) chain [Exaiptasia pallida]	100.0%	0.116%	158,601.7	6	6	15	File2536 Spectrum7372 scans: 10010	TVFEIETEK	K	L	96.0%	24.1	25.0	20.6		1,094.55	2	0.0027	2.4	1588	1596
SOM Ax	20151203SMOAX (F021100SOMax)	alpha-2(I) chain [Exaiptasia pallida]	TRINITY_DN52633_c0_g1_i1\gi|999990514|gb|KXJ29536.1|Collagen	alpha-2(I) chain [Exaiptasia pallida]	100.0%	0.116%	158,601.7	6	6	15	File2536 Spectrum7624 scans: 10287	TVFEIETEK	K	L	99.7%	28.2	25.0	24.8		1,094.55	2	-0.00050	-0.46	1588	1596
SOM Ax	20151203SMOAX (F021100SOMax)	alpha-2(I) chain [Exaiptasia pallida]	TRINITY_DN52633_c0_g1_i1\gi|999990514|gb|KXJ29536.1|Collagen	alpha-2(I) chain [Exaiptasia pallida]	100.0%	0.116%	158,601.7	6	6	15	File2536 Spectrum7539 scans: 10194	TVFEIETEK	K	L	99.7%	34.6	25.0	29.2		1,094.55	2	-0.000022	-0.020	1588	1596
SOM Ax	20151203SMOAX (F021100SOMax)	alpha-2(I) chain [Exaiptasia pallida]	TRINITY_DN52633_c0_g1_i1\gi|999990514|gb|KXJ29536.1|Collagen	alpha-2(I) chain [Exaiptasia pallida]	100.0%	0.116%	158,601.7	6	6	15	File2536 Spectrum7454 scans: 10100	TVFEIETEK	K	L	99.7%	36.0	25.0	32.7		1,094.55	2	0.00012	0.11	1588	1596
SOM Ax	20151203SMOAX (F021100SOMax)	protein [Clostridium tyrobutyricum]	TRINITY_DN52968_c0_g1_i1\gi|1028161079|ref|WP_063909618.1|hypothetical	protein [Clostridium tyrobutyricum]	100.0%	0.710%	33,350.7	8	9	92	File2536 Spectrum6701 scans: 9269	CGAYGSTIVVCCR	K	I	99.7%	32.3	25.0	31.3	Carbamidomethyl (+57), Carbamidomethyl (+57), Carbamidomethyl (+57)	1,501.65	3	0.0014	0.96	323	335
SOM Ax	20151203SMOAX (F021100SOMax)	protein [Clostridium tyrobutyricum]	TRINITY_DN52968_c0_g1_i1\gi|1028161079|ref|WP_063909618.1|hypothetical	protein [Clostridium tyrobutyricum]	100.0%	0.710%	33,350.7	8	9	92	File2536 Spectrum10199 scans: 13122	CGAYGSTIVVCCR	K	I	99.7%	48.3	25.0	44.4	Carbamidomethyl (+57), Carbamidomethyl (+57), Carbamidomethyl (+57)	1,501.65	2	0.0018	1.2	323	335
SOM Ax	20151203SMOAX (F021100SOMax)	protein [Clostridium tyrobutyricum]	TRINITY_DN52968_c0_g1_i1\gi|1028161079|ref|WP_063909618.1|hypothetical	protein [Clostridium tyrobutyricum]	100.0%	0.710%	33,350.7	8	9	92	File2536 Spectrum6614 scans: 9174	CGAYGSTIVVCCR	K	I	99.7%	43.4	25.0	37.9	Carbamidomethyl (+57), Carbamidomethyl (+57), Carbamidomethyl (+57)	1,501.65	3	0.00070	0.46	323	335
SOM Ax	20151203SMOAX (F021100SOMax)	protein [Clostridium tyrobutyricum]	TRINITY_DN52968_c0_g1_i1\gi|1028161079|ref|WP_063909618.1|hypothetical	protein [Clostridium tyrobutyricum]	100.0%	0.710%	33,350.7	8	9	92	File2536 Spectrum10024 scans: 12930	CGAYGSTIVVCCR	K	I	99.7%	56.4	25.0	52.1	Carbamidomethyl (+57), Carbamidomethyl (+57), Carbamidomethyl (+57)	1,501.65	2	0.0036	2.4	323	335
SOM Ax	20151203SMOAX (F021100SOMax)	protein [Clostridium tyrobutyricum]	TRINITY_DN52968_c0_g1_i1\gi|1028161079|ref|WP_063909618.1|hypothetical	protein [Clostridium tyrobutyricum]	100.0%	0.710%	33,350.7	8	9	92	File2536 Spectrum9943 scans: 12841	CGAYGSTIVVCCR	K	I	99.7%	56.4	25.0	51.8	Carbamidomethyl (+57), Carbamidomethyl (+57), Carbamidomethyl (+57)	1,501.65	2	0.00086	0.57	323	335
SOM Ax	20151203SMOAX (F021100SOMax)	protein [Clostridium tyrobutyricum]	TRINITY_DN52968_c0_g1_i1\gi|1028161079|ref|WP_063909618.1|hypothetical	protein [Clostridium tyrobutyricum]	100.0%	0.710%	33,350.7	8	9	92	File2536 Spectrum10116 scans: 13031	CGAYGSTIVVCCR	K	I	99.7%	57.1	25.0	53.8	Carbamidomethyl (+57), Carbamidomethyl (+57), Carbamidomethyl (+57)	1,501.65	2	0.00074	0.49	323	335
SOM Ax	20151203SMOAX (F021100SOMax)	protein [Clostridium tyrobutyricum]	TRINITY_DN52968_c0_g1_i1\gi|1028161079|ref|WP_063909618.1|hypothetical	protein [Clostridium tyrobutyricum]	100.0%	0.710%	33,350.7	8	9	92	File2536 Spectrum9779 scans: 12660	CGAYGSTIVVCCR	K	I	99.7%	60.4	25.0	58.5	Carbamidomethyl (+57), Carbamidomethyl (+57), Carbamidomethyl (+57)	1,501.65	2	-0.0018	-1.2	323	335
SOM Ax	20151203SMOAX (F021100SOMax)	protein [Clostridium tyrobutyricum]	TRINITY_DN52968_c0_g1_i1\gi|1028161079|ref|WP_063909618.1|hypothetical	protein [Clostridium tyrobutyricum]	100.0%	0.710%	33,350.7	8	9	92	File2536 Spectrum6945 scans: 9538	CGAYGSTIVVCCR	K	I	99.7%	63.8	25.0	55.0	Carbamidomethyl (+57), Carbamidomethyl (+57), Carbamidomethyl (+57)	1,501.64	2	-0.0028	-1.9	323	335
SOM Ax	20151203SMOAX (F021100SOMax)	protein [Clostridium tyrobutyricum]	TRINITY_DN52968_c0_g1_i1\gi|1028161079|ref|WP_063909618.1|hypothetical	protein [Clostridium tyrobutyricum]	100.0%	0.710%	33,350.7	8	9	92	File2536 Spectrum6863 scans: 9448	CGAYGSTIVVCCR	K	I	99.7%	62.9	25.0	55.1	Carbamidomethyl (+57), Carbamidomethyl (+57), Carbamidomethyl (+57)	1,501.65	2	0.000022	0.015	323	335
SOM Ax	20151203SMOAX (F021100SOMax)	protein [Clostridium tyrobutyricum]	TRINITY_DN52968_c0_g1_i1\gi|1028161079|ref|WP_063909618.1|hypothetical	protein [Clostridium tyrobutyricum]	100.0%	0.710%	33,350.7	8	9	92	File2536 Spectrum7127 scans: 9739	CGAYGSTIVVCCR	K	I	99.7%	71.9	25.0	67.4	Carbamidomethyl (+57), Carbamidomethyl (+57), Carbamidomethyl (+57)	1,501.65	2	-0.0026	-1.7	323	335
SOM Ax	20151203SMOAX (F021100SOMax)	protein [Clostridium tyrobutyricum]	TRINITY_DN52968_c0_g1_i1\gi|1028161079|ref|WP_063909618.1|hypothetical	protein [Clostridium tyrobutyricum]	100.0%	0.710%	33,350.7	8	9	92	File2536 Spectrum6535 scans: 9087	CGAYGSTIVVCCR	K	I	99.7%	57.8	25.0	49.8	Carbamidomethyl (+57), Carbamidomethyl (+57), Carbamidomethyl (+57)	1,501.65	3	0.00025	0.16	323	335
SOM Ax	20151203SMOAX (F021100SOMax)	protein [Clostridium tyrobutyricum]	TRINITY_DN52968_c0_g1_i1\gi|1028161079|ref|WP_063909618.1|hypothetical	protein [Clostridium tyrobutyricum]	100.0%	0.710%	33,350.7	8	9	92	File2536 Spectrum9863 scans: 12753	CGAYGSTIVVCCR	K	I	99.7%	68.4	25.0	64.8	Carbamidomethyl (+57), Carbamidomethyl (+57), Carbamidomethyl (+57)	1,501.65	2	0.00062	0.41	323	335
SOM Ax	20151203SMOAX (F021100SOMax)	protein [Clostridium tyrobutyricum]	TRINITY_DN52968_c0_g1_i1\gi|1028161079|ref|WP_063909618.1|hypothetical	protein [Clostridium tyrobutyricum]	100.0%	0.710%	33,350.7	8	9	92	File2536 Spectrum10310 scans: 13244	CGAYGSTIVVCCR	K	I	99.7%	70.6	25.0	63.1	Carbamidomethyl (+57), Carbamidomethyl (+57), Carbamidomethyl (+57)	1,501.65	2	0.0026	1.7	323	335
SOM Ax	20151203SMOAX (F021100SOMax)	protein [Clostridium tyrobutyricum]	TRINITY_DN52968_c0_g1_i1\gi|1028161079|ref|WP_063909618.1|hypothetical	protein [Clostridium tyrobutyricum]	100.0%	0.710%	33,350.7	8	9	92	File2536 Spectrum6307 scans: 8836	CGAYGSTIVVCCR	K	I	99.7%	76.8	25.0	72.8	Carbamidomethyl (+57), Carbamidomethyl (+57), Carbamidomethyl (+57)	1,501.65	2	-0.0024	-1.6	323	335
SOM Ax	20151203SMOAX (F021100SOMax)	protein [Clostridium tyrobutyricum]	TRINITY_DN52968_c0_g1_i1\gi|1028161079|ref|WP_063909618.1|hypothetical	protein [Clostridium tyrobutyricum]	100.0%	0.710%	33,350.7	8	9	92	File2536 Spectrum7036 scans: 9638	CGAYGSTIVVCCR	K	I	99.7%	86.2	25.0	83.0	Carbamidomethyl (+57), Carbamidomethyl (+57), Carbamidomethyl (+57)	1,501.65	2	-0.0019	-1.3	323	335
SOM Ax	20151203SMOAX (F021100SOMax)	protein [Clostridium tyrobutyricum]	TRINITY_DN52968_c0_g1_i1\gi|1028161079|ref|WP_063909618.1|hypothetical	protein [Clostridium tyrobutyricum]	100.0%	0.710%	33,350.7	8	9	92	File2536 Spectrum7557 scans: 10213	CGAYGSTIVVCCR	K	I	99.7%	90.1	25.0	88.6	Carbamidomethyl (+57), Carbamidomethyl (+57), Carbamidomethyl (+57)	1,501.64	2	-0.0069	-4.6	323	335
SOM Ax	20151203SMOAX (F021100SOMax)	protein [Clostridium tyrobutyricum]	TRINITY_DN52968_c0_g1_i1\gi|1028161079|ref|WP_063909618.1|hypothetical	protein [Clostridium tyrobutyricum]	100.0%	0.710%	33,350.7	8	9	92	File2536 Spectrum7471 scans: 10119	CGAYGSTIVVCCR	K	I	99.7%	90.9	25.0	86.1	Carbamidomethyl (+57), Carbamidomethyl (+57), Carbamidomethyl (+57)	1,501.64	2	-0.0040	-2.7	323	335
SOM Ax	20151203SMOAX (F021100SOMax)	protein [Clostridium tyrobutyricum]	TRINITY_DN52968_c0_g1_i1\gi|1028161079|ref|WP_063909618.1|hypothetical	protein [Clostridium tyrobutyricum]	100.0%	0.710%	33,350.7	8	9	92	File2536 Spectrum6623 scans: 9184	CGAYGSTIVVCCR	K	I	99.7%	92.3	25.0	80.9	Carbamidomethyl (+57), Carbamidomethyl (+57), Carbamidomethyl (+57)	1,501.65	2	0.0015	0.99	323	335
SOM Ax	20151203SMOAX (F021100SOMax)	protein [Clostridium tyrobutyricum]	TRINITY_DN52968_c0_g1_i1\gi|1028161079|ref|WP_063909618.1|hypothetical	protein [Clostridium tyrobutyricum]	100.0%	0.710%	33,350.7	8	9	92	File2536 Spectrum7214 scans: 9836	CGAYGSTIVVCCR	K	I	99.7%	105	25.0	97.0	Carbamidomethyl (+57), Carbamidomethyl (+57), Carbamidomethyl (+57)	1,501.65	2	-0.0021	-1.4	323	335
SOM Ax	20151203SMOAX (F021100SOMax)	protein [Clostridium tyrobutyricum]	TRINITY_DN52968_c0_g1_i1\gi|1028161079|ref|WP_063909618.1|hypothetical	protein [Clostridium tyrobutyricum]	100.0%	0.710%	33,350.7	8	9	92	File2536 Spectrum6383 scans: 8920	CGAYGSTIVVCCR	K	I	99.7%	105	25.0	93.7	Carbamidomethyl (+57), Carbamidomethyl (+57), Carbamidomethyl (+57)	1,501.65	2	0.0017	1.1	323	335
SOM Ax	20151203SMOAX (F021100SOMax)	protein [Clostridium tyrobutyricum]	TRINITY_DN52968_c0_g1_i1\gi|1028161079|ref|WP_063909618.1|hypothetical	protein [Clostridium tyrobutyricum]	100.0%	0.710%	33,350.7	8	9	92	File2536 Spectrum6543 scans: 9096	CGAYGSTIVVCCR	K	I	99.7%	106	25.0	87.4	Carbamidomethyl (+57), Carbamidomethyl (+57), Carbamidomethyl (+57)	1,501.65	2	0.0011	0.75	323	335
SOM Ax	20151203SMOAX (F021100SOMax)	protein [Clostridium tyrobutyricum]	TRINITY_DN52968_c0_g1_i1\gi|1028161079|ref|WP_063909618.1|hypothetical	protein [Clostridium tyrobutyricum]	100.0%	0.710%	33,350.7	8	9	92	File2536 Spectrum7391 scans: 10031	CGAYGSTIVVCCR	K	I	99.7%	112	25.0	107	Carbamidomethyl (+57), Carbamidomethyl (+57), Carbamidomethyl (+57)	1,501.65	2	-0.00072	-0.48	323	335
SOM Ax	20151203SMOAX (F021100SOMax)	protein [Clostridium tyrobutyricum]	TRINITY_DN52968_c0_g1_i1\gi|1028161079|ref|WP_063909618.1|hypothetical	protein [Clostridium tyrobutyricum]	100.0%	0.710%	33,350.7	8	9	92	File2536 Spectrum6783 scans: 9360	CGAYGSTIVVCCR	K	I	99.7%	113	25.0	102	Carbamidomethyl (+57), Carbamidomethyl (+57), Carbamidomethyl (+57)	1,501.65	2	0.0014	0.91	323	335
SOM Ax	20151203SMOAX (F021100SOMax)	protein [Clostridium tyrobutyricum]	TRINITY_DN52968_c0_g1_i1\gi|1028161079|ref|WP_063909618.1|hypothetical	protein [Clostridium tyrobutyricum]	100.0%	0.710%	33,350.7	8	9	92	File2536 Spectrum6463 scans: 9008	CGAYGSTIVVCCR	K	I	99.7%	120	25.0	101	Carbamidomethyl (+57), Carbamidomethyl (+57), Carbamidomethyl (+57)	1,501.65	2	-0.00024	-0.16	323	335
SOM Ax	20151203SMOAX (F021100SOMax)	protein [Clostridium tyrobutyricum]	TRINITY_DN52968_c0_g1_i1\gi|1028161079|ref|WP_063909618.1|hypothetical	protein [Clostridium tyrobutyricum]	100.0%	0.710%	33,350.7	8	9	92	File2536 Spectrum6703 scans: 9272	CGAYGSTIVVCCR	K	I	99.7%	120	25.0	101	Carbamidomethyl (+57), Carbamidomethyl (+57), Carbamidomethyl (+57)	1,501.65	2	0.0027	1.8	323	335
SOM Ax	20151203SMOAX (F021100SOMax)	protein [Clostridium tyrobutyricum]	TRINITY_DN52968_c0_g1_i1\gi|1028161079|ref|WP_063909618.1|hypothetical	protein [Clostridium tyrobutyricum]	100.0%	0.710%	33,350.7	8	9	92	File2536 Spectrum829 scans: 2788	GDKGDTGASGPPGRPGNDGQPGR	K	D	99.0%	25.1	25.0	20.1		2,148.99	4	0.0043	2.0	180	202
SOM Ax	20151203SMOAX (F021100SOMax)	protein [Clostridium tyrobutyricum]	TRINITY_DN52968_c0_g1_i1\gi|1028161079|ref|WP_063909618.1|hypothetical	protein [Clostridium tyrobutyricum]	100.0%	0.710%	33,350.7	8	9	92	File2536 Spectrum730 scans: 2679	GDKGDTGASGPPGRPGNDGQPGR	K	D	99.7%	25.6	25.0	21.3		2,148.99	4	-0.00033	-0.16	180	202
SOM Ax	20151203SMOAX (F021100SOMax)	protein [Clostridium tyrobutyricum]	TRINITY_DN52968_c0_g1_i1\gi|1028161079|ref|WP_063909618.1|hypothetical	protein [Clostridium tyrobutyricum]	100.0%	0.710%	33,350.7	8	9	92	File2536 Spectrum300 scans: 2205	GPAGPPGPR	R	G	99.7%	44.1	25.0	37.5		804.42	2	-0.00030	-0.37	264	272
SOM Ax	20151203SMOAX (F021100SOMax)	protein [Clostridium tyrobutyricum]	TRINITY_DN52968_c0_g1_i1\gi|1028161079|ref|WP_063909618.1|hypothetical	protein [Clostridium tyrobutyricum]	100.0%	0.710%	33,350.7	8	9	92	File2536 Spectrum1702 scans: 3749	GPPGITSCR	R	Y	99.7%	31.4	25.0	30.9	Carbamidomethyl (+57)	943.46	2	0.00031	0.33	273	281
SOM Ax	20151203SMOAX (F021100SOMax)	protein [Clostridium tyrobutyricum]	TRINITY_DN52968_c0_g1_i1\gi|1028161079|ref|WP_063909618.1|hypothetical	protein [Clostridium tyrobutyricum]	100.0%	0.710%	33,350.7	8	9	92	File2536 Spectrum2513 scans: 4643	GPPGITSCR	R	Y	99.7%	40.3	25.0	39.7	Carbamidomethyl (+57)	943.46	2	0.00055	0.59	273	281
SOM Ax	20151203SMOAX (F021100SOMax)	protein [Clostridium tyrobutyricum]	TRINITY_DN52968_c0_g1_i1\gi|1028161079|ref|WP_063909618.1|hypothetical	protein [Clostridium tyrobutyricum]	100.0%	0.710%	33,350.7	8	9	92	File2536 Spectrum2152 scans: 4246	GPPGITSCR	R	Y	99.7%	41.2	25.0	41.2	Carbamidomethyl (+57)	943.46	2	0.0011	1.1	273	281
SOM Ax	20151203SMOAX (F021100SOMax)	protein [Clostridium tyrobutyricum]	TRINITY_DN52968_c0_g1_i1\gi|1028161079|ref|WP_063909618.1|hypothetical	protein [Clostridium tyrobutyricum]	100.0%	0.710%	33,350.7	8	9	92	File2536 Spectrum1882 scans: 3949	GPPGITSCR	R	Y	99.7%	46.2	25.0	46.2	Carbamidomethyl (+57)	943.45	2	-0.0018	-1.9	273	281
SOM Ax	20151203SMOAX (F021100SOMax)	protein [Clostridium tyrobutyricum]	TRINITY_DN52968_c0_g1_i1\gi|1028161079|ref|WP_063909618.1|hypothetical	protein [Clostridium tyrobutyricum]	100.0%	0.710%	33,350.7	8	9	92	File2536 Spectrum1972 scans: 4048	GPPGITSCR	R	Y	99.7%	49.4	25.0	49.4	Carbamidomethyl (+57)	943.45	2	-0.0014	-1.5	273	281
SOM Ax	20151203SMOAX (F021100SOMax)	protein [Clostridium tyrobutyricum]	TRINITY_DN52968_c0_g1_i1\gi|1028161079|ref|WP_063909618.1|hypothetical	protein [Clostridium tyrobutyricum]	100.0%	0.710%	33,350.7	8	9	92	File2536 Spectrum2424 scans: 4545	GPPGITSCR	R	Y	99.7%	48.8	25.0	47.6	Carbamidomethyl (+57)	943.46	2	0.00043	0.46	273	281
SOM Ax	20151203SMOAX (F021100SOMax)	protein [Clostridium tyrobutyricum]	TRINITY_DN52968_c0_g1_i1\gi|1028161079|ref|WP_063909618.1|hypothetical	protein [Clostridium tyrobutyricum]	100.0%	0.710%	33,350.7	8	9	92	File2536 Spectrum2242 scans: 4345	GPPGITSCR	R	Y	99.7%	48.8	25.0	48.8	Carbamidomethyl (+57)	943.45	2	-0.00017	-0.18	273	281
SOM Ax	20151203SMOAX (F021100SOMax)	protein [Clostridium tyrobutyricum]	TRINITY_DN52968_c0_g1_i1\gi|1028161079|ref|WP_063909618.1|hypothetical	protein [Clostridium tyrobutyricum]	100.0%	0.710%	33,350.7	8	9	92	File2536 Spectrum1794 scans: 3852	GPPGITSCR	R	Y	99.7%	50.7	25.0	50.7	Carbamidomethyl (+57)	943.45	2	-0.00041	-0.43	273	281
SOM Ax	20151203SMOAX (F021100SOMax)	protein [Clostridium tyrobutyricum]	TRINITY_DN52968_c0_g1_i1\gi|1028161079|ref|WP_063909618.1|hypothetical	protein [Clostridium tyrobutyricum]	100.0%	0.710%	33,350.7	8	9	92	File2536 Spectrum2334 scans: 4446	GPPGITSCR	R	Y	99.7%	50.8	25.0	50.8	Carbamidomethyl (+57)	943.45	2	-0.00067	-0.71	273	281
SOM Ax	20151203SMOAX (F021100SOMax)	protein [Clostridium tyrobutyricum]	TRINITY_DN52968_c0_g1_i1\gi|1028161079|ref|WP_063909618.1|hypothetical	protein [Clostridium tyrobutyricum]	100.0%	0.710%	33,350.7	8	9	92	File2536 Spectrum2062 scans: 4147	GPPGITSCR	R	Y	99.7%	53.2	25.0	53.2	Carbamidomethyl (+57)	943.45	2	-0.00017	-0.18	273	281
SOM Ax	20151203SMOAX (F021100SOMax)	protein [Clostridium tyrobutyricum]	TRINITY_DN52968_c0_g1_i1\gi|1028161079|ref|WP_063909618.1|hypothetical	protein [Clostridium tyrobutyricum]	100.0%	0.710%	33,350.7	8	9	92	File2536 Spectrum3616 scans: 5856	GPPGPPGPTGPQGPR	K	G	99.7%	41.6	25.0	41.6		1,367.69	2	-0.00014	-0.10	225	239
SOM Ax	20151203SMOAX (F021100SOMax)	protein [Clostridium tyrobutyricum]	TRINITY_DN52968_c0_g1_i1\gi|1028161079|ref|WP_063909618.1|hypothetical	protein [Clostridium tyrobutyricum]	100.0%	0.710%	33,350.7	8	9	92	File2536 Spectrum3346 scans: 5559	GPPGPPGPTGPQGPR	K	G	99.7%	51.7	25.0	51.7		1,367.69	2	-0.00040	-0.29	225	239
SOM Ax	20151203SMOAX (F021100SOMax)	protein [Clostridium tyrobutyricum]	TRINITY_DN52968_c0_g1_i1\gi|1028161079|ref|WP_063909618.1|hypothetical	protein [Clostridium tyrobutyricum]	100.0%	0.710%	33,350.7	8	9	92	File2536 Spectrum3528 scans: 5759	GPPGPPGPTGPQGPR	K	G	99.7%	64.1	25.0	64.1		1,367.70	2	0.000098	0.072	225	239
SOM Ax	20151203SMOAX (F021100SOMax)	protein [Clostridium tyrobutyricum]	TRINITY_DN52968_c0_g1_i1\gi|1028161079|ref|WP_063909618.1|hypothetical	protein [Clostridium tyrobutyricum]	100.0%	0.710%	33,350.7	8	9	92	File2536 Spectrum3435 scans: 5657	GPPGPPGPTGPQGPR	K	G	99.7%	70.9	25.0	70.9		1,367.70	2	0.0019	1.4	225	239
SOM Ax	20151203SMOAX (F021100SOMax)	protein [Clostridium tyrobutyricum]	TRINITY_DN52968_c0_g1_i1\gi|1028161079|ref|WP_063909618.1|hypothetical	protein [Clostridium tyrobutyricum]	100.0%	0.710%	33,350.7	8	9	92	File2536 Spectrum3725 scans: 5976	ISAHYPVK	R	K	99.0%	30.5	25.0	22.1		913.50	2	-0.0010	-1.1	336	343
SOM Ax	20151203SMOAX (F021100SOMax)	protein [Clostridium tyrobutyricum]	TRINITY_DN52968_c0_g1_i1\gi|1028161079|ref|WP_063909618.1|hypothetical	protein [Clostridium tyrobutyricum]	100.0%	0.710%	33,350.7	8	9	92	File2536 Spectrum3639 scans: 5881	ISAHYPVK	R	K	99.0%	39.0	25.0	24.7		913.50	2	-0.0017	-1.9	336	343
SOM Ax	20151203SMOAX (F021100SOMax)	protein [Clostridium tyrobutyricum]	TRINITY_DN52968_c0_g1_i1\gi|1028161079|ref|WP_063909618.1|hypothetical	protein [Clostridium tyrobutyricum]	100.0%	0.710%	33,350.7	8	9	92	File2536 Spectrum1644 scans: 3685	ISAHYPVK	R	K	99.0%	39.3	25.0	19.6		913.50	2	0.00050	0.54	336	343
SOM Ax	20151203SMOAX (F021100SOMax)	protein [Clostridium tyrobutyricum]	TRINITY_DN52968_c0_g1_i1\gi|1028161079|ref|WP_063909618.1|hypothetical	protein [Clostridium tyrobutyricum]	100.0%	0.710%	33,350.7	8	9	92	File2536 Spectrum1367 scans: 3380	ISAHYPVK	R	K	99.0%	39.7	25.0	30.1		913.50	2	0.0011	1.2	336	343
SOM Ax	20151203SMOAX (F021100SOMax)	protein [Clostridium tyrobutyricum]	TRINITY_DN52968_c0_g1_i1\gi|1028161079|ref|WP_063909618.1|hypothetical	protein [Clostridium tyrobutyricum]	100.0%	0.710%	33,350.7	8	9	92	File2536 Spectrum2014 scans: 4094	ISAHYPVK	R	K	99.0%	40.1	25.0	25.2		913.50	2	0.00024	0.26	336	343
SOM Ax	20151203SMOAX (F021100SOMax)	protein [Clostridium tyrobutyricum]	TRINITY_DN52968_c0_g1_i1\gi|1028161079|ref|WP_063909618.1|hypothetical	protein [Clostridium tyrobutyricum]	100.0%	0.710%	33,350.7	8	9	92	File2536 Spectrum1469 scans: 3492	ISAHYPVK	R	K	99.0%	40.2	25.0	21.8		913.50	2	-0.00030	-0.33	336	343
SOM Ax	20151203SMOAX (F021100SOMax)	protein [Clostridium tyrobutyricum]	TRINITY_DN52968_c0_g1_i1\gi|1028161079|ref|WP_063909618.1|hypothetical	protein [Clostridium tyrobutyricum]	100.0%	0.710%	33,350.7	8	9	92	File2536 Spectrum2192 scans: 4290	ISAHYPVK	R	K	99.0%	40.3	25.0	25.4		913.50	2	-0.00072	-0.79	336	343
SOM Ax	20151203SMOAX (F021100SOMax)	protein [Clostridium tyrobutyricum]	TRINITY_DN52968_c0_g1_i1\gi|1028161079|ref|WP_063909618.1|hypothetical	protein [Clostridium tyrobutyricum]	100.0%	0.710%	33,350.7	8	9	92	File2536 Spectrum2283 scans: 4390	ISAHYPVK	R	K	99.0%	40.5	25.0	25.4		913.50	2	-0.00024	-0.26	336	343
SOM Ax	20151203SMOAX (F021100SOMax)	protein [Clostridium tyrobutyricum]	TRINITY_DN52968_c0_g1_i1\gi|1028161079|ref|WP_063909618.1|hypothetical	protein [Clostridium tyrobutyricum]	100.0%	0.710%	33,350.7	8	9	92	File2536 Spectrum3272 scans: 5478	ISAHYPVK	R	K	99.0%	40.6	25.0	25.5		913.50	2	-0.0035	-3.9	336	343
SOM Ax	20151203SMOAX (F021100SOMax)	protein [Clostridium tyrobutyricum]	TRINITY_DN52968_c0_g1_i1\gi|1028161079|ref|WP_063909618.1|hypothetical	protein [Clostridium tyrobutyricum]	100.0%	0.710%	33,350.7	8	9	92	File2536 Spectrum3544 scans: 5777	ISAHYPVK	R	K	99.0%	41.4	25.0	30.1		913.50	2	-0.00048	-0.53	336	343
SOM Ax	20151203SMOAX (F021100SOMax)	protein [Clostridium tyrobutyricum]	TRINITY_DN52968_c0_g1_i1\gi|1028161079|ref|WP_063909618.1|hypothetical	protein [Clostridium tyrobutyricum]	100.0%	0.710%	33,350.7	8	9	92	File2536 Spectrum1552 scans: 3584	ISAHYPVK	R	K	99.0%	41.9	25.0	23.6		913.50	2	0.00068	0.74	336	343
SOM Ax	20151203SMOAX (F021100SOMax)	protein [Clostridium tyrobutyricum]	TRINITY_DN52968_c0_g1_i1\gi|1028161079|ref|WP_063909618.1|hypothetical	protein [Clostridium tyrobutyricum]	100.0%	0.710%	33,350.7	8	9	92	File2536 Spectrum3363 scans: 5578	ISAHYPVK	R	K	99.0%	42.2	25.0	26.8		913.50	2	-0.00030	-0.33	336	343
SOM Ax	20151203SMOAX (F021100SOMax)	protein [Clostridium tyrobutyricum]	TRINITY_DN52968_c0_g1_i1\gi|1028161079|ref|WP_063909618.1|hypothetical	protein [Clostridium tyrobutyricum]	100.0%	0.710%	33,350.7	8	9	92	File2536 Spectrum2102 scans: 4191	ISAHYPVK	R	K	99.0%	43.0	25.0	28.7		913.50	2	-0.0012	-1.3	336	343
SOM Ax	20151203SMOAX (F021100SOMax)	protein [Clostridium tyrobutyricum]	TRINITY_DN52968_c0_g1_i1\gi|1028161079|ref|WP_063909618.1|hypothetical	protein [Clostridium tyrobutyricum]	100.0%	0.710%	33,350.7	8	9	92	File2536 Spectrum3453 scans: 5677	ISAHYPVK	R	K	99.0%	43.3	25.0	28.2		913.50	2	-0.0021	-2.3	336	343
SOM Ax	20151203SMOAX (F021100SOMax)	protein [Clostridium tyrobutyricum]	TRINITY_DN52968_c0_g1_i1\gi|1028161079|ref|WP_063909618.1|hypothetical	protein [Clostridium tyrobutyricum]	100.0%	0.710%	33,350.7	8	9	92	File2536 Spectrum2643 scans: 4786	ISAHYPVK	R	K	99.0%	43.4	25.0	28.3		913.50	2	-0.00098	-1.1	336	343
SOM Ax	20151203SMOAX (F021100SOMax)	protein [Clostridium tyrobutyricum]	TRINITY_DN52968_c0_g1_i1\gi|1028161079|ref|WP_063909618.1|hypothetical	protein [Clostridium tyrobutyricum]	100.0%	0.710%	33,350.7	8	9	92	File2536 Spectrum2372 scans: 4488	ISAHYPVK	R	K	99.0%	43.8	25.0	28.6		913.50	2	-0.00036	-0.40	336	343
SOM Ax	20151203SMOAX (F021100SOMax)	protein [Clostridium tyrobutyricum]	TRINITY_DN52968_c0_g1_i1\gi|1028161079|ref|WP_063909618.1|hypothetical	protein [Clostridium tyrobutyricum]	100.0%	0.710%	33,350.7	8	9	92	File2536 Spectrum2553 scans: 4687	ISAHYPVK	R	K	99.0%	44.2	25.0	29.0		913.50	2	-0.0000019	-0.0021	336	343
SOM Ax	20151203SMOAX (F021100SOMax)	protein [Clostridium tyrobutyricum]	TRINITY_DN52968_c0_g1_i1\gi|1028161079|ref|WP_063909618.1|hypothetical	protein [Clostridium tyrobutyricum]	100.0%	0.710%	33,350.7	8	9	92	File2536 Spectrum2732 scans: 4884	ISAHYPVK	R	K	99.0%	44.4	25.0	29.0		913.50	2	-0.00042	-0.46	336	343
SOM Ax	20151203SMOAX (F021100SOMax)	protein [Clostridium tyrobutyricum]	TRINITY_DN52968_c0_g1_i1\gi|1028161079|ref|WP_063909618.1|hypothetical	protein [Clostridium tyrobutyricum]	100.0%	0.710%	33,350.7	8	9	92	File2536 Spectrum2822 scans: 4983	ISAHYPVK	R	K	99.0%	44.5	25.0	29.3		913.50	2	-0.00054	-0.59	336	343
SOM Ax	20151203SMOAX (F021100SOMax)	protein [Clostridium tyrobutyricum]	TRINITY_DN52968_c0_g1_i1\gi|1028161079|ref|WP_063909618.1|hypothetical	protein [Clostridium tyrobutyricum]	100.0%	0.710%	33,350.7	8	9	92	File2536 Spectrum3092 scans: 5280	ISAHYPVK	R	K	99.0%	45.2	25.0	30.1		913.50	2	0.00030	0.33	336	343
SOM Ax	20151203SMOAX (F021100SOMax)	protein [Clostridium tyrobutyricum]	TRINITY_DN52968_c0_g1_i1\gi|1028161079|ref|WP_063909618.1|hypothetical	protein [Clostridium tyrobutyricum]	100.0%	0.710%	33,350.7	8	9	92	File2536 Spectrum2462 scans: 4587	ISAHYPVK	R	K	99.0%	46.5	25.0	31.4		913.50	2	-0.0015	-1.7	336	343
SOM Ax	20151203SMOAX (F021100SOMax)	protein [Clostridium tyrobutyricum]	TRINITY_DN52968_c0_g1_i1\gi|1028161079|ref|WP_063909618.1|hypothetical	protein [Clostridium tyrobutyricum]	100.0%	0.710%	33,350.7	8	9	92	File2536 Spectrum1734 scans: 3784	ISAHYPVK	R	K	99.0%	47.1	25.0	36.4		913.50	2	0.00036	0.39	336	343
SOM Ax	20151203SMOAX (F021100SOMax)	protein [Clostridium tyrobutyricum]	TRINITY_DN52968_c0_g1_i1\gi|1028161079|ref|WP_063909618.1|hypothetical	protein [Clostridium tyrobutyricum]	100.0%	0.710%	33,350.7	8	9	92	File2536 Spectrum3182 scans: 5379	ISAHYPVK	R	K	99.0%	47.4	25.0	32.3		913.50	2	0.000058	0.063	336	343
SOM Ax	20151203SMOAX (F021100SOMax)	protein [Clostridium tyrobutyricum]	TRINITY_DN52968_c0_g1_i1\gi|1028161079|ref|WP_063909618.1|hypothetical	protein [Clostridium tyrobutyricum]	100.0%	0.710%	33,350.7	8	9	92	File2536 Spectrum3002 scans: 5181	ISAHYPVK	R	K	99.0%	49.1	25.0	33.9		913.50	2	-0.00036	-0.40	336	343
SOM Ax	20151203SMOAX (F021100SOMax)	protein [Clostridium tyrobutyricum]	TRINITY_DN52968_c0_g1_i1\gi|1028161079|ref|WP_063909618.1|hypothetical	protein [Clostridium tyrobutyricum]	100.0%	0.710%	33,350.7	8	9	92	File2536 Spectrum2912 scans: 5082	ISAHYPVK	R	K	99.0%	50.9	25.0	35.8		913.50	2	-0.00018	-0.20	336	343
SOM Ax	20151203SMOAX (F021100SOMax)	protein [Clostridium tyrobutyricum]	TRINITY_DN52968_c0_g1_i1\gi|1028161079|ref|WP_063909618.1|hypothetical	protein [Clostridium tyrobutyricum]	100.0%	0.710%	33,350.7	8	9	92	File2536 Spectrum1828 scans: 3889	ISAHYPVK	R	K	99.0%	51.7	25.0	40.7		913.50	2	-0.00042	-0.46	336	343
SOM Ax	20151203SMOAX (F021100SOMax)	protein [Clostridium tyrobutyricum]	TRINITY_DN52968_c0_g1_i1\gi|1028161079|ref|WP_063909618.1|hypothetical	protein [Clostridium tyrobutyricum]	100.0%	0.710%	33,350.7	8	9	92	File2536 Spectrum1916 scans: 3986	ISAHYPVKK	R	-	99.7%	38.4	25.0	24.9		1,041.60	2	-0.0016	-1.6	336	344
SOM Ax	20151203SMOAX (F021100SOMax)	protein [Clostridium tyrobutyricum]	TRINITY_DN52968_c0_g1_i1\gi|1028161079|ref|WP_063909618.1|hypothetical	protein [Clostridium tyrobutyricum]	100.0%	0.710%	33,350.7	8	9	92	File2536 Spectrum1818 scans: 3878	ISAHYPVKK	R	-	99.7%	43.4	25.0	30.0		1,041.60	2	-0.0015	-1.4	336	344
SOM Ax	20151203SMOAX (F021100SOMax)	protein [Clostridium tyrobutyricum]	TRINITY_DN52968_c0_g1_i1\gi|1028161079|ref|WP_063909618.1|hypothetical	protein [Clostridium tyrobutyricum]	100.0%	0.710%	33,350.7	8	9	92	File2536 Spectrum1427 scans: 3446	ISAHYPVKK	R	-	99.7%	44.8	25.0	35.6		1,041.60	2	-0.0010	-0.96	336	344
SOM Ax	20151203SMOAX (F021100SOMax)	protein [Clostridium tyrobutyricum]	TRINITY_DN52968_c0_g1_i1\gi|1028161079|ref|WP_063909618.1|hypothetical	protein [Clostridium tyrobutyricum]	100.0%	0.710%	33,350.7	8	9	92	File2536 Spectrum2278 scans: 4384	ISAHYPVKK	R	-	99.7%	46.8	25.0	36.4		1,041.60	2	0.00070	0.67	336	344
SOM Ax	20151203SMOAX (F021100SOMax)	protein [Clostridium tyrobutyricum]	TRINITY_DN52968_c0_g1_i1\gi|1028161079|ref|WP_063909618.1|hypothetical	protein [Clostridium tyrobutyricum]	100.0%	0.710%	33,350.7	8	9	92	File2536 Spectrum3969 scans: 6244	ISAHYPVKK	R	-	99.7%	50.0	25.0	35.3		1,041.60	2	0.0011	1.0	336	344
SOM Ax	20151203SMOAX (F021100SOMax)	protein [Clostridium tyrobutyricum]	TRINITY_DN52968_c0_g1_i1\gi|1028161079|ref|WP_063909618.1|hypothetical	protein [Clostridium tyrobutyricum]	100.0%	0.710%	33,350.7	8	9	92	File2536 Spectrum2097 scans: 4185	ISAHYPVKK	R	-	99.7%	53.1	25.0	43.4		1,041.60	2	-0.0016	-1.6	336	344
SOM Ax	20151203SMOAX (F021100SOMax)	protein [Clostridium tyrobutyricum]	TRINITY_DN52968_c0_g1_i1\gi|1028161079|ref|WP_063909618.1|hypothetical	protein [Clostridium tyrobutyricum]	100.0%	0.710%	33,350.7	8	9	92	File2536 Spectrum3885 scans: 6152	ISAHYPVKK	R	-	99.7%	55.5	25.0	42.3		1,041.60	2	0.0022	2.1	336	344
SOM Ax	20151203SMOAX (F021100SOMax)	protein [Clostridium tyrobutyricum]	TRINITY_DN52968_c0_g1_i1\gi|1028161079|ref|WP_063909618.1|hypothetical	protein [Clostridium tyrobutyricum]	100.0%	0.710%	33,350.7	8	9	92	File2536 Spectrum1708 scans: 3755	ISAHYPVKK	R	-	99.7%	55.6	25.0	43.8		1,041.60	2	-0.0016	-1.6	336	344
SOM Ax	20151203SMOAX (F021100SOMax)	protein [Clostridium tyrobutyricum]	TRINITY_DN52968_c0_g1_i1\gi|1028161079|ref|WP_063909618.1|hypothetical	protein [Clostridium tyrobutyricum]	100.0%	0.710%	33,350.7	8	9	92	File2536 Spectrum2634 scans: 4776	ISAHYPVKK	R	-	99.7%	55.7	25.0	45.2		1,041.60	2	-0.00052	-0.50	336	344
SOM Ax	20151203SMOAX (F021100SOMax)	protein [Clostridium tyrobutyricum]	TRINITY_DN52968_c0_g1_i1\gi|1028161079|ref|WP_063909618.1|hypothetical	protein [Clostridium tyrobutyricum]	100.0%	0.710%	33,350.7	8	9	92	File2536 Spectrum2904 scans: 5073	ISAHYPVKK	R	-	99.7%	55.9	25.0	42.7		1,041.60	2	-0.00052	-0.50	336	344
SOM Ax	20151203SMOAX (F021100SOMax)	protein [Clostridium tyrobutyricum]	TRINITY_DN52968_c0_g1_i1\gi|1028161079|ref|WP_063909618.1|hypothetical	protein [Clostridium tyrobutyricum]	100.0%	0.710%	33,350.7	8	9	92	File2536 Spectrum1606 scans: 3643	ISAHYPVKK	R	-	99.7%	55.0	25.0	48.4		1,041.60	2	0.00022	0.21	336	344
SOM Ax	20151203SMOAX (F021100SOMax)	protein [Clostridium tyrobutyricum]	TRINITY_DN52968_c0_g1_i1\gi|1028161079|ref|WP_063909618.1|hypothetical	protein [Clostridium tyrobutyricum]	100.0%	0.710%	33,350.7	8	9	92	File2536 Spectrum2815 scans: 4975	ISAHYPVKK	R	-	99.7%	56.3	25.0	44.8		1,041.60	2	-0.00014	-0.14	336	344
SOM Ax	20151203SMOAX (F021100SOMax)	protein [Clostridium tyrobutyricum]	TRINITY_DN52968_c0_g1_i1\gi|1028161079|ref|WP_063909618.1|hypothetical	protein [Clostridium tyrobutyricum]	100.0%	0.710%	33,350.7	8	9	92	File2536 Spectrum3174 scans: 5370	ISAHYPVKK	R	-	99.7%	55.7	25.0	43.2		1,041.60	2	0.000098	0.094	336	344
SOM Ax	20151203SMOAX (F021100SOMax)	protein [Clostridium tyrobutyricum]	TRINITY_DN52968_c0_g1_i1\gi|1028161079|ref|WP_063909618.1|hypothetical	protein [Clostridium tyrobutyricum]	100.0%	0.710%	33,350.7	8	9	92	File2536 Spectrum2724 scans: 4875	ISAHYPVKK	R	-	99.7%	56.1	25.0	45.7		1,041.60	2	0.00034	0.32	336	344
SOM Ax	20151203SMOAX (F021100SOMax)	protein [Clostridium tyrobutyricum]	TRINITY_DN52968_c0_g1_i1\gi|1028161079|ref|WP_063909618.1|hypothetical	protein [Clostridium tyrobutyricum]	100.0%	0.710%	33,350.7	8	9	92	File2536 Spectrum3684 scans: 5931	ISAHYPVKK	R	-	99.7%	58.1	25.0	39.6		1,041.60	2	-0.000022	-0.021	336	344
SOM Ax	20151203SMOAX (F021100SOMax)	protein [Clostridium tyrobutyricum]	TRINITY_DN52968_c0_g1_i1\gi|1028161079|ref|WP_063909618.1|hypothetical	protein [Clostridium tyrobutyricum]	100.0%	0.710%	33,350.7	8	9	92	File2536 Spectrum2187 scans: 4284	ISAHYPVKK	R	-	99.7%	62.0	25.0	52.4		1,041.60	2	0.0017	1.6	336	344
SOM Ax	20151203SMOAX (F021100SOMax)	protein [Clostridium tyrobutyricum]	TRINITY_DN52968_c0_g1_i1\gi|1028161079|ref|WP_063909618.1|hypothetical	protein [Clostridium tyrobutyricum]	100.0%	0.710%	33,350.7	8	9	92	File2536 Spectrum2007 scans: 4086	ISAHYPVKK	R	-	99.7%	58.5	25.0	51.8		1,041.60	2	-0.000022	-0.021	336	344
SOM Ax	20151203SMOAX (F021100SOMax)	protein [Clostridium tyrobutyricum]	TRINITY_DN52968_c0_g1_i1\gi|1028161079|ref|WP_063909618.1|hypothetical	protein [Clostridium tyrobutyricum]	100.0%	0.710%	33,350.7	8	9	92	File2536 Spectrum2454 scans: 4578	ISAHYPVKK	R	-	99.7%	62.5	25.0	52.0		1,041.60	2	-0.0015	-1.4	336	344
SOM Ax	20151203SMOAX (F021100SOMax)	protein [Clostridium tyrobutyricum]	TRINITY_DN52968_c0_g1_i1\gi|1028161079|ref|WP_063909618.1|hypothetical	protein [Clostridium tyrobutyricum]	100.0%	0.710%	33,350.7	8	9	92	File2536 Spectrum1516 scans: 3544	ISAHYPVKK	R	-	99.7%	62.3	25.0	52.0		1,041.60	2	-0.00076	-0.73	336	344
SOM Ax	20151203SMOAX (F021100SOMax)	protein [Clostridium tyrobutyricum]	TRINITY_DN52968_c0_g1_i1\gi|1028161079|ref|WP_063909618.1|hypothetical	protein [Clostridium tyrobutyricum]	100.0%	0.710%	33,350.7	8	9	92	File2536 Spectrum2544 scans: 4677	ISAHYPVKK	R	-	99.7%	62.6	25.0	49.5		1,041.60	2	0.00096	0.92	336	344
SOM Ax	20151203SMOAX (F021100SOMax)	protein [Clostridium tyrobutyricum]	TRINITY_DN52968_c0_g1_i1\gi|1028161079|ref|WP_063909618.1|hypothetical	protein [Clostridium tyrobutyricum]	100.0%	0.710%	33,350.7	8	9	92	File2536 Spectrum2994 scans: 5172	ISAHYPVKK	R	-	99.7%	62.4	25.0	50.6		1,041.60	2	0.00070	0.67	336	344
SOM Ax	20151203SMOAX (F021100SOMax)	protein [Clostridium tyrobutyricum]	TRINITY_DN52968_c0_g1_i1\gi|1028161079|ref|WP_063909618.1|hypothetical	protein [Clostridium tyrobutyricum]	100.0%	0.710%	33,350.7	8	9	92	File2536 Spectrum2364 scans: 4479	ISAHYPVKK	R	-	99.7%	62.4	25.0	53.3		1,041.60	2	0.000098	0.094	336	344
SOM Ax	20151203SMOAX (F021100SOMax)	protein [Clostridium tyrobutyricum]	TRINITY_DN52968_c0_g1_i1\gi|1028161079|ref|WP_063909618.1|hypothetical	protein [Clostridium tyrobutyricum]	100.0%	0.710%	33,350.7	8	9	92	File2536 Spectrum3084 scans: 5271	ISAHYPVKK	R	-	99.7%	62.6	25.0	50.8		1,041.60	2	0.00022	0.21	336	344
SOM Ax	20151203SMOAX (F021100SOMax)	protein [Clostridium tyrobutyricum]	TRINITY_DN52968_c0_g1_i1\gi|1028161079|ref|WP_063909618.1|hypothetical	protein [Clostridium tyrobutyricum]	100.0%	0.710%	33,350.7	8	9	92	File2536 Spectrum16242 scans: 19789	YEIALGCYGINGCYNSYLSSLTTCINAK	R	C	99.7%	72.6	25.0	72.6	Carbamidomethyl (+57), Carbamidomethyl (+57), Carbamidomethyl (+57)	3,204.48	3	0.019	5.8	295	322
SOM Ax	20151203SMOAX (F021100SOMax)	triple helix repeat family protein [Haemophilus parasuis H465]	TRINITY_DN53149_c0_g1_i1\gi|529271517|gb|EQA14079.1|collagen	triple helix repeat family protein [Haemophilus parasuis H465]	100.0%	0.710%	58,429.2	16	20	92	File2536 Spectrum12294 scans: 15429	DYIALYLK	K	I	99.0%	31.3	25.0	25.6		997.55	2	-0.00062	-0.62	220	227
SOM Ax	20151203SMOAX (F021100SOMax)	triple helix repeat family protein [Haemophilus parasuis H465]	TRINITY_DN53149_c0_g1_i1\gi|529271517|gb|EQA14079.1|collagen	triple helix repeat family protein [Haemophilus parasuis H465]	100.0%	0.710%	58,429.2	16	20	92	File2536 Spectrum11892 scans: 14987	DYIALYLK	K	I	99.0%	34.0	25.0	28.3		997.55	2	0.0016	1.6	220	227
SOM Ax	20151203SMOAX (F021100SOMax)	triple helix repeat family protein [Haemophilus parasuis H465]	TRINITY_DN53149_c0_g1_i1\gi|529271517|gb|EQA14079.1|collagen	triple helix repeat family protein [Haemophilus parasuis H465]	100.0%	0.710%	58,429.2	16	20	92	File2536 Spectrum12051 scans: 15162	DYIALYLK	K	I	99.0%	36.0	25.0	33.7		997.55	2	0.00054	0.54	220	227
SOM Ax	20151203SMOAX (F021100SOMax)	triple helix repeat family protein [Haemophilus parasuis H465]	TRINITY_DN53149_c0_g1_i1\gi|529271517|gb|EQA14079.1|collagen	triple helix repeat family protein [Haemophilus parasuis H465]	100.0%	0.710%	58,429.2	16	20	92	File2536 Spectrum12213 scans: 15340	DYIALYLK	K	I	99.0%	36.2	25.0	31.9		997.55	2	0.000058	0.058	220	227
SOM Ax	20151203SMOAX (F021100SOMax)	triple helix repeat family protein [Haemophilus parasuis H465]	TRINITY_DN53149_c0_g1_i1\gi|529271517|gb|EQA14079.1|collagen	triple helix repeat family protein [Haemophilus parasuis H465]	100.0%	0.710%	58,429.2	16	20	92	File2536 Spectrum11970 scans: 15073	DYIALYLK	K	I	99.0%	40.9	25.0	38.8		997.55	2	0.00090	0.90	220	227
SOM Ax	20151203SMOAX (F021100SOMax)	triple helix repeat family protein [Haemophilus parasuis H465]	TRINITY_DN53149_c0_g1_i1\gi|529271517|gb|EQA14079.1|collagen	triple helix repeat family protein [Haemophilus parasuis H465]	100.0%	0.710%	58,429.2	16	20	92	File2536 Spectrum12131 scans: 15250	DYIALYLK	K	I	99.0%	42.2	25.0	39.9		997.55	2	0.00030	0.30	220	227
SOM Ax	20151203SMOAX (F021100SOMax)	triple helix repeat family protein [Haemophilus parasuis H465]	TRINITY_DN53149_c0_g1_i1\gi|529271517|gb|EQA14079.1|collagen	triple helix repeat family protein [Haemophilus parasuis H465]	100.0%	0.710%	58,429.2	16	20	92	File2536 Spectrum11584 scans: 14648	EDLVFIVK	R	D	98.5%	22.0	25.0	9.62		961.55	2	-0.0000019	-0.0020	212	219
SOM Ax	20151203SMOAX (F021100SOMax)	triple helix repeat family protein [Haemophilus parasuis H465]	TRINITY_DN53149_c0_g1_i1\gi|529271517|gb|EQA14079.1|collagen	triple helix repeat family protein [Haemophilus parasuis H465]	100.0%	0.710%	58,429.2	16	20	92	File2536 Spectrum11025 scans: 14031	EDLVFIVK	R	D	99.0%	28.9	25.0	17.9		961.55	2	0.0019	2.0	212	219
SOM Ax	20151203SMOAX (F021100SOMax)	triple helix repeat family protein [Haemophilus parasuis H465]	TRINITY_DN53149_c0_g1_i1\gi|529271517|gb|EQA14079.1|collagen	triple helix repeat family protein [Haemophilus parasuis H465]	100.0%	0.710%	58,429.2	16	20	92	File2536 Spectrum11501 scans: 14557	EDLVFIVK	R	D	99.0%	29.7	25.0	22.1		961.55	2	0.0012	1.2	212	219
SOM Ax	20151203SMOAX (F021100SOMax)	triple helix repeat family protein [Haemophilus parasuis H465]	TRINITY_DN53149_c0_g1_i1\gi|529271517|gb|EQA14079.1|collagen	triple helix repeat family protein [Haemophilus parasuis H465]	100.0%	0.710%	58,429.2	16	20	92	File2536 Spectrum11420 scans: 14468	EDLVFIVK	R	D	99.0%	44.5	25.0	38.2		961.55	2	-0.00074	-0.77	212	219
SOM Ax	20151203SMOAX (F021100SOMax)	triple helix repeat family protein [Haemophilus parasuis H465]	TRINITY_DN53149_c0_g1_i1\gi|529271517|gb|EQA14079.1|collagen	triple helix repeat family protein [Haemophilus parasuis H465]	100.0%	0.710%	58,429.2	16	20	92	File2536 Spectrum11263 scans: 14295	EDLVFIVK	R	D	99.0%	44.7	25.0	37.9		961.55	2	0.000058	0.060	212	219
SOM Ax	20151203SMOAX (F021100SOMax)	triple helix repeat family protein [Haemophilus parasuis H465]	TRINITY_DN53149_c0_g1_i1\gi|529271517|gb|EQA14079.1|collagen	triple helix repeat family protein [Haemophilus parasuis H465]	100.0%	0.710%	58,429.2	16	20	92	File2536 Spectrum11102 scans: 14116	EDLVFIVK	R	D	99.0%	53.2	25.0	48.4		961.55	2	-0.00092	-0.96	212	219
SOM Ax	20151203SMOAX (F021100SOMax)	triple helix repeat family protein [Haemophilus parasuis H465]	TRINITY_DN53149_c0_g1_i1\gi|529271517|gb|EQA14079.1|collagen	triple helix repeat family protein [Haemophilus parasuis H465]	100.0%	0.710%	58,429.2	16	20	92	File2536 Spectrum11339 scans: 14379	EDLVFIVK	R	D	99.0%	57.8	25.0	52.7		961.55	2	0.00072	0.75	212	219
SOM Ax	20151203SMOAX (F021100SOMax)	triple helix repeat family protein [Haemophilus parasuis H465]	TRINITY_DN53149_c0_g1_i1\gi|529271517|gb|EQA14079.1|collagen	triple helix repeat family protein [Haemophilus parasuis H465]	100.0%	0.710%	58,429.2	16	20	92	File2536 Spectrum11181 scans: 14203	EDLVFIVK	R	D	99.0%	57.9	25.0	50.5		961.55	2	-0.00080	-0.83	212	219
SOM Ax	20151203SMOAX (F021100SOMax)	triple helix repeat family protein [Haemophilus parasuis H465]	TRINITY_DN53149_c0_g1_i1\gi|529271517|gb|EQA14079.1|collagen	triple helix repeat family protein [Haemophilus parasuis H465]	100.0%	0.710%	58,429.2	16	20	92	File2536 Spectrum9868 scans: 12758	FSDHYNFDSFR	R	D	99.0%	32.3	25.0	32.3		1,433.61	2	0.0052	3.7	110	120
SOM Ax	20151203SMOAX (F021100SOMax)	triple helix repeat family protein [Haemophilus parasuis H465]	TRINITY_DN53149_c0_g1_i1\gi|529271517|gb|EQA14079.1|collagen	triple helix repeat family protein [Haemophilus parasuis H465]	100.0%	0.710%	58,429.2	16	20	92	File2536 Spectrum9385 scans: 12227	FSDHYNFDSFR	R	D	99.7%	33.0	25.0	32.1		1,433.60	3	-0.00055	-0.38	110	120
SOM Ax	20151203SMOAX (F021100SOMax)	triple helix repeat family protein [Haemophilus parasuis H465]	TRINITY_DN53149_c0_g1_i1\gi|529271517|gb|EQA14079.1|collagen	triple helix repeat family protein [Haemophilus parasuis H465]	100.0%	0.710%	58,429.2	16	20	92	File2536 Spectrum9299 scans: 12132	FSDHYNFDSFR	R	D	99.7%	34.0	25.0	31.6		1,433.60	3	0.00035	0.25	110	120
SOM Ax	20151203SMOAX (F021100SOMax)	triple helix repeat family protein [Haemophilus parasuis H465]	TRINITY_DN53149_c0_g1_i1\gi|529271517|gb|EQA14079.1|collagen	triple helix repeat family protein [Haemophilus parasuis H465]	100.0%	0.710%	58,429.2	16	20	92	File2536 Spectrum10048 scans: 12956	FSDHYNFDSFR	R	D	99.7%	36.8	25.0	36.8		1,433.60	3	0.0017	1.2	110	120
SOM Ax	20151203SMOAX (F021100SOMax)	triple helix repeat family protein [Haemophilus parasuis H465]	TRINITY_DN53149_c0_g1_i1\gi|529271517|gb|EQA14079.1|collagen	triple helix repeat family protein [Haemophilus parasuis H465]	100.0%	0.710%	58,429.2	16	20	92	File2536 Spectrum9867 scans: 12757	FSDHYNFDSFR	R	D	99.7%	37.7	25.0	36.6		1,433.60	3	-0.0011	-0.76	110	120
SOM Ax	20151203SMOAX (F021100SOMax)	triple helix repeat family protein [Haemophilus parasuis H465]	TRINITY_DN53149_c0_g1_i1\gi|529271517|gb|EQA14079.1|collagen	triple helix repeat family protein [Haemophilus parasuis H465]	100.0%	0.710%	58,429.2	16	20	92	File2536 Spectrum9465 scans: 12315	FSDHYNFDSFR	R	D	99.7%	37.7	25.0	36.6		1,433.60	3	0.00026	0.18	110	120
SOM Ax	20151203SMOAX (F021100SOMax)	triple helix repeat family protein [Haemophilus parasuis H465]	TRINITY_DN53149_c0_g1_i1\gi|529271517|gb|EQA14079.1|collagen	triple helix repeat family protein [Haemophilus parasuis H465]	100.0%	0.710%	58,429.2	16	20	92	File2536 Spectrum9783 scans: 12665	FSDHYNFDSFR	R	D	99.7%	40.3	25.0	38.6		1,433.60	3	0.00017	0.12	110	120
SOM Ax	20151203SMOAX (F021100SOMax)	triple helix repeat family protein [Haemophilus parasuis H465]	TRINITY_DN53149_c0_g1_i1\gi|529271517|gb|EQA14079.1|collagen	triple helix repeat family protein [Haemophilus parasuis H465]	100.0%	0.710%	58,429.2	16	20	92	File2536 Spectrum9703 scans: 12577	FSDHYNFDSFR	R	D	99.7%	43.2	25.0	41.5		1,433.60	3	0.0012	0.83	110	120
SOM Ax	20151203SMOAX (F021100SOMax)	triple helix repeat family protein [Haemophilus parasuis H465]	TRINITY_DN53149_c0_g1_i1\gi|529271517|gb|EQA14079.1|collagen	triple helix repeat family protein [Haemophilus parasuis H465]	100.0%	0.710%	58,429.2	16	20	92	File2536 Spectrum9543 scans: 12401	FSDHYNFDSFR	R	D	99.7%	42.8	25.0	41.3		1,433.60	3	0.00044	0.31	110	120
SOM Ax	20151203SMOAX (F021100SOMax)	triple helix repeat family protein [Haemophilus parasuis H465]	TRINITY_DN53149_c0_g1_i1\gi|529271517|gb|EQA14079.1|collagen	triple helix repeat family protein [Haemophilus parasuis H465]	100.0%	0.710%	58,429.2	16	20	92	File2536 Spectrum9956 scans: 12855	FSDHYNFDSFR	R	D	99.7%	44.3	25.0	42.8		1,433.60	3	-0.0013	-0.90	110	120
SOM Ax	20151203SMOAX (F021100SOMax)	triple helix repeat family protein [Haemophilus parasuis H465]	TRINITY_DN53149_c0_g1_i1\gi|529271517|gb|EQA14079.1|collagen	triple helix repeat family protein [Haemophilus parasuis H465]	100.0%	0.710%	58,429.2	16	20	92	File2536 Spectrum9622 scans: 12488	FSDHYNFDSFR	R	D	99.7%	48.0	25.0	46.2		1,433.60	3	0.00053	0.37	110	120
SOM Ax	20151203SMOAX (F021100SOMax)	triple helix repeat family protein [Haemophilus parasuis H465]	TRINITY_DN53149_c0_g1_i1\gi|529271517|gb|EQA14079.1|collagen	triple helix repeat family protein [Haemophilus parasuis H465]	100.0%	0.710%	58,429.2	16	20	92	File2536 Spectrum9785 scans: 12667	FSDHYNFDSFR	R	D	99.7%	68.9	25.0	68.9		1,433.60	2	0.0019	1.4	110	120
SOM Ax	20151203SMOAX (F021100SOMax)	triple helix repeat family protein [Haemophilus parasuis H465]	TRINITY_DN53149_c0_g1_i1\gi|529271517|gb|EQA14079.1|collagen	triple helix repeat family protein [Haemophilus parasuis H465]	100.0%	0.710%	58,429.2	16	20	92	File2536 Spectrum9626 scans: 12492	FSDHYNFDSFR	R	D	99.7%	78.1	25.0	78.1		1,433.60	2	0.0012	0.84	110	120
SOM Ax	20151203SMOAX (F021100SOMax)	triple helix repeat family protein [Haemophilus parasuis H465]	TRINITY_DN53149_c0_g1_i1\gi|529271517|gb|EQA14079.1|collagen	triple helix repeat family protein [Haemophilus parasuis H465]	100.0%	0.710%	58,429.2	16	20	92	File2536 Spectrum9706 scans: 12580	FSDHYNFDSFR	R	D	99.7%	78.2	25.0	78.2		1,433.60	2	-0.000022	-0.015	110	120
SOM Ax	20151203SMOAX (F021100SOMax)	triple helix repeat family protein [Haemophilus parasuis H465]	TRINITY_DN53149_c0_g1_i1\gi|529271517|gb|EQA14079.1|collagen	triple helix repeat family protein [Haemophilus parasuis H465]	100.0%	0.710%	58,429.2	16	20	92	File2536 Spectrum5177 scans: 7573	GPTGPAGPQGPDGALGPK	R	G	99.7%	61.4	25.0	53.0		1,572.79	2	-0.00052	-0.33	243	260
SOM Ax	20151203SMOAX (F021100SOMax)	triple helix repeat family protein [Haemophilus parasuis H465]	TRINITY_DN53149_c0_g1_i1\gi|529271517|gb|EQA14079.1|collagen	triple helix repeat family protein [Haemophilus parasuis H465]	100.0%	0.710%	58,429.2	16	20	92	File2536 Spectrum4857 scans: 7221	GPTGPAGPQGPDGALGPK	R	G	99.7%	70.4	25.0	66.7		1,572.79	2	-0.00040	-0.26	243	260
SOM Ax	20151203SMOAX (F021100SOMax)	triple helix repeat family protein [Haemophilus parasuis H465]	TRINITY_DN53149_c0_g1_i1\gi|529271517|gb|EQA14079.1|collagen	triple helix repeat family protein [Haemophilus parasuis H465]	100.0%	0.710%	58,429.2	16	20	92	File2536 Spectrum5035 scans: 7417	GPTGPAGPQGPDGALGPK	R	G	99.7%	116	25.0	110		1,572.79	2	-0.0042	-2.7	243	260
SOM Ax	20151203SMOAX (F021100SOMax)	triple helix repeat family protein [Haemophilus parasuis H465]	TRINITY_DN53149_c0_g1_i1\gi|529271517|gb|EQA14079.1|collagen	triple helix repeat family protein [Haemophilus parasuis H465]	100.0%	0.710%	58,429.2	16	20	92	File2536 Spectrum7869 scans: 10557	GTAGATGNDSAQAIVCVYK	K	E	99.7%	52.5	25.0	42.4	Carbamidomethyl (+57)	1,881.88	2	-0.0063	-3.4	495	513
SOM Ax	20151203SMOAX (F021100SOMax)	triple helix repeat family protein [Haemophilus parasuis H465]	TRINITY_DN53149_c0_g1_i1\gi|529271517|gb|EQA14079.1|collagen	triple helix repeat family protein [Haemophilus parasuis H465]	100.0%	0.710%	58,429.2	16	20	92	File2536 Spectrum7787 scans: 10466	GTAGATGNDSAQAIVCVYK	K	E	99.7%	83.1	25.0	77.5	Carbamidomethyl (+57)	1,881.88	2	-0.0053	-2.8	495	513
SOM Ax	20151203SMOAX (F021100SOMax)	triple helix repeat family protein [Haemophilus parasuis H465]	TRINITY_DN53149_c0_g1_i1\gi|529271517|gb|EQA14079.1|collagen	triple helix repeat family protein [Haemophilus parasuis H465]	100.0%	0.710%	58,429.2	16	20	92	File2536 Spectrum3046 scans: 5229	GYSGPTGLK	K	G	99.2%	25.6	25.0	24.4		878.45	2	-0.00054	-0.62	345	353
SOM Ax	20151203SMOAX (F021100SOMax)	triple helix repeat family protein [Haemophilus parasuis H465]	TRINITY_DN53149_c0_g1_i1\gi|529271517|gb|EQA14079.1|collagen	triple helix repeat family protein [Haemophilus parasuis H465]	100.0%	0.710%	58,429.2	16	20	92	File2536 Spectrum3140 scans: 5332	GYSGPTGLK	K	G	99.7%	29.2	25.0	27.4		878.45	2	-0.00022	-0.25	345	353
SOM Ax	20151203SMOAX (F021100SOMax)	triple helix repeat family protein [Haemophilus parasuis H465]	TRINITY_DN53149_c0_g1_i1\gi|529271517|gb|EQA14079.1|collagen	triple helix repeat family protein [Haemophilus parasuis H465]	100.0%	0.710%	58,429.2	16	20	92	File2536 Spectrum3745 scans: 5998	ICQHVQFR	K	G	98.5%	25.2	25.0	22.2	Carbamidomethyl (+57)	1,086.54	3	-0.0024	-2.2	235	242
SOM Ax	20151203SMOAX (F021100SOMax)	triple helix repeat family protein [Haemophilus parasuis H465]	TRINITY_DN53149_c0_g1_i1\gi|529271517|gb|EQA14079.1|collagen	triple helix repeat family protein [Haemophilus parasuis H465]	100.0%	0.710%	58,429.2	16	20	92	File2536 Spectrum3840 scans: 6102	ICQHVQFR	K	G	99.0%	25.3	25.0	13.5	Carbamidomethyl (+57)	1,086.54	3	-0.0014	-1.3	235	242
SOM Ax	20151203SMOAX (F021100SOMax)	triple helix repeat family protein [Haemophilus parasuis H465]	TRINITY_DN53149_c0_g1_i1\gi|529271517|gb|EQA14079.1|collagen	triple helix repeat family protein [Haemophilus parasuis H465]	100.0%	0.710%	58,429.2	16	20	92	File2536 Spectrum3926 scans: 6197	ICQHVQFR	K	G	99.0%	25.8	25.0	16.0	Carbamidomethyl (+57)	1,086.54	3	-0.0019	-1.7	235	242
SOM Ax	20151203SMOAX (F021100SOMax)	triple helix repeat family protein [Haemophilus parasuis H465]	TRINITY_DN53149_c0_g1_i1\gi|529271517|gb|EQA14079.1|collagen	triple helix repeat family protein [Haemophilus parasuis H465]	100.0%	0.710%	58,429.2	16	20	92	File2536 Spectrum5053 scans: 7437	KICQHVQFR	R	G	99.7%	35.8	25.0	17.0	Carbamidomethyl (+57)	1,214.63	3	-0.0016	-1.3	234	242
SOM Ax	20151203SMOAX (F021100SOMax)	triple helix repeat family protein [Haemophilus parasuis H465]	TRINITY_DN53149_c0_g1_i1\gi|529271517|gb|EQA14079.1|collagen	triple helix repeat family protein [Haemophilus parasuis H465]	100.0%	0.710%	58,429.2	16	20	92	File2536 Spectrum4965 scans: 7340	KICQHVQFR	R	G	99.7%	34.6	25.0	28.6	Carbamidomethyl (+57)	1,214.63	3	0.00043	0.35	234	242
SOM Ax	20151203SMOAX (F021100SOMax)	triple helix repeat family protein [Haemophilus parasuis H465]	TRINITY_DN53149_c0_g1_i1\gi|529271517|gb|EQA14079.1|collagen	triple helix repeat family protein [Haemophilus parasuis H465]	100.0%	0.710%	58,429.2	16	20	92	File2536 Spectrum5236 scans: 7638	KICQHVQFR	R	G	99.7%	36.2	25.0	25.4	Carbamidomethyl (+57)	1,214.63	3	-0.0013	-1.1	234	242
SOM Ax	20151203SMOAX (F021100SOMax)	triple helix repeat family protein [Haemophilus parasuis H465]	TRINITY_DN53149_c0_g1_i1\gi|529271517|gb|EQA14079.1|collagen	triple helix repeat family protein [Haemophilus parasuis H465]	100.0%	0.710%	58,429.2	16	20	92	File2536 Spectrum5141 scans: 7534	KICQHVQFR	R	G	99.7%	36.4	25.0	24.0	Carbamidomethyl (+57)	1,214.63	3	-0.0010	-0.86	234	242
SOM Ax	20151203SMOAX (F021100SOMax)	triple helix repeat family protein [Haemophilus parasuis H465]	TRINITY_DN53149_c0_g1_i1\gi|529271517|gb|EQA14079.1|collagen	triple helix repeat family protein [Haemophilus parasuis H465]	100.0%	0.710%	58,429.2	16	20	92	File2536 Spectrum6034 scans: 8536	KICQHVQFR	R	G	99.7%	49.5	25.0	30.6	Carbamidomethyl (+57)	1,214.63	3	-0.0015	-1.2	234	242
SOM Ax	20151203SMOAX (F021100SOMax)	triple helix repeat family protein [Haemophilus parasuis H465]	TRINITY_DN53149_c0_g1_i1\gi|529271517|gb|EQA14079.1|collagen	triple helix repeat family protein [Haemophilus parasuis H465]	100.0%	0.710%	58,429.2	16	20	92	File2536 Spectrum5873 scans: 8359	KICQHVQFR	R	G	99.7%	48.8	25.0	30.5	Carbamidomethyl (+57)	1,214.64	3	0.00079	0.65	234	242
SOM Ax	20151203SMOAX (F021100SOMax)	triple helix repeat family protein [Haemophilus parasuis H465]	TRINITY_DN53149_c0_g1_i1\gi|529271517|gb|EQA14079.1|collagen	triple helix repeat family protein [Haemophilus parasuis H465]	100.0%	0.710%	58,429.2	16	20	92	File2536 Spectrum5705 scans: 8174	KICQHVQFR	R	G	99.7%	49.2	25.0	33.2	Carbamidomethyl (+57)	1,214.63	3	-0.00011	-0.093	234	242
SOM Ax	20151203SMOAX (F021100SOMax)	triple helix repeat family protein [Haemophilus parasuis H465]	TRINITY_DN53149_c0_g1_i1\gi|529271517|gb|EQA14079.1|collagen	triple helix repeat family protein [Haemophilus parasuis H465]	100.0%	0.710%	58,429.2	16	20	92	File2536 Spectrum5793 scans: 8271	KICQHVQFR	R	G	99.7%	49.3	25.0	32.6	Carbamidomethyl (+57)	1,214.63	3	0.00061	0.50	234	242
SOM Ax	20151203SMOAX (F021100SOMax)	triple helix repeat family protein [Haemophilus parasuis H465]	TRINITY_DN53149_c0_g1_i1\gi|529271517|gb|EQA14079.1|collagen	triple helix repeat family protein [Haemophilus parasuis H465]	100.0%	0.710%	58,429.2	16	20	92	File2536 Spectrum5953 scans: 8447	KICQHVQFR	R	G	99.7%	50.3	25.0	28.9	Carbamidomethyl (+57)	1,214.63	3	-0.0010	-0.86	234	242
SOM Ax	20151203SMOAX (F021100SOMax)	triple helix repeat family protein [Haemophilus parasuis H465]	TRINITY_DN53149_c0_g1_i1\gi|529271517|gb|EQA14079.1|collagen	triple helix repeat family protein [Haemophilus parasuis H465]	100.0%	0.710%	58,429.2	16	20	92	File2536 Spectrum5398 scans: 7820	LGTHDGVVVYSNTASTK	R	I	99.7%	39.2	25.0	30.3		1,747.87	3	-0.0038	-2.2	91	107
SOM Ax	20151203SMOAX (F021100SOMax)	triple helix repeat family protein [Haemophilus parasuis H465]	TRINITY_DN53149_c0_g1_i1\gi|529271517|gb|EQA14079.1|collagen	triple helix repeat family protein [Haemophilus parasuis H465]	100.0%	0.710%	58,429.2	16	20	92	File2536 Spectrum5133 scans: 7525	LGTHDGVVVYSNTASTK	R	I	99.7%	43.5	25.0	36.0		1,747.87	3	0.00042	0.24	91	107
SOM Ax	20151203SMOAX (F021100SOMax)	triple helix repeat family protein [Haemophilus parasuis H465]	TRINITY_DN53149_c0_g1_i1\gi|529271517|gb|EQA14079.1|collagen	triple helix repeat family protein [Haemophilus parasuis H465]	100.0%	0.710%	58,429.2	16	20	92	File2536 Spectrum5226 scans: 7627	LGTHDGVVVYSNTASTK	R	I	99.7%	46.6	25.0	40.5		1,747.87	3	-0.00087	-0.50	91	107
SOM Ax	20151203SMOAX (F021100SOMax)	triple helix repeat family protein [Haemophilus parasuis H465]	TRINITY_DN53149_c0_g1_i1\gi|529271517|gb|EQA14079.1|collagen	triple helix repeat family protein [Haemophilus parasuis H465]	100.0%	0.710%	58,429.2	16	20	92	File2536 Spectrum5309 scans: 7719	LGTHDGVVVYSNTASTK	R	I	99.7%	51.5	25.0	47.2		1,747.87	3	-0.0023	-1.3	91	107
SOM Ax	20151203SMOAX (F021100SOMax)	triple helix repeat family protein [Haemophilus parasuis H465]	TRINITY_DN53149_c0_g1_i1\gi|529271517|gb|EQA14079.1|collagen	triple helix repeat family protein [Haemophilus parasuis H465]	100.0%	0.710%	58,429.2	16	20	92	File2536 Spectrum2171 scans: 4266	LLTKPVNQGTR	K	V	99.4%	26.0	25.0	15.2		1,225.72	2	0.00060	0.49	125	135
SOM Ax	20151203SMOAX (F021100SOMax)	triple helix repeat family protein [Haemophilus parasuis H465]	TRINITY_DN53149_c0_g1_i1\gi|529271517|gb|EQA14079.1|collagen	triple helix repeat family protein [Haemophilus parasuis H465]	100.0%	0.710%	58,429.2	16	20	92	File2536 Spectrum1976 scans: 4052	LLTKPVNQGTR	K	V	99.6%	31.3	25.0	29.0		1,225.71	2	-0.0028	-2.3	125	135
SOM Ax	20151203SMOAX (F021100SOMax)	triple helix repeat family protein [Haemophilus parasuis H465]	TRINITY_DN53149_c0_g1_i1\gi|529271517|gb|EQA14079.1|collagen	triple helix repeat family protein [Haemophilus parasuis H465]	100.0%	0.710%	58,429.2	16	20	92	File2536 Spectrum1876 scans: 3942	LLTKPVNQGTR	K	V	99.7%	33.2	25.0	31.1		1,225.71	2	-0.0025	-2.0	125	135
SOM Ax	20151203SMOAX (F021100SOMax)	triple helix repeat family protein [Haemophilus parasuis H465]	TRINITY_DN53149_c0_g1_i1\gi|529271517|gb|EQA14079.1|collagen	triple helix repeat family protein [Haemophilus parasuis H465]	100.0%	0.710%	58,429.2	16	20	92	File2536 Spectrum1679 scans: 3723	LLTKPVNQGTR	K	V	99.7%	27.5	25.0	26.2		1,225.71	3	0.000012	0.0098	125	135
SOM Ax	20151203SMOAX (F021100SOMax)	triple helix repeat family protein [Haemophilus parasuis H465]	TRINITY_DN53149_c0_g1_i1\gi|529271517|gb|EQA14079.1|collagen	triple helix repeat family protein [Haemophilus parasuis H465]	100.0%	0.710%	58,429.2	16	20	92	File2536 Spectrum2064 scans: 4149	LLTKPVNQGTR	K	V	99.7%	30.4	25.0	13.5		1,225.71	2	-0.00026	-0.21	125	135
SOM Ax	20151203SMOAX (F021100SOMax)	triple helix repeat family protein [Haemophilus parasuis H465]	TRINITY_DN53149_c0_g1_i1\gi|529271517|gb|EQA14079.1|collagen	triple helix repeat family protein [Haemophilus parasuis H465]	100.0%	0.710%	58,429.2	16	20	92	File2536 Spectrum1770 scans: 3824	LLTKPVNQGTR	K	V	99.7%	46.4	25.0	40.2		1,225.71	3	-0.0025	-2.0	125	135
SOM Ax	20151203SMOAX (F021100SOMax)	triple helix repeat family protein [Haemophilus parasuis H465]	TRINITY_DN53149_c0_g1_i1\gi|529271517|gb|EQA14079.1|collagen	triple helix repeat family protein [Haemophilus parasuis H465]	100.0%	0.710%	58,429.2	16	20	92	File2536 Spectrum1863 scans: 3928	LLTKPVNQGTR	K	V	99.7%	46.4	25.0	44.1		1,225.71	3	-0.0017	-1.4	125	135
SOM Ax	20151203SMOAX (F021100SOMax)	triple helix repeat family protein [Haemophilus parasuis H465]	TRINITY_DN53149_c0_g1_i1\gi|529271517|gb|EQA14079.1|collagen	triple helix repeat family protein [Haemophilus parasuis H465]	100.0%	0.710%	58,429.2	16	20	92	File2536 Spectrum3944 scans: 6217	NMQLELDR	R	V	98.6%	27.1	25.0	18.5	Oxidation (+16)	1,033.48	2	-0.0023	-2.2	27	34
SOM Ax	20151203SMOAX (F021100SOMax)	triple helix repeat family protein [Haemophilus parasuis H465]	TRINITY_DN53149_c0_g1_i1\gi|529271517|gb|EQA14079.1|collagen	triple helix repeat family protein [Haemophilus parasuis H465]	100.0%	0.710%	58,429.2	16	20	92	File2536 Spectrum12732 scans: 15911	NVIVFAVGIGPK	K	A	99.7%	43.2	25.0	41.0		1,212.72	2	0.0015	1.3	188	199
SOM Ax	20151203SMOAX (F021100SOMax)	triple helix repeat family protein [Haemophilus parasuis H465]	TRINITY_DN53149_c0_g1_i1\gi|529271517|gb|EQA14079.1|collagen	triple helix repeat family protein [Haemophilus parasuis H465]	100.0%	0.710%	58,429.2	16	20	92	File2536 Spectrum13221 scans: 16449	NVIVFAVGIGPK	K	A	99.7%	57.5	25.0	57.5		1,212.72	2	0.00092	0.76	188	199
SOM Ax	20151203SMOAX (F021100SOMax)	triple helix repeat family protein [Haemophilus parasuis H465]	TRINITY_DN53149_c0_g1_i1\gi|529271517|gb|EQA14079.1|collagen	triple helix repeat family protein [Haemophilus parasuis H465]	100.0%	0.710%	58,429.2	16	20	92	File2536 Spectrum12816 scans: 16003	NVIVFAVGIGPK	K	A	99.7%	61.6	25.0	61.6		1,212.72	2	-0.00078	-0.64	188	199
SOM Ax	20151203SMOAX (F021100SOMax)	triple helix repeat family protein [Haemophilus parasuis H465]	TRINITY_DN53149_c0_g1_i1\gi|529271517|gb|EQA14079.1|collagen	triple helix repeat family protein [Haemophilus parasuis H465]	100.0%	0.710%	58,429.2	16	20	92	File2536 Spectrum12981 scans: 16185	NVIVFAVGIGPK	K	A	99.7%	63.8	25.0	61.1		1,212.72	2	0.0017	1.4	188	199
SOM Ax	20151203SMOAX (F021100SOMax)	triple helix repeat family protein [Haemophilus parasuis H465]	TRINITY_DN53149_c0_g1_i1\gi|529271517|gb|EQA14079.1|collagen	triple helix repeat family protein [Haemophilus parasuis H465]	100.0%	0.710%	58,429.2	16	20	92	File2536 Spectrum13060 scans: 16272	NVIVFAVGIGPK	K	A	99.7%	67.3	25.0	66.6		1,212.72	2	0.00056	0.46	188	199
SOM Ax	20151203SMOAX (F021100SOMax)	triple helix repeat family protein [Haemophilus parasuis H465]	TRINITY_DN53149_c0_g1_i1\gi|529271517|gb|EQA14079.1|collagen	triple helix repeat family protein [Haemophilus parasuis H465]	100.0%	0.710%	58,429.2	16	20	92	File2536 Spectrum12901 scans: 16097	NVIVFAVGIGPK	K	A	99.7%	71.4	25.0	71.4		1,212.72	2	0.00092	0.76	188	199
SOM Ax	20151203SMOAX (F021100SOMax)	triple helix repeat family protein [Haemophilus parasuis H465]	TRINITY_DN53149_c0_g1_i1\gi|529271517|gb|EQA14079.1|collagen	triple helix repeat family protein [Haemophilus parasuis H465]	100.0%	0.710%	58,429.2	16	20	92	File2536 Spectrum13141 scans: 16361	NVIVFAVGIGPK	K	A	99.7%	79.6	25.0	77.3		1,212.72	2	0.00080	0.66	188	199
SOM Ax	20151203SMOAX (F021100SOMax)	triple helix repeat family protein [Haemophilus parasuis H465]	TRINITY_DN53149_c0_g1_i1\gi|529271517|gb|EQA14079.1|collagen	triple helix repeat family protein [Haemophilus parasuis H465]	100.0%	0.710%	58,429.2	16	20	92	File2536 Spectrum17163 scans: 20831	TCPISIDIAYLIDGSSSVDQHQFDLQK	K	T	99.7%	36.1	25.0	33.8	Carbamidomethyl (+57)	3,049.49	3	0.019	6.1	50	76
SOM Ax	20151203SMOAX (F021100SOMax)	triple helix repeat family protein [Haemophilus parasuis H465]	TRINITY_DN53149_c0_g1_i1\gi|529271517|gb|EQA14079.1|collagen	triple helix repeat family protein [Haemophilus parasuis H465]	100.0%	0.710%	58,429.2	16	20	92	File2536 Spectrum16934 scans: 20577	TCPISIDIAYLIDGSSSVDQHQFDLQK	K	T	99.7%	31.0	25.0	31.0	Carbamidomethyl (+57)	3,049.48	3	0.0076	2.5	50	76
SOM Ax	20151203SMOAX (F021100SOMax)	triple helix repeat family protein [Haemophilus parasuis H465]	TRINITY_DN53149_c0_g1_i1\gi|529271517|gb|EQA14079.1|collagen	triple helix repeat family protein [Haemophilus parasuis H465]	100.0%	0.710%	58,429.2	16	20	92	File2536 Spectrum17007 scans: 20658	TCPISIDIAYLIDGSSSVDQHQFDLQK	K	T	99.7%	44.9	25.0	44.9	Carbamidomethyl (+57)	3,049.49	3	0.020	6.6	50	76
SOM Ax	20151203SMOAX (F021100SOMax)	triple helix repeat family protein [Haemophilus parasuis H465]	TRINITY_DN53149_c0_g1_i1\gi|529271517|gb|EQA14079.1|collagen	triple helix repeat family protein [Haemophilus parasuis H465]	100.0%	0.710%	58,429.2	16	20	92	File2536 Spectrum17087 scans: 20746	TCPISIDIAYLIDGSSSVDQHQFDLQK	K	T	99.7%	57.7	25.0	57.7	Carbamidomethyl (+57)	3,049.49	3	0.018	5.9	50	76
SOM Ax	20151203SMOAX (F021100SOMax)	triple helix repeat family protein [Haemophilus parasuis H465]	TRINITY_DN53149_c0_g1_i1\gi|529271517|gb|EQA14079.1|collagen	triple helix repeat family protein [Haemophilus parasuis H465]	100.0%	0.710%	58,429.2	16	20	92	File2536 Spectrum10269 scans: 13199	VDLALEEAHDNLFMGSGGAR	R	V	99.7%	43.2	25.0	43.2	Oxidation (+16)	2,116.98	3	-0.0018	-0.86	136	155
SOM Ax	20151203SMOAX (F021100SOMax)	triple helix repeat family protein [Haemophilus parasuis H465]	TRINITY_DN53149_c0_g1_i1\gi|529271517|gb|EQA14079.1|collagen	triple helix repeat family protein [Haemophilus parasuis H465]	100.0%	0.710%	58,429.2	16	20	92	File2536 Spectrum10503 scans: 13457	VDLALEEAHDNLFMGSGGAR	R	V	99.7%	45.2	25.0	38.6	Oxidation (+16)	2,116.98	3	-0.00071	-0.34	136	155
SOM Ax	20151203SMOAX (F021100SOMax)	triple helix repeat family protein [Haemophilus parasuis H465]	TRINITY_DN53149_c0_g1_i1\gi|529271517|gb|EQA14079.1|collagen	triple helix repeat family protein [Haemophilus parasuis H465]	100.0%	0.710%	58,429.2	16	20	92	File2536 Spectrum10586 scans: 13548	VDLALEEAHDNLFMGSGGAR	R	V	99.7%	58.8	25.0	52.0	Oxidation (+16)	2,116.99	3	0.0024	1.1	136	155
SOM Ax	20151203SMOAX (F021100SOMax)	triple helix repeat family protein [Haemophilus parasuis H465]	TRINITY_DN53149_c0_g1_i1\gi|529271517|gb|EQA14079.1|collagen	triple helix repeat family protein [Haemophilus parasuis H465]	100.0%	0.710%	58,429.2	16	20	92	File2536 Spectrum10360 scans: 13299	VDLALEEAHDNLFMGSGGAR	R	V	99.7%	71.2	25.0	63.8	Oxidation (+16)	2,116.99	2	0.0022	1.0	136	155
SOM Ax	20151203SMOAX (F021100SOMax)	triple helix repeat family protein [Haemophilus parasuis H465]	TRINITY_DN53149_c0_g1_i1\gi|529271517|gb|EQA14079.1|collagen	triple helix repeat family protein [Haemophilus parasuis H465]	100.0%	0.710%	58,429.2	16	20	92	File2536 Spectrum10422 scans: 13368	VDLALEEAHDNLFMGSGGAR	R	V	99.7%	65.4	25.0	58.2	Oxidation (+16)	2,116.98	3	-0.00017	-0.082	136	155
SOM Ax	20151203SMOAX (F021100SOMax)	triple helix repeat family protein [Haemophilus parasuis H465]	TRINITY_DN53149_c0_g1_i1\gi|529271517|gb|EQA14079.1|collagen	triple helix repeat family protein [Haemophilus parasuis H465]	100.0%	0.710%	58,429.2	16	20	92	File2536 Spectrum10342 scans: 13280	VDLALEEAHDNLFMGSGGAR	R	V	99.7%	66.3	25.0	60.7	Oxidation (+16)	2,116.99	3	0.00022	0.10	136	155
SOM Ax	20151203SMOAX (F021100SOMax)	triple helix repeat family protein [Haemophilus parasuis H465]	TRINITY_DN53149_c0_g1_i1\gi|529271517|gb|EQA14079.1|collagen	triple helix repeat family protein [Haemophilus parasuis H465]	100.0%	0.710%	58,429.2	16	20	92	File2536 Spectrum10449 scans: 13397	VDLALEEAHDNLFMGSGGAR	R	V	99.7%	80.7	25.0	75.0	Oxidation (+16)	2,116.99	2	0.0027	1.3	136	155
SOM Ax	20151203SMOAX (F021100SOMax)	triple helix repeat family protein [Haemophilus parasuis H465]	TRINITY_DN53149_c0_g1_i1\gi|529271517|gb|EQA14079.1|collagen	triple helix repeat family protein [Haemophilus parasuis H465]	100.0%	0.710%	58,429.2	16	20	92	File2536 Spectrum10822 scans: 13808	VMAYFFGVMR	K	L	99.7%	37.9	25.0	37.9	Oxidation (+16), Oxidation (+16)	1,251.58	2	-0.00063	-0.50	81	90
SOM Ax	20151203SMOAX (F021100SOMax)	triple helix repeat family protein [Haemophilus parasuis H465]	TRINITY_DN53149_c0_g1_i1\gi|529271517|gb|EQA14079.1|collagen	triple helix repeat family protein [Haemophilus parasuis H465]	100.0%	0.710%	58,429.2	16	20	92	File2536 Spectrum10663 scans: 13633	VMAYFFGVMR	K	L	99.7%	37.4	25.0	37.4	Oxidation (+16), Oxidation (+16)	1,251.58	2	0.00083	0.66	81	90
SOM Ax	20151203SMOAX (F021100SOMax)	triple helix repeat family protein [Haemophilus parasuis H465]	TRINITY_DN53149_c0_g1_i1\gi|529271517|gb|EQA14079.1|collagen	triple helix repeat family protein [Haemophilus parasuis H465]	100.0%	0.710%	58,429.2	16	20	92	File2536 Spectrum10742 scans: 13720	VMAYFFGVMR	K	L	99.7%	39.1	25.0	39.1	Oxidation (+16), Oxidation (+16)	1,251.58	2	0.00083	0.66	81	90
SOM Ax	20151203SMOAX (F021100SOMax)	triple helix repeat family protein [Haemophilus parasuis H465]	TRINITY_DN53149_c0_g1_i1\gi|529271517|gb|EQA14079.1|collagen	triple helix repeat family protein [Haemophilus parasuis H465]	100.0%	0.710%	58,429.2	16	20	92	File2536 Spectrum10584 scans: 13546	VMAYFFGVMR	K	L	99.7%	52.3	25.0	52.3	Oxidation (+16), Oxidation (+16)	1,251.58	2	0.00035	0.28	81	90
SOM Ax	20151203SMOAX (F021100SOMax)	triple helix repeat family protein [Haemophilus parasuis H465]	TRINITY_DN53149_c0_g1_i1\gi|529271517|gb|EQA14079.1|collagen	triple helix repeat family protein [Haemophilus parasuis H465]	100.0%	0.710%	58,429.2	16	20	92	File2536 Spectrum4034 scans: 6316	VSQDVTTYPYHK	R	D	97.2%	21.4	25.0	11.2		1,436.69	3	-0.0021	-1.4	35	46
SOM Ax	20151203SMOAX (F021100SOMax)	triple helix repeat family protein [Haemophilus parasuis H465]	TRINITY_DN53149_c0_g1_i1\gi|529271517|gb|EQA14079.1|collagen	triple helix repeat family protein [Haemophilus parasuis H465]	100.0%	0.710%	58,429.2	16	20	92	File2536 Spectrum3607 scans: 5846	VSQDVTTYPYHK	R	D	99.7%	28.8	25.0	27.9		1,436.70	3	0.0021	1.4	35	46
SOM Ax	20151203SMOAX (F021100SOMax)	triple helix repeat family protein [Haemophilus parasuis H465]	TRINITY_DN53149_c0_g1_i1\gi|529271517|gb|EQA14079.1|collagen	triple helix repeat family protein [Haemophilus parasuis H465]	100.0%	0.710%	58,429.2	16	20	92	File2536 Spectrum3630 scans: 5871	VSQDVTTYPYHK	R	D	99.7%	32.5	25.0	25.0		1,436.69	2	0.00064	0.44	35	46
SOM Ax	20151203SMOAX (F021100SOMax)	triple helix repeat family protein [Haemophilus parasuis H465]	TRINITY_DN53149_c0_g1_i1\gi|529271517|gb|EQA14079.1|collagen	triple helix repeat family protein [Haemophilus parasuis H465]	100.0%	0.710%	58,429.2	16	20	92	File2536 Spectrum3997 scans: 6275	VSQDVTTYPYHK	R	D	99.7%	43.8	25.0	37.4		1,436.69	2	0.00088	0.61	35	46
SOM Ax	20151203SMOAX (F021100SOMax)	triple helix repeat family protein [Haemophilus parasuis H465]	TRINITY_DN53149_c0_g1_i1\gi|529271517|gb|EQA14079.1|collagen	triple helix repeat family protein [Haemophilus parasuis H465]	100.0%	0.710%	58,429.2	16	20	92	File2536 Spectrum3875 scans: 6141	VSQDVTTYPYHK	R	D	99.7%	42.0	25.0	37.3		1,436.69	3	-0.00077	-0.53	35	46
SOM Ax	20151203SMOAX (F021100SOMax)	triple helix repeat family protein [Haemophilus parasuis H465]	TRINITY_DN53149_c0_g1_i1\gi|529271517|gb|EQA14079.1|collagen	triple helix repeat family protein [Haemophilus parasuis H465]	100.0%	0.710%	58,429.2	16	20	92	File2536 Spectrum3785 scans: 6042	VSQDVTTYPYHK	R	D	99.7%	43.5	25.0	36.8		1,436.69	3	0.00070	0.49	35	46
SOM Ax	20151203SMOAX (F021100SOMax)	triple helix repeat family protein [Haemophilus parasuis H465]	TRINITY_DN53149_c0_g1_i1\gi|529271517|gb|EQA14079.1|collagen	triple helix repeat family protein [Haemophilus parasuis H465]	100.0%	0.710%	58,429.2	16	20	92	File2536 Spectrum3727 scans: 5978	VSQDVTTYPYHK	R	D	99.7%	59.7	25.0	53.0		1,436.69	2	-0.0012	-0.82	35	46
SOM Ax	20151203SMOAX (F021100SOMax)	triple helix repeat family protein [Haemophilus parasuis H465]	TRINITY_DN53149_c0_g1_i1\gi|529271517|gb|EQA14079.1|collagen	triple helix repeat family protein [Haemophilus parasuis H465]	100.0%	0.710%	58,429.2	16	20	92	File2536 Spectrum3694 scans: 5942	VSQDVTTYPYHK	R	D	99.7%	50.4	25.0	44.2		1,436.69	3	-0.0010	-0.72	35	46
SOM Ax	20151203SMOAX (F021100SOMax)	triple helix repeat family protein [Haemophilus parasuis H465]	TRINITY_DN53149_c0_g1_i1\gi|529271517|gb|EQA14079.1|collagen	triple helix repeat family protein [Haemophilus parasuis H465]	100.0%	0.710%	58,429.2	16	20	92	File2536 Spectrum3955 scans: 6229	VSQDVTTYPYHK	R	D	99.7%	52.5	25.0	45.0		1,436.69	3	-0.0011	-0.78	35	46
SOM Ax	20151203SMOAX (F021100SOMax)	triple helix repeat family protein [Haemophilus parasuis H465]	TRINITY_DN53149_c0_g1_i1\gi|529271517|gb|EQA14079.1|collagen	triple helix repeat family protein [Haemophilus parasuis H465]	100.0%	0.710%	58,429.2	16	20	92	File2536 Spectrum3895 scans: 6163	VSQDVTTYPYHK	R	D	99.7%	60.2	25.0	52.1		1,436.69	2	0.00040	0.28	35	46
SOM Ax	20151203SMOAX (F021100SOMax)	triple helix repeat family protein [Haemophilus parasuis H465]	TRINITY_DN53149_c0_g1_i1\gi|529271517|gb|EQA14079.1|collagen	triple helix repeat family protein [Haemophilus parasuis H465]	100.0%	0.710%	58,429.2	16	20	92	File2536 Spectrum3813 scans: 6073	VSQDVTTYPYHK	R	D	99.7%	60.3	25.0	49.5		1,436.69	2	0.00016	0.11	35	46
SOM Ax	20151203SMOAX (F021100SOMax)	TRINITY_DN53166_c0_g1_i1\NA	TRINITY_DN53166_c0_g1_i1\NA	TRINITY_DN53166_c0_g1_i1\NA	97.8%	0.00771%	22,310.3	1	1	1	File2536 Spectrum10040 scans: 12947	YINTCDYVSSDFVK	R	G	99.7%	78.3	25.0	76.7	Carbamidomethyl (+57)	1,709.77	2	0.012	6.9	97	110
SOM Ax	20151203SMOAX (F021100SOMax)	collagen alpha-1(VI) chain-like [Xenopus laevis]	TRINITY_DN53417_c0_g1_i4\gi|1069398184|ref|XP_018094395.1|PREDICTED:	collagen alpha-1(VI) chain-like [Xenopus laevis]	100.0%	0.0540%	44,685.0	2	2	7	File2536 Spectrum5338 scans: 7751	CSVIENIGGK	K	V	99.7%	56.6	25.0	48.0	Carbamidomethyl (+57)	1,075.53	2	-0.0050	-4.7	377	386
SOM Ax	20151203SMOAX (F021100SOMax)	collagen alpha-1(VI) chain-like [Xenopus laevis]	TRINITY_DN53417_c0_g1_i4\gi|1069398184|ref|XP_018094395.1|PREDICTED:	collagen alpha-1(VI) chain-like [Xenopus laevis]	100.0%	0.0540%	44,685.0	2	2	7	File2536 Spectrum5254 scans: 7658	CSVIENIGGK	K	V	99.7%	56.4	25.0	48.4	Carbamidomethyl (+57)	1,075.53	2	-0.0034	-3.2	377	386
SOM Ax	20151203SMOAX (F021100SOMax)	collagen alpha-1(VI) chain-like [Xenopus laevis]	TRINITY_DN53417_c0_g1_i4\gi|1069398184|ref|XP_018094395.1|PREDICTED:	collagen alpha-1(VI) chain-like [Xenopus laevis]	100.0%	0.0540%	44,685.0	2	2	7	File2536 Spectrum5420 scans: 7846	CSVIENIGGK	K	V	99.7%	55.4	25.0	48.4	Carbamidomethyl (+57)	1,075.53	2	-0.0020	-1.8	377	386
SOM Ax	20151203SMOAX (F021100SOMax)	collagen alpha-1(VI) chain-like [Xenopus laevis]	TRINITY_DN53417_c0_g1_i4\gi|1069398184|ref|XP_018094395.1|PREDICTED:	collagen alpha-1(VI) chain-like [Xenopus laevis]	100.0%	0.0540%	44,685.0	2	2	7	File2536 Spectrum6027 scans: 8528	VDCSTLPATSTPYR	K	M	99.7%	41.8	25.0	41.8	Carbamidomethyl (+57)	1,566.74	2	0.0037	2.4	387	400
SOM Ax	20151203SMOAX (F021100SOMax)	collagen alpha-1(VI) chain-like [Xenopus laevis]	TRINITY_DN53417_c0_g1_i4\gi|1069398184|ref|XP_018094395.1|PREDICTED:	collagen alpha-1(VI) chain-like [Xenopus laevis]	100.0%	0.0540%	44,685.0	2	2	7	File2536 Spectrum6272 scans: 8797	VDCSTLPATSTPYR	K	M	99.7%	47.0	25.0	47.0	Carbamidomethyl (+57)	1,566.73	2	-0.00059	-0.37	387	400
SOM Ax	20151203SMOAX (F021100SOMax)	collagen alpha-1(VI) chain-like [Xenopus laevis]	TRINITY_DN53417_c0_g1_i4\gi|1069398184|ref|XP_018094395.1|PREDICTED:	collagen alpha-1(VI) chain-like [Xenopus laevis]	100.0%	0.0540%	44,685.0	2	2	7	File2536 Spectrum6185 scans: 8702	VDCSTLPATSTPYR	K	M	99.7%	61.2	25.0	61.2	Carbamidomethyl (+57)	1,566.74	2	0.0030	1.9	387	400
SOM Ax	20151203SMOAX (F021100SOMax)	collagen alpha-1(VI) chain-like [Xenopus laevis]	TRINITY_DN53417_c0_g1_i4\gi|1069398184|ref|XP_018094395.1|PREDICTED:	collagen alpha-1(VI) chain-like [Xenopus laevis]	100.0%	0.0540%	44,685.0	2	2	7	File2536 Spectrum6104 scans: 8613	VDCSTLPATSTPYR	K	M	99.7%	60.2	25.0	60.2	Carbamidomethyl (+57)	1,566.74	2	0.00087	0.56	387	400
SOM Ax	20151203SMOAX (F021100SOMax)	sushi, von Willebrand factor type A, EGF and pentraxin domain-containing protein 1-like [Parasteatoda tepidariorum]	TRINITY_DN54300_c1_g1_i1\gi|1009579576|ref|XP_015921247.1|PREDICTED:	sushi, von Willebrand factor type A, EGF and pentraxin domain-containing protein 1-like [Parasteatoda tepidariorum]	100.0%	0.0694%	37,404.5	3	3	9	File2536 Spectrum12209 scans: 15336	ELLEILTR	K	C	99.0%	39.8	25.0	6.77		985.58	2	-0.0000019	-0.0020	294	301
SOM Ax	20151203SMOAX (F021100SOMax)	sushi, von Willebrand factor type A, EGF and pentraxin domain-containing protein 1-like [Parasteatoda tepidariorum]	TRINITY_DN54300_c1_g1_i1\gi|1009579576|ref|XP_015921247.1|PREDICTED:	sushi, von Willebrand factor type A, EGF and pentraxin domain-containing protein 1-like [Parasteatoda tepidariorum]	100.0%	0.0694%	37,404.5	3	3	9	File2536 Spectrum12050 scans: 15161	ELLEILTR	K	C	99.0%	39.9	25.0	6.75		985.58	2	0.00018	0.18	294	301
SOM Ax	20151203SMOAX (F021100SOMax)	sushi, von Willebrand factor type A, EGF and pentraxin domain-containing protein 1-like [Parasteatoda tepidariorum]	TRINITY_DN54300_c1_g1_i1\gi|1009579576|ref|XP_015921247.1|PREDICTED:	sushi, von Willebrand factor type A, EGF and pentraxin domain-containing protein 1-like [Parasteatoda tepidariorum]	100.0%	0.0694%	37,404.5	3	3	9	File2536 Spectrum12129 scans: 15248	ELLEILTR	K	C	99.0%	42.4	25.0	9.28		985.58	2	0.00042	0.42	294	301
SOM Ax	20151203SMOAX (F021100SOMax)	sushi, von Willebrand factor type A, EGF and pentraxin domain-containing protein 1-like [Parasteatoda tepidariorum]	TRINITY_DN54300_c1_g1_i1\gi|1009579576|ref|XP_015921247.1|PREDICTED:	sushi, von Willebrand factor type A, EGF and pentraxin domain-containing protein 1-like [Parasteatoda tepidariorum]	100.0%	0.0694%	37,404.5	3	3	9	File2536 Spectrum11972 scans: 15075	ELLEILTR	K	C	99.0%	46.0	25.0	0.000		985.58	2	0.00018	0.18	294	301
SOM Ax	20151203SMOAX (F021100SOMax)	sushi, von Willebrand factor type A, EGF and pentraxin domain-containing protein 1-like [Parasteatoda tepidariorum]	TRINITY_DN54300_c1_g1_i1\gi|1009579576|ref|XP_015921247.1|PREDICTED:	sushi, von Willebrand factor type A, EGF and pentraxin domain-containing protein 1-like [Parasteatoda tepidariorum]	100.0%	0.0694%	37,404.5	3	3	9	File2536 Spectrum12289 scans: 15424	ELLEILTR	K	C	99.0%	59.3	25.0	0.000		985.58	2	-0.00012	-0.12	294	301
SOM Ax	20151203SMOAX (F021100SOMax)	sushi, von Willebrand factor type A, EGF and pentraxin domain-containing protein 1-like [Parasteatoda tepidariorum]	TRINITY_DN54300_c1_g1_i1\gi|1009579576|ref|XP_015921247.1|PREDICTED:	sushi, von Willebrand factor type A, EGF and pentraxin domain-containing protein 1-like [Parasteatoda tepidariorum]	100.0%	0.0694%	37,404.5	3	3	9	File2536 Spectrum7855 scans: 10541	QAHYVSYVEPNEEDGFK	K	I	99.7%	59.0	25.0	58.6		2,010.89	3	-0.0083	-4.1	185	201
SOM Ax	20151203SMOAX (F021100SOMax)	sushi, von Willebrand factor type A, EGF and pentraxin domain-containing protein 1-like [Parasteatoda tepidariorum]	TRINITY_DN54300_c1_g1_i1\gi|1009579576|ref|XP_015921247.1|PREDICTED:	sushi, von Willebrand factor type A, EGF and pentraxin domain-containing protein 1-like [Parasteatoda tepidariorum]	100.0%	0.0694%	37,404.5	3	3	9	File2536 Spectrum6763 scans: 9338	VIEEGVFSR	K	G	99.7%	55.0	25.0	35.2		1,034.54	2	0.00084	0.81	240	248
SOM Ax	20151203SMOAX (F021100SOMax)	sushi, von Willebrand factor type A, EGF and pentraxin domain-containing protein 1-like [Parasteatoda tepidariorum]	TRINITY_DN54300_c1_g1_i1\gi|1009579576|ref|XP_015921247.1|PREDICTED:	sushi, von Willebrand factor type A, EGF and pentraxin domain-containing protein 1-like [Parasteatoda tepidariorum]	100.0%	0.0694%	37,404.5	3	3	9	File2536 Spectrum6685 scans: 9252	VIEEGVFSR	K	G	99.7%	58.3	25.0	38.1		1,034.54	2	0.00058	0.56	240	248
SOM Ax	20151203SMOAX (F021100SOMax)	sushi, von Willebrand factor type A, EGF and pentraxin domain-containing protein 1-like [Parasteatoda tepidariorum]	TRINITY_DN54300_c1_g1_i1\gi|1009579576|ref|XP_015921247.1|PREDICTED:	sushi, von Willebrand factor type A, EGF and pentraxin domain-containing protein 1-like [Parasteatoda tepidariorum]	100.0%	0.0694%	37,404.5	3	3	9	File2536 Spectrum6843 scans: 9426	VIEEGVFSR	K	G	99.7%	58.1	25.0	38.2		1,034.54	2	0.00022	0.21	240	248
SOM Ax	20151203SMOAX (F021100SOMax)	fibril-forming collagen alpha chain-like [Amyelois transitella]	TRINITY_DN54322_c0_g1_i1\gi|913314577|ref|XP_013188122.1|PREDICTED:	fibril-forming collagen alpha chain-like [Amyelois transitella]	100.0%	0.0386%	36,851.2	2	2	5	File2536 Spectrum1143 scans: 3134	GHTGPAGAAGVDGADGAK	K	G	99.7%	55.0	25.0	46.4		1,507.70	3	0.00061	0.41	245	262
SOM Ax	20151203SMOAX (F021100SOMax)	fibril-forming collagen alpha chain-like [Amyelois transitella]	TRINITY_DN54322_c0_g1_i1\gi|913314577|ref|XP_013188122.1|PREDICTED:	fibril-forming collagen alpha chain-like [Amyelois transitella]	100.0%	0.0386%	36,851.2	2	2	5	File2536 Spectrum5242 scans: 7645	GNAGPIGFR	K	G	99.7%	38.5	25.0	29.9		887.46	2	-0.0011	-1.2	263	271
SOM Ax	20151203SMOAX (F021100SOMax)	fibril-forming collagen alpha chain-like [Amyelois transitella]	TRINITY_DN54322_c0_g1_i1\gi|913314577|ref|XP_013188122.1|PREDICTED:	fibril-forming collagen alpha chain-like [Amyelois transitella]	100.0%	0.0386%	36,851.2	2	2	5	File2536 Spectrum5497 scans: 7934	GNAGPIGFR	K	G	99.7%	42.0	25.0	34.6		887.46	2	-0.0019	-2.1	263	271
SOM Ax	20151203SMOAX (F021100SOMax)	fibril-forming collagen alpha chain-like [Amyelois transitella]	TRINITY_DN54322_c0_g1_i1\gi|913314577|ref|XP_013188122.1|PREDICTED:	fibril-forming collagen alpha chain-like [Amyelois transitella]	100.0%	0.0386%	36,851.2	2	2	5	File2536 Spectrum5328 scans: 7740	GNAGPIGFR	K	G	99.7%	43.7	25.0	34.7		887.46	2	-0.0014	-1.6	263	271
SOM Ax	20151203SMOAX (F021100SOMax)	fibril-forming collagen alpha chain-like [Amyelois transitella]	TRINITY_DN54322_c0_g1_i1\gi|913314577|ref|XP_013188122.1|PREDICTED:	fibril-forming collagen alpha chain-like [Amyelois transitella]	100.0%	0.0386%	36,851.2	2	2	5	File2536 Spectrum5412 scans: 7836	GNAGPIGFR	K	G	99.7%	43.7	25.0	36.8		887.46	2	-0.00080	-0.90	263	271
SOM Ax	20151203SMOAX (F021100SOMax)	TRINITY_DN54518_c0_g1_i3\NA	TRINITY_DN54518_c0_g1_i3\NA	TRINITY_DN54518_c0_g1_i3\NA	99.9%	0.0154%	39,712.8	1	1	2	File2536 Spectrum6620 scans: 9180	QIFHSLNPTR	R	K	95.3%	18.6	25.0	9.61		1,211.64	3	-0.000018	-0.015	191	200
SOM Ax	20151203SMOAX (F021100SOMax)	TRINITY_DN54518_c0_g1_i3\NA	TRINITY_DN54518_c0_g1_i3\NA	TRINITY_DN54518_c0_g1_i3\NA	99.9%	0.0154%	39,712.8	1	1	2	File2536 Spectrum6510 scans: 9059	QIFHSLNPTR	R	K	99.7%	29.5	25.0	24.2		1,211.64	3	0.00046	0.38	191	200
SOM Ax	20151203SMOAX (F021100SOMax)	sushi, von Willebrand factor type A, EGF and pentraxin domain-containing protein 1-like isoform X2 [Acropora digitifera]	TRINITY_DN55376_c0_g1_i1\gi|1005481027|ref|XP_015777236.1|PREDICTED:	sushi, von Willebrand factor type A, EGF and pentraxin domain-containing protein 1-like isoform X2 [Acropora digitifera]	100.0%	0.00771%	37,721.3	1	1	1	File2536 Spectrum11595 scans: 14660	ASFNVFYYDVSEKR	R	C	99.7%	28.2	25.0	18.5		1,723.82	3	-0.0026	-1.5	241	254
SOM Ax	20151203SMOAX (F021100SOMax)	low-density lipoprotein receptor-related protein 6 isoform X1 [Orcinus orca]	TRINITY_DN55506_c0_g1_i1\gi|466065034|ref|XP_004281190.1|PREDICTED:	low-density lipoprotein receptor-related protein 6 isoform X1 [Orcinus orca]	100.0%	0.0231%	185,777.5	2	2	3	File2536 Spectrum14388 scans: 17741	FPLDIALDPYGK	K	Q	99.7%	38.0	25.0	30.5		1,347.71	2	0.0022	1.6	1035	1046
SOM Ax	20151203SMOAX (F021100SOMax)	low-density lipoprotein receptor-related protein 6 isoform X1 [Orcinus orca]	TRINITY_DN55506_c0_g1_i1\gi|466065034|ref|XP_004281190.1|PREDICTED:	low-density lipoprotein receptor-related protein 6 isoform X1 [Orcinus orca]	100.0%	0.0231%	185,777.5	2	2	3	File2536 Spectrum14486 scans: 17849	FPLDIALDPYGK	K	Q	99.7%	46.2	25.0	33.1		1,347.71	2	0.0017	1.2	1035	1046
SOM Ax	20151203SMOAX (F021100SOMax)	low-density lipoprotein receptor-related protein 6 isoform X1 [Orcinus orca]	TRINITY_DN55506_c0_g1_i1\gi|466065034|ref|XP_004281190.1|PREDICTED:	low-density lipoprotein receptor-related protein 6 isoform X1 [Orcinus orca]	100.0%	0.0231%	185,777.5	2	2	3	File2536 Spectrum16548 scans: 20134	LISLDTPDNIAVVLPIHNVLR	R	A	98.6%	24.1	25.0	24.1		2,311.33	3	0.0043	1.9	357	377
SOM Ax	20151203SMOAX (F021100SOMax)	TRINITY_DN55669_c0_g3_i8\NA	TRINITY_DN55669_c0_g3_i8\NA	TRINITY_DN55669_c0_g3_i8\NA	100.0%	0.0617%	22,774.7	3	4	8	File2536 Spectrum2749 scans: 4902	DSENQELEADEAEKR	R	G	99.7%	63.3	25.0	60.2		1,761.76	3	-0.0047	-2.7	30	44
SOM Ax	20151203SMOAX (F021100SOMax)	TRINITY_DN55669_c0_g3_i8\NA	TRINITY_DN55669_c0_g3_i8\NA	TRINITY_DN55669_c0_g3_i8\NA	100.0%	0.0617%	22,774.7	3	4	8	File2536 Spectrum2951 scans: 5124	DSENQELEADETEK	R	R	99.7%	65.2	25.0	65.2		1,635.68	2	0.00090	0.55	15	28
SOM Ax	20151203SMOAX (F021100SOMax)	TRINITY_DN55669_c0_g3_i8\NA	TRINITY_DN55669_c0_g3_i8\NA	TRINITY_DN55669_c0_g3_i8\NA	100.0%	0.0617%	22,774.7	3	4	8	File2536 Spectrum2238 scans: 4340	DSENQELEADETEKR	R	D	99.7%	58.9	25.0	58.9		1,791.79	2	0.012	6.5	15	29
SOM Ax	20151203SMOAX (F021100SOMax)	TRINITY_DN55669_c0_g3_i8\NA	TRINITY_DN55669_c0_g3_i8\NA	TRINITY_DN55669_c0_g3_i8\NA	100.0%	0.0617%	22,774.7	3	4	8	File2536 Spectrum2360 scans: 4474	DSENQELEADETEKR	R	D	99.7%	55.2	25.0	55.2		1,791.77	2	-0.0020	-1.1	15	29
SOM Ax	20151203SMOAX (F021100SOMax)	TRINITY_DN55669_c0_g3_i8\NA	TRINITY_DN55669_c0_g3_i8\NA	TRINITY_DN55669_c0_g3_i8\NA	100.0%	0.0617%	22,774.7	3	4	8	File2536 Spectrum2407 scans: 4526	DSENQELEADETEKR	R	D	99.7%	52.8	25.0	38.4		1,791.78	3	0.0061	3.4	15	29
SOM Ax	20151203SMOAX (F021100SOMax)	TRINITY_DN55669_c0_g3_i8\NA	TRINITY_DN55669_c0_g3_i8\NA	TRINITY_DN55669_c0_g3_i8\NA	100.0%	0.0617%	22,774.7	3	4	8	File2536 Spectrum2225 scans: 4326	DSENQELEADETEKR	R	D	99.7%	78.8	25.0	76.8		1,791.78	3	0.0015	0.86	15	29
SOM Ax	20151203SMOAX (F021100SOMax)	TRINITY_DN55669_c0_g3_i8\NA	TRINITY_DN55669_c0_g3_i8\NA	TRINITY_DN55669_c0_g3_i8\NA	100.0%	0.0617%	22,774.7	3	4	8	File2536 Spectrum2136 scans: 4228	DSENQELEADETEKR	R	D	99.7%	78.8	25.0	78.8		1,791.78	3	0.0024	1.4	15	29
SOM Ax	20151203SMOAX (F021100SOMax)	TRINITY_DN55669_c0_g3_i8\NA	TRINITY_DN55669_c0_g3_i8\NA	TRINITY_DN55669_c0_g3_i8\NA	100.0%	0.0617%	22,774.7	3	4	8	File2536 Spectrum2313 scans: 4423	DSENQELEADETEKR	R	D	99.7%	79.0	25.0	73.3		1,791.78	3	0.00082	0.46	15	29
SOM Ax	20151203SMOAX (F021100SOMax)	TRINITY_DN55829_c0_g1_i3\NA	TRINITY_DN55829_c0_g1_i3\NA	TRINITY_DN55829_c0_g1_i3\NA	100.0%	0.0231%	51,377.6	2	2	3	File2536 Spectrum9069 scans: 11879	AIPESVAATLTDK	R	S	99.7%	66.2	25.0	65.8		1,314.70	2	0.00094	0.71	123	135
SOM Ax	20151203SMOAX (F021100SOMax)	TRINITY_DN55829_c0_g1_i3\NA	TRINITY_DN55829_c0_g1_i3\NA	TRINITY_DN55829_c0_g1_i3\NA	100.0%	0.0231%	51,377.6	2	2	3	File2536 Spectrum9157 scans: 11976	AIPESVAATLTDK	R	S	99.7%	77.7	25.0	71.7		1,314.71	2	0.0018	1.4	123	135
SOM Ax	20151203SMOAX (F021100SOMax)	TRINITY_DN55829_c0_g1_i3\NA	TRINITY_DN55829_c0_g1_i3\NA	TRINITY_DN55829_c0_g1_i3\NA	100.0%	0.0231%	51,377.6	2	2	3	File2536 Spectrum10688 scans: 13660	DVSTGFPDFETR	K	I	99.7%	42.1	25.0	42.1		1,369.62	2	-0.000082	-0.060	85	96
SOM Ax	20151203SMOAX (F021100SOMax)	uncharacterized protein LOC107344641 isoform X2 [Acropora digitifera]	TRINITY_DN55882_c0_g1_i1\gi|1005422265|ref|XP_015765828.1|PREDICTED:	uncharacterized protein LOC107344641 isoform X2 [Acropora digitifera]	100.0%	0.193%	76,562.9	9	9	25	File2536 Spectrum9418 scans: 12263	EIGEEILIK	K	S	98.6%	24.5	25.0	15.5		1,042.59	2	-0.0011	-1.0	582	590
SOM Ax	20151203SMOAX (F021100SOMax)	uncharacterized protein LOC107344641 isoform X2 [Acropora digitifera]	TRINITY_DN55882_c0_g1_i1\gi|1005422265|ref|XP_015765828.1|PREDICTED:	uncharacterized protein LOC107344641 isoform X2 [Acropora digitifera]	100.0%	0.193%	76,562.9	9	9	25	File2536 Spectrum9333 scans: 12170	EIGEEILIK	K	S	99.7%	34.4	25.0	25.5		1,042.59	2	-0.00072	-0.69	582	590
SOM Ax	20151203SMOAX (F021100SOMax)	uncharacterized protein LOC107344641 isoform X2 [Acropora digitifera]	TRINITY_DN55882_c0_g1_i1\gi|1005422265|ref|XP_015765828.1|PREDICTED:	uncharacterized protein LOC107344641 isoform X2 [Acropora digitifera]	100.0%	0.193%	76,562.9	9	9	25	File2536 Spectrum10631 scans: 13597	GKLETYFIEDSTGVAK	K	K	99.7%	30.8	25.0	21.7		1,756.89	3	0.0020	1.1	358	373
SOM Ax	20151203SMOAX (F021100SOMax)	uncharacterized protein LOC107344641 isoform X2 [Acropora digitifera]	TRINITY_DN55882_c0_g1_i1\gi|1005422265|ref|XP_015765828.1|PREDICTED:	uncharacterized protein LOC107344641 isoform X2 [Acropora digitifera]	100.0%	0.193%	76,562.9	9	9	25	File2536 Spectrum10445 scans: 13393	GKLETYFIEDSTGVAK	K	K	99.7%	38.5	25.0	28.9		1,756.89	3	0.0034	1.9	358	373
SOM Ax	20151203SMOAX (F021100SOMax)	uncharacterized protein LOC107344641 isoform X2 [Acropora digitifera]	TRINITY_DN55882_c0_g1_i1\gi|1005422265|ref|XP_015765828.1|PREDICTED:	uncharacterized protein LOC107344641 isoform X2 [Acropora digitifera]	100.0%	0.193%	76,562.9	9	9	25	File2536 Spectrum10524 scans: 13480	GKLETYFIEDSTGVAK	K	K	99.7%	42.9	25.0	33.8		1,756.89	3	0.0036	2.0	358	373
SOM Ax	20151203SMOAX (F021100SOMax)	uncharacterized protein LOC107344641 isoform X2 [Acropora digitifera]	TRINITY_DN55882_c0_g1_i1\gi|1005422265|ref|XP_015765828.1|PREDICTED:	uncharacterized protein LOC107344641 isoform X2 [Acropora digitifera]	100.0%	0.193%	76,562.9	9	9	25	File2536 Spectrum10237 scans: 13164	LETYFIEDSTGVAK	K	K	99.7%	63.2	25.0	60.1		1,571.77	2	0.0021	1.3	360	373
SOM Ax	20151203SMOAX (F021100SOMax)	uncharacterized protein LOC107344641 isoform X2 [Acropora digitifera]	TRINITY_DN55882_c0_g1_i1\gi|1005422265|ref|XP_015765828.1|PREDICTED:	uncharacterized protein LOC107344641 isoform X2 [Acropora digitifera]	100.0%	0.193%	76,562.9	9	9	25	File2536 Spectrum12833 scans: 16022	NLPMVEGLLSYR	K	K	99.7%	55.4	25.0	55.4	Oxidation (+16)	1,406.73	2	0.0073	5.2	400	411
SOM Ax	20151203SMOAX (F021100SOMax)	uncharacterized protein LOC107344641 isoform X2 [Acropora digitifera]	TRINITY_DN55882_c0_g1_i1\gi|1005422265|ref|XP_015765828.1|PREDICTED:	uncharacterized protein LOC107344641 isoform X2 [Acropora digitifera]	100.0%	0.193%	76,562.9	9	9	25	File2536 Spectrum12511 scans: 15668	NLPMVEGLLSYR	K	K	99.7%	55.7	25.0	55.7	Oxidation (+16)	1,406.72	2	-0.0017	-1.2	400	411
SOM Ax	20151203SMOAX (F021100SOMax)	uncharacterized protein LOC107344641 isoform X2 [Acropora digitifera]	TRINITY_DN55882_c0_g1_i1\gi|1005422265|ref|XP_015765828.1|PREDICTED:	uncharacterized protein LOC107344641 isoform X2 [Acropora digitifera]	100.0%	0.193%	76,562.9	9	9	25	File2536 Spectrum12589 scans: 15754	NLPMVEGLLSYR	K	K	99.7%	55.8	25.0	55.8	Oxidation (+16)	1,406.72	2	-0.00074	-0.52	400	411
SOM Ax	20151203SMOAX (F021100SOMax)	uncharacterized protein LOC107344641 isoform X2 [Acropora digitifera]	TRINITY_DN55882_c0_g1_i1\gi|1005422265|ref|XP_015765828.1|PREDICTED:	uncharacterized protein LOC107344641 isoform X2 [Acropora digitifera]	100.0%	0.193%	76,562.9	9	9	25	File2536 Spectrum12432 scans: 15581	NLPMVEGLLSYR	K	K	99.7%	58.0	25.0	57.3	Oxidation (+16)	1,406.72	2	-0.00086	-0.61	400	411
SOM Ax	20151203SMOAX (F021100SOMax)	uncharacterized protein LOC107344641 isoform X2 [Acropora digitifera]	TRINITY_DN55882_c0_g1_i1\gi|1005422265|ref|XP_015765828.1|PREDICTED:	uncharacterized protein LOC107344641 isoform X2 [Acropora digitifera]	100.0%	0.193%	76,562.9	9	9	25	File2536 Spectrum12669 scans: 15842	NLPMVEGLLSYR	K	K	99.7%	65.5	25.0	65.5	Oxidation (+16)	1,406.72	2	0.0016	1.1	400	411
SOM Ax	20151203SMOAX (F021100SOMax)	uncharacterized protein LOC107344641 isoform X2 [Acropora digitifera]	TRINITY_DN55882_c0_g1_i1\gi|1005422265|ref|XP_015765828.1|PREDICTED:	uncharacterized protein LOC107344641 isoform X2 [Acropora digitifera]	100.0%	0.193%	76,562.9	9	9	25	File2536 Spectrum12751 scans: 15932	NLPMVEGLLSYR	K	K	99.7%	68.3	25.0	64.4	Oxidation (+16)	1,406.72	2	0.00060	0.43	400	411
SOM Ax	20151203SMOAX (F021100SOMax)	uncharacterized protein LOC107344641 isoform X2 [Acropora digitifera]	TRINITY_DN55882_c0_g1_i1\gi|1005422265|ref|XP_015765828.1|PREDICTED:	uncharacterized protein LOC107344641 isoform X2 [Acropora digitifera]	100.0%	0.193%	76,562.9	9	9	25	File2536 Spectrum2957 scans: 5131	QLASFNQK	R	L	94.9%	19.9	25.0	16.4		934.49	2	-0.00054	-0.58	446	453
SOM Ax	20151203SMOAX (F021100SOMax)	uncharacterized protein LOC107344641 isoform X2 [Acropora digitifera]	TRINITY_DN55882_c0_g1_i1\gi|1005422265|ref|XP_015765828.1|PREDICTED:	uncharacterized protein LOC107344641 isoform X2 [Acropora digitifera]	100.0%	0.193%	76,562.9	9	9	25	File2536 Spectrum13443 scans: 16693	QLDSYSSLGEIFNPAK	R	D	99.7%	79.9	25.0	77.8		1,767.86	2	-0.0033	-1.9	67	82
SOM Ax	20151203SMOAX (F021100SOMax)	uncharacterized protein LOC107344641 isoform X2 [Acropora digitifera]	TRINITY_DN55882_c0_g1_i1\gi|1005422265|ref|XP_015765828.1|PREDICTED:	uncharacterized protein LOC107344641 isoform X2 [Acropora digitifera]	100.0%	0.193%	76,562.9	9	9	25	File2536 Spectrum13598 scans: 16864	QLDSYSSLGEIFNPAK	R	D	99.7%	107	25.0	103		1,767.87	2	0.0020	1.1	67	82
SOM Ax	20151203SMOAX (F021100SOMax)	uncharacterized protein LOC107344641 isoform X2 [Acropora digitifera]	TRINITY_DN55882_c0_g1_i1\gi|1005422265|ref|XP_015765828.1|PREDICTED:	uncharacterized protein LOC107344641 isoform X2 [Acropora digitifera]	100.0%	0.193%	76,562.9	9	9	25	File2536 Spectrum13517 scans: 16775	QLDSYSSLGEIFNPAK	R	D	99.7%	116	25.0	108		1,767.87	2	0.0037	2.1	67	82
SOM Ax	20151203SMOAX (F021100SOMax)	uncharacterized protein LOC107344641 isoform X2 [Acropora digitifera]	TRINITY_DN55882_c0_g1_i1\gi|1005422265|ref|XP_015765828.1|PREDICTED:	uncharacterized protein LOC107344641 isoform X2 [Acropora digitifera]	100.0%	0.193%	76,562.9	9	9	25	File2536 Spectrum9344 scans: 12182	TGVTNPGGAIFIR	K	-	99.7%	44.5	25.0	44.5		1,301.71	2	0.00094	0.72	675	687
SOM Ax	20151203SMOAX (F021100SOMax)	uncharacterized protein LOC107344641 isoform X2 [Acropora digitifera]	TRINITY_DN55882_c0_g1_i1\gi|1005422265|ref|XP_015765828.1|PREDICTED:	uncharacterized protein LOC107344641 isoform X2 [Acropora digitifera]	100.0%	0.193%	76,562.9	9	9	25	File2536 Spectrum9582 scans: 12444	TGVTNPGGAIFIR	K	-	99.7%	69.1	25.0	69.1		1,301.71	2	0.0011	0.81	675	687
SOM Ax	20151203SMOAX (F021100SOMax)	uncharacterized protein LOC107344641 isoform X2 [Acropora digitifera]	TRINITY_DN55882_c0_g1_i1\gi|1005422265|ref|XP_015765828.1|PREDICTED:	uncharacterized protein LOC107344641 isoform X2 [Acropora digitifera]	100.0%	0.193%	76,562.9	9	9	25	File2536 Spectrum9422 scans: 12268	TGVTNPGGAIFIR	K	-	99.7%	69.2	25.0	64.8		1,301.71	2	0.00020	0.15	675	687
SOM Ax	20151203SMOAX (F021100SOMax)	uncharacterized protein LOC107344641 isoform X2 [Acropora digitifera]	TRINITY_DN55882_c0_g1_i1\gi|1005422265|ref|XP_015765828.1|PREDICTED:	uncharacterized protein LOC107344641 isoform X2 [Acropora digitifera]	100.0%	0.193%	76,562.9	9	9	25	File2536 Spectrum9502 scans: 12356	TGVTNPGGAIFIR	K	-	99.7%	69.4	25.0	67.3		1,301.71	2	0.00032	0.24	675	687
SOM Ax	20151203SMOAX (F021100SOMax)	uncharacterized protein LOC107344641 isoform X2 [Acropora digitifera]	TRINITY_DN55882_c0_g1_i1\gi|1005422265|ref|XP_015765828.1|PREDICTED:	uncharacterized protein LOC107344641 isoform X2 [Acropora digitifera]	100.0%	0.193%	76,562.9	9	9	25	File2536 Spectrum7904 scans: 10595	YDNYGAFSYSTSSPR	R	S	99.7%	61.2	25.0	61.2		1,713.73	2	0.00042	0.24	268	282
SOM Ax	20151203SMOAX (F021100SOMax)	uncharacterized protein LOC107344641 isoform X2 [Acropora digitifera]	TRINITY_DN55882_c0_g1_i1\gi|1005422265|ref|XP_015765828.1|PREDICTED:	uncharacterized protein LOC107344641 isoform X2 [Acropora digitifera]	100.0%	0.193%	76,562.9	9	9	25	File2536 Spectrum8066 scans: 10773	YDNYGAFSYSTSSPR	R	S	99.7%	108	25.0	108		1,713.73	2	0.0038	2.2	268	282
SOM Ax	20151203SMOAX (F021100SOMax)	uncharacterized protein LOC107344641 isoform X2 [Acropora digitifera]	TRINITY_DN55882_c0_g1_i1\gi|1005422265|ref|XP_015765828.1|PREDICTED:	uncharacterized protein LOC107344641 isoform X2 [Acropora digitifera]	100.0%	0.193%	76,562.9	9	9	25	File2536 Spectrum7981 scans: 10680	YDNYGAFSYSTSSPR	R	S	99.7%	108	25.0	108		1,713.73	2	0.0023	1.3	268	282
SOM Ax	20151203SMOAX (F021100SOMax)	uncharacterized protein LOC107344641 isoform X2 [Acropora digitifera]	TRINITY_DN55882_c0_g1_i1\gi|1005422265|ref|XP_015765828.1|PREDICTED:	uncharacterized protein LOC107344641 isoform X2 [Acropora digitifera]	100.0%	0.193%	76,562.9	9	9	25	File2536 Spectrum7451 scans: 10097	YGPFLSAK	R	S	99.0%	43.6	25.0	41.1		881.46	2	-0.00038	-0.43	639	646
SOM Ax	20151203SMOAX (F021100SOMax)	uncharacterized protein LOC107344641 isoform X2 [Acropora digitifera]	TRINITY_DN55882_c0_g1_i1\gi|1005422265|ref|XP_015765828.1|PREDICTED:	uncharacterized protein LOC107344641 isoform X2 [Acropora digitifera]	100.0%	0.193%	76,562.9	9	9	25	File2536 Spectrum7534 scans: 10188	YGPFLSAK	R	S	99.0%	44.9	25.0	41.9		881.47	2	0.00024	0.27	639	646
SOM Ax	20151203SMOAX (F021100SOMax)	TRINITY_DN56000_c0_g2_i3\NA	TRINITY_DN56000_c0_g2_i3\NA	TRINITY_DN56000_c0_g2_i3\NA	100.0%	0.116%	22,112.3	3	4	15	File2536 Spectrum4791 scans: 7148	ESFPEGNETTEVK	R	K	99.7%	36.1	25.0	32.5		1,465.66	2	0.0039	2.6	30	42
SOM Ax	20151203SMOAX (F021100SOMax)	TRINITY_DN56000_c0_g2_i3\NA	TRINITY_DN56000_c0_g2_i3\NA	TRINITY_DN56000_c0_g2_i3\NA	100.0%	0.116%	22,112.3	3	4	15	File2536 Spectrum4678 scans: 7024	ESFPEGNETTEVK	R	K	99.7%	42.2	25.0	35.3		1,465.65	2	-0.0054	-3.7	30	42
SOM Ax	20151203SMOAX (F021100SOMax)	TRINITY_DN56000_c0_g2_i3\NA	TRINITY_DN56000_c0_g2_i3\NA	TRINITY_DN56000_c0_g2_i3\NA	100.0%	0.116%	22,112.3	3	4	15	File2536 Spectrum86 scans: 1968	KGGEMINVK	K	G	99.7%	43.3	25.0	24.5	Oxidation (+16)	990.52	2	-0.00016	-0.16	43	51
SOM Ax	20151203SMOAX (F021100SOMax)	TRINITY_DN56000_c0_g2_i3\NA	TRINITY_DN56000_c0_g2_i3\NA	TRINITY_DN56000_c0_g2_i3\NA	100.0%	0.116%	22,112.3	3	4	15	File2536 Spectrum176 scans: 2069	KGGEMINVK	K	G	99.7%	56.9	25.0	27.9	Oxidation (+16)	990.52	2	-0.00022	-0.22	43	51
SOM Ax	20151203SMOAX (F021100SOMax)	TRINITY_DN56000_c0_g2_i3\NA	TRINITY_DN56000_c0_g2_i3\NA	TRINITY_DN56000_c0_g2_i3\NA	100.0%	0.116%	22,112.3	3	4	15	File2536 Spectrum4107 scans: 6396	SAVEVSQIDQDNDKEVSK	K	D	99.7%	53.1	25.0	52.7		1,989.97	3	0.016	8.2	58	75
SOM Ax	20151203SMOAX (F021100SOMax)	TRINITY_DN56000_c0_g2_i3\NA	TRINITY_DN56000_c0_g2_i3\NA	TRINITY_DN56000_c0_g2_i3\NA	100.0%	0.116%	22,112.3	3	4	15	File2536 Spectrum4353 scans: 6667	SAVEVSQIDQDNDKEVSK	K	D	99.7%	56.5	25.0	49.9		1,989.95	3	0.0032	1.6	58	75
SOM Ax	20151203SMOAX (F021100SOMax)	TRINITY_DN56000_c0_g2_i3\NA	TRINITY_DN56000_c0_g2_i3\NA	TRINITY_DN56000_c0_g2_i3\NA	100.0%	0.116%	22,112.3	3	4	15	File2536 Spectrum4273 scans: 6579	SAVEVSQIDQDNDKEVSK	K	D	99.7%	65.2	25.0	62.5		1,989.95	3	0.0030	1.5	58	75
SOM Ax	20151203SMOAX (F021100SOMax)	TRINITY_DN56000_c0_g2_i3\NA	TRINITY_DN56000_c0_g2_i3\NA	TRINITY_DN56000_c0_g2_i3\NA	100.0%	0.116%	22,112.3	3	4	15	File2536 Spectrum4528 scans: 6859	SAVEVSQIDQDNDKEVSK	K	D	99.7%	67.8	25.0	59.4		1,989.95	3	0.0019	0.97	58	75
SOM Ax	20151203SMOAX (F021100SOMax)	TRINITY_DN56000_c0_g2_i3\NA	TRINITY_DN56000_c0_g2_i3\NA	TRINITY_DN56000_c0_g2_i3\NA	100.0%	0.116%	22,112.3	3	4	15	File2536 Spectrum4193 scans: 6491	SAVEVSQIDQDNDKEVSK	K	D	99.7%	71.3	25.0	65.9		1,989.96	3	0.0076	3.8	58	75
SOM Ax	20151203SMOAX (F021100SOMax)	TRINITY_DN56000_c0_g2_i3\NA	TRINITY_DN56000_c0_g2_i3\NA	TRINITY_DN56000_c0_g2_i3\NA	100.0%	0.116%	22,112.3	3	4	15	File2536 Spectrum4442 scans: 6765	SAVEVSQIDQDNDKEVSK	K	D	99.7%	84.2	25.0	81.0		1,989.95	3	0.0017	0.87	58	75
SOM Ax	20151203SMOAX (F021100SOMax)	TRINITY_DN56000_c0_g2_i3\NA	TRINITY_DN56000_c0_g2_i3\NA	TRINITY_DN56000_c0_g2_i3\NA	100.0%	0.116%	22,112.3	3	4	15	File2536 Spectrum4477 scans: 6803	SAVEVSQIDQDNDKEVSK	K	D	99.7%	86.6	25.0	86.6		1,989.95	2	0.0033	1.7	58	75
SOM Ax	20151203SMOAX (F021100SOMax)	TRINITY_DN56000_c0_g2_i3\NA	TRINITY_DN56000_c0_g2_i3\NA	TRINITY_DN56000_c0_g2_i3\NA	100.0%	0.116%	22,112.3	3	4	15	File2536 Spectrum4137 scans: 6429	SAVEVSQIDQDNDKEVSK	K	D	99.7%	91.2	25.0	91.2		1,989.95	2	0.00066	0.33	58	75
SOM Ax	20151203SMOAX (F021100SOMax)	TRINITY_DN56000_c0_g2_i3\NA	TRINITY_DN56000_c0_g2_i3\NA	TRINITY_DN56000_c0_g2_i3\NA	100.0%	0.116%	22,112.3	3	4	15	File2536 Spectrum4225 scans: 6526	SAVEVSQIDQDNDKEVSK	K	D	99.7%	103	25.0	103		1,989.96	2	0.0071	3.6	58	75
SOM Ax	20151203SMOAX (F021100SOMax)	TRINITY_DN56000_c0_g2_i3\NA	TRINITY_DN56000_c0_g2_i3\NA	TRINITY_DN56000_c0_g2_i3\NA	100.0%	0.116%	22,112.3	3	4	15	File2536 Spectrum4305 scans: 6614	SAVEVSQIDQDNDKEVSK	K	D	99.7%	103	25.0	102		1,989.95	2	0.0046	2.3	58	75
SOM Ax	20151203SMOAX (F021100SOMax)	TRINITY_DN56000_c0_g2_i3\NA	TRINITY_DN56000_c0_g2_i3\NA	TRINITY_DN56000_c0_g2_i3\NA	100.0%	0.116%	22,112.3	3	4	15	File2536 Spectrum4386 scans: 6703	SAVEVSQIDQDNDKEVSK	K	D	99.7%	114	25.0	114		1,989.95	2	0.0047	2.3	58	75
SOM Ax	20151203SMOAX (F021100SOMax)	and sushi domain-containing protein 3 [Exaiptasia pallida]	TRINITY_DN56377_c0_g1_i2\gi|999972768|gb|KXJ11942.1|CUB	and sushi domain-containing protein 3 [Exaiptasia pallida]	100.0%	0.0463%	83,975.2	3	3	6	File2536 Spectrum12255 scans: 15386	GLFIFGQK	K	V	99.0%	29.0	25.0	22.1		908.51	2	-0.0012	-1.3	273	280
SOM Ax	20151203SMOAX (F021100SOMax)	and sushi domain-containing protein 3 [Exaiptasia pallida]	TRINITY_DN56377_c0_g1_i2\gi|999972768|gb|KXJ11942.1|CUB	and sushi domain-containing protein 3 [Exaiptasia pallida]	100.0%	0.0463%	83,975.2	3	3	6	File2536 Spectrum12161 scans: 15283	GLFIFGQK	K	V	99.0%	30.0	25.0	21.0		908.51	2	-0.0016	-1.8	273	280
SOM Ax	20151203SMOAX (F021100SOMax)	and sushi domain-containing protein 3 [Exaiptasia pallida]	TRINITY_DN56377_c0_g1_i2\gi|999972768|gb|KXJ11942.1|CUB	and sushi domain-containing protein 3 [Exaiptasia pallida]	100.0%	0.0463%	83,975.2	3	3	6	File2536 Spectrum12078 scans: 15191	GLFIFGQK	K	V	99.0%	31.9	25.0	22.9		908.51	2	-0.00036	-0.40	273	280
SOM Ax	20151203SMOAX (F021100SOMax)	and sushi domain-containing protein 3 [Exaiptasia pallida]	TRINITY_DN56377_c0_g1_i2\gi|999972768|gb|KXJ11942.1|CUB	and sushi domain-containing protein 3 [Exaiptasia pallida]	100.0%	0.0463%	83,975.2	3	3	6	File2536 Spectrum12772 scans: 15955	LQYYCPPNFVFQGAR	R	I	99.7%	35.5	25.0	34.3	Carbamidomethyl (+57)	1,858.88	2	-0.0033	-1.8	160	174
SOM Ax	20151203SMOAX (F021100SOMax)	and sushi domain-containing protein 3 [Exaiptasia pallida]	TRINITY_DN56377_c0_g1_i2\gi|999972768|gb|KXJ11942.1|CUB	and sushi domain-containing protein 3 [Exaiptasia pallida]	100.0%	0.0463%	83,975.2	3	3	6	File2536 Spectrum12687 scans: 15861	LQYYCPPNFVFQGAR	R	I	99.7%	40.5	25.0	33.0	Carbamidomethyl (+57)	1,858.89	2	0.0038	2.0	160	174
SOM Ax	20151203SMOAX (F021100SOMax)	and sushi domain-containing protein 3 [Exaiptasia pallida]	TRINITY_DN56377_c0_g1_i2\gi|999972768|gb|KXJ11942.1|CUB	and sushi domain-containing protein 3 [Exaiptasia pallida]	100.0%	0.0463%	83,975.2	3	3	6	File2536 Spectrum6796 scans: 9374	LTLGCNPGYTTPQR	R	A	99.7%	68.8	25.0	68.8	Carbamidomethyl (+57)	1,576.77	2	0.0041	2.6	223	236
SOM Ax	20151203SMOAX (F021100SOMax)	uncharacterized protein LOC107344886 [Acropora digitifera]	TRINITY_DN56386_c0_g1_i1\gi|1005457874|ref|XP_015766058.1|PREDICTED:	uncharacterized protein LOC107344886 [Acropora digitifera]	100.0%	0.0154%	81,187.0	2	2	2	File2536 Spectrum16280 scans: 19831	VFFPNIPGVGILR	R	Q	99.7%	40.6	25.0	40.6		1,427.83	2	0.00014	0.097	536	548
SOM Ax	20151203SMOAX (F021100SOMax)	uncharacterized protein LOC107344886 [Acropora digitifera]	TRINITY_DN56386_c0_g1_i1\gi|1005457874|ref|XP_015766058.1|PREDICTED:	uncharacterized protein LOC107344886 [Acropora digitifera]	100.0%	0.0154%	81,187.0	2	2	2	File2536 Spectrum3171 scans: 5366	VIDDLQSR	R	V	99.0%	26.4	25.0	18.8		944.49	2	-0.00034	-0.36	286	293
SOM Ax	20151203SMOAX (F021100SOMax)	TRINITY_DN56567_c4_g1_i4\NA	TRINITY_DN56567_c4_g1_i4\NA	TRINITY_DN56567_c4_g1_i4\NA	100.0%	0.710%	32,528.1	8	13	92	File2536 Spectrum15128 scans: 18563	CLPGVSYFQDACDIFPDDAAK	K	R	99.7%	29.7	25.0	29.7	Carbamidomethyl (+57), Carbamidomethyl (+57)	2,388.04	3	0.00039	0.16	256	276
SOM Ax	20151203SMOAX (F021100SOMax)	TRINITY_DN56567_c4_g1_i4\NA	TRINITY_DN56567_c4_g1_i4\NA	TRINITY_DN56567_c4_g1_i4\NA	100.0%	0.710%	32,528.1	8	13	92	File2536 Spectrum14586 scans: 17960	CLPGVSYFQDACDIFPDDAAK	K	R	99.7%	37.3	25.0	37.3	Carbamidomethyl (+57), Carbamidomethyl (+57)	2,388.04	2	0.00075	0.31	256	276
SOM Ax	20151203SMOAX (F021100SOMax)	TRINITY_DN56567_c4_g1_i4\NA	TRINITY_DN56567_c4_g1_i4\NA	TRINITY_DN56567_c4_g1_i4\NA	100.0%	0.710%	32,528.1	8	13	92	File2536 Spectrum14917 scans: 18331	CLPGVSYFQDACDIFPDDAAK	K	R	99.7%	66.0	25.0	66.0	Carbamidomethyl (+57), Carbamidomethyl (+57)	2,388.04	2	0.0039	1.6	256	276
SOM Ax	20151203SMOAX (F021100SOMax)	TRINITY_DN56567_c4_g1_i4\NA	TRINITY_DN56567_c4_g1_i4\NA	TRINITY_DN56567_c4_g1_i4\NA	100.0%	0.710%	32,528.1	8	13	92	File2536 Spectrum18200 scans: 22024	CLPGVSYFQDACDIFPDDAAK	K	R	99.7%	69.8	25.0	67.6	Carbamidomethyl (+57), Carbamidomethyl (+57)	2,388.05	2	0.0056	2.4	256	276
SOM Ax	20151203SMOAX (F021100SOMax)	TRINITY_DN56567_c4_g1_i4\NA	TRINITY_DN56567_c4_g1_i4\NA	TRINITY_DN56567_c4_g1_i4\NA	100.0%	0.710%	32,528.1	8	13	92	File2536 Spectrum15231 scans: 18677	CLPGVSYFQDACDIFPDDAAK	K	R	99.7%	76.2	25.0	76.2	Carbamidomethyl (+57), Carbamidomethyl (+57)	2,388.04	2	-0.0012	-0.50	256	276
SOM Ax	20151203SMOAX (F021100SOMax)	TRINITY_DN56567_c4_g1_i4\NA	TRINITY_DN56567_c4_g1_i4\NA	TRINITY_DN56567_c4_g1_i4\NA	100.0%	0.710%	32,528.1	8	13	92	File2536 Spectrum14991 scans: 18413	CLPGVSYFQDACDIFPDDAAK	K	R	99.7%	77.4	25.0	77.4	Carbamidomethyl (+57), Carbamidomethyl (+57)	2,388.04	2	0.0034	1.4	256	276
SOM Ax	20151203SMOAX (F021100SOMax)	TRINITY_DN56567_c4_g1_i4\NA	TRINITY_DN56567_c4_g1_i4\NA	TRINITY_DN56567_c4_g1_i4\NA	100.0%	0.710%	32,528.1	8	13	92	File2536 Spectrum15151 scans: 18589	CLPGVSYFQDACDIFPDDAAK	K	R	99.7%	93.2	25.0	93.2	Carbamidomethyl (+57), Carbamidomethyl (+57)	2,388.04	2	0.0034	1.4	256	276
SOM Ax	20151203SMOAX (F021100SOMax)	TRINITY_DN56567_c4_g1_i4\NA	TRINITY_DN56567_c4_g1_i4\NA	TRINITY_DN56567_c4_g1_i4\NA	100.0%	0.710%	32,528.1	8	13	92	File2536 Spectrum15071 scans: 18501	CLPGVSYFQDACDIFPDDAAK	K	R	99.7%	108	25.0	108	Carbamidomethyl (+57), Carbamidomethyl (+57)	2,388.04	2	0.0042	1.7	256	276
SOM Ax	20151203SMOAX (F021100SOMax)	TRINITY_DN56567_c4_g1_i4\NA	TRINITY_DN56567_c4_g1_i4\NA	TRINITY_DN56567_c4_g1_i4\NA	100.0%	0.710%	32,528.1	8	13	92	File2536 Spectrum14150 scans: 17479	CLPGVSYFQDACDIFPDDAAKR	K	V	99.7%	37.0	25.0	36.7	Carbamidomethyl (+57), Carbamidomethyl (+57)	2,544.15	3	0.0042	1.7	256	277
SOM Ax	20151203SMOAX (F021100SOMax)	TRINITY_DN56567_c4_g1_i4\NA	TRINITY_DN56567_c4_g1_i4\NA	TRINITY_DN56567_c4_g1_i4\NA	100.0%	0.710%	32,528.1	8	13	92	File2536 Spectrum13292 scans: 16527	FPKPTVDIYHLGLK	K	N	98.4%	21.9	25.0	21.1		1,626.91	2	-0.0000019	-0.0012	186	199
SOM Ax	20151203SMOAX (F021100SOMax)	TRINITY_DN56567_c4_g1_i4\NA	TRINITY_DN56567_c4_g1_i4\NA	TRINITY_DN56567_c4_g1_i4\NA	100.0%	0.710%	32,528.1	8	13	92	File2536 Spectrum12465 scans: 15617	FPKPTVDIYHLGLK	K	N	99.1%	23.1	25.0	18.5		1,626.91	3	-0.0011	-0.69	186	199
SOM Ax	20151203SMOAX (F021100SOMax)	TRINITY_DN56567_c4_g1_i4\NA	TRINITY_DN56567_c4_g1_i4\NA	TRINITY_DN56567_c4_g1_i4\NA	100.0%	0.710%	32,528.1	8	13	92	File2536 Spectrum13578 scans: 16842	FPKPTVDIYHLGLK	K	N	99.7%	33.9	25.0	33.9		1,626.91	3	-0.0061	-3.7	186	199
SOM Ax	20151203SMOAX (F021100SOMax)	TRINITY_DN56567_c4_g1_i4\NA	TRINITY_DN56567_c4_g1_i4\NA	TRINITY_DN56567_c4_g1_i4\NA	100.0%	0.710%	32,528.1	8	13	92	File2536 Spectrum13375 scans: 16618	FPKPTVDIYHLGLK	K	N	99.7%	36.0	25.0	34.9		1,626.91	2	-0.0032	-2.0	186	199
SOM Ax	20151203SMOAX (F021100SOMax)	TRINITY_DN56567_c4_g1_i4\NA	TRINITY_DN56567_c4_g1_i4\NA	TRINITY_DN56567_c4_g1_i4\NA	100.0%	0.710%	32,528.1	8	13	92	File2536 Spectrum12503 scans: 15659	FPKPTVDIYHLGLK	K	N	99.7%	30.1	25.0	28.7		1,626.91	4	-0.00089	-0.55	186	199
SOM Ax	20151203SMOAX (F021100SOMax)	TRINITY_DN56567_c4_g1_i4\NA	TRINITY_DN56567_c4_g1_i4\NA	TRINITY_DN56567_c4_g1_i4\NA	100.0%	0.710%	32,528.1	8	13	92	File2536 Spectrum13615 scans: 16883	FPKPTVDIYHLGLK	K	N	99.7%	36.0	25.0	35.3		1,626.91	4	0.00095	0.58	186	199
SOM Ax	20151203SMOAX (F021100SOMax)	TRINITY_DN56567_c4_g1_i4\NA	TRINITY_DN56567_c4_g1_i4\NA	TRINITY_DN56567_c4_g1_i4\NA	100.0%	0.710%	32,528.1	8	13	92	File2536 Spectrum12795 scans: 15980	FPKPTVDIYHLGLK	K	N	99.7%	53.1	25.0	53.1		1,626.92	2	0.0026	1.6	186	199
SOM Ax	20151203SMOAX (F021100SOMax)	TRINITY_DN56567_c4_g1_i4\NA	TRINITY_DN56567_c4_g1_i4\NA	TRINITY_DN56567_c4_g1_i4\NA	100.0%	0.710%	32,528.1	8	13	92	File2536 Spectrum12583 scans: 15747	FPKPTVDIYHLGLK	K	N	99.7%	39.8	25.0	39.7		1,626.91	4	0.00047	0.29	186	199
SOM Ax	20151203SMOAX (F021100SOMax)	TRINITY_DN56567_c4_g1_i4\NA	TRINITY_DN56567_c4_g1_i4\NA	TRINITY_DN56567_c4_g1_i4\NA	100.0%	0.710%	32,528.1	8	13	92	File2536 Spectrum13050 scans: 16261	FPKPTVDIYHLGLK	K	N	99.7%	61.1	25.0	61.1		1,626.92	2	0.0023	1.4	186	199
SOM Ax	20151203SMOAX (F021100SOMax)	TRINITY_DN56567_c4_g1_i4\NA	TRINITY_DN56567_c4_g1_i4\NA	TRINITY_DN56567_c4_g1_i4\NA	100.0%	0.710%	32,528.1	8	13	92	File2536 Spectrum12739 scans: 15919	FPKPTVDIYHLGLK	K	N	99.7%	50.7	25.0	47.6		1,626.91	4	-0.0016	-0.99	186	199
SOM Ax	20151203SMOAX (F021100SOMax)	TRINITY_DN56567_c4_g1_i4\NA	TRINITY_DN56567_c4_g1_i4\NA	TRINITY_DN56567_c4_g1_i4\NA	100.0%	0.710%	32,528.1	8	13	92	File2536 Spectrum13499 scans: 16755	FPKPTVDIYHLGLK	K	N	99.7%	63.5	25.0	63.5		1,626.91	3	-0.0040	-2.5	186	199
SOM Ax	20151203SMOAX (F021100SOMax)	TRINITY_DN56567_c4_g1_i4\NA	TRINITY_DN56567_c4_g1_i4\NA	TRINITY_DN56567_c4_g1_i4\NA	100.0%	0.710%	32,528.1	8	13	92	File2536 Spectrum13219 scans: 16447	FPKPTVDIYHLGLK	K	N	99.7%	54.2	25.0	52.9		1,626.91	4	-0.00077	-0.48	186	199
SOM Ax	20151203SMOAX (F021100SOMax)	TRINITY_DN56567_c4_g1_i4\NA	TRINITY_DN56567_c4_g1_i4\NA	TRINITY_DN56567_c4_g1_i4\NA	100.0%	0.710%	32,528.1	8	13	92	File2536 Spectrum13537 scans: 16797	FPKPTVDIYHLGLK	K	N	99.7%	58.2	25.0	58.2		1,626.91	4	-0.00037	-0.23	186	199
SOM Ax	20151203SMOAX (F021100SOMax)	TRINITY_DN56567_c4_g1_i4\NA	TRINITY_DN56567_c4_g1_i4\NA	TRINITY_DN56567_c4_g1_i4\NA	100.0%	0.710%	32,528.1	8	13	92	File2536 Spectrum13300 scans: 16536	FPKPTVDIYHLGLK	K	N	99.7%	58.3	25.0	56.7		1,626.91	4	-0.0020	-1.2	186	199
SOM Ax	20151203SMOAX (F021100SOMax)	TRINITY_DN56567_c4_g1_i4\NA	TRINITY_DN56567_c4_g1_i4\NA	TRINITY_DN56567_c4_g1_i4\NA	100.0%	0.710%	32,528.1	8	13	92	File2536 Spectrum13139 scans: 16359	FPKPTVDIYHLGLK	K	N	99.7%	58.4	25.0	56.8		1,626.91	4	-0.0010	-0.62	186	199
SOM Ax	20151203SMOAX (F021100SOMax)	TRINITY_DN56567_c4_g1_i4\NA	TRINITY_DN56567_c4_g1_i4\NA	TRINITY_DN56567_c4_g1_i4\NA	100.0%	0.710%	32,528.1	8	13	92	File2536 Spectrum12621 scans: 15789	FPKPTVDIYHLGLK	K	N	99.7%	65.7	25.0	65.7		1,626.91	3	0.00089	0.55	186	199
SOM Ax	20151203SMOAX (F021100SOMax)	TRINITY_DN56567_c4_g1_i4\NA	TRINITY_DN56567_c4_g1_i4\NA	TRINITY_DN56567_c4_g1_i4\NA	100.0%	0.710%	32,528.1	8	13	92	File2536 Spectrum13458 scans: 16710	FPKPTVDIYHLGLK	K	N	99.7%	66.0	25.0	61.2		1,626.91	4	-0.00037	-0.23	186	199
SOM Ax	20151203SMOAX (F021100SOMax)	TRINITY_DN56567_c4_g1_i4\NA	TRINITY_DN56567_c4_g1_i4\NA	TRINITY_DN56567_c4_g1_i4\NA	100.0%	0.710%	32,528.1	8	13	92	File2536 Spectrum12979 scans: 16183	FPKPTVDIYHLGLK	K	N	99.7%	66.1	25.0	64.2		1,626.91	4	-0.00013	-0.082	186	199
SOM Ax	20151203SMOAX (F021100SOMax)	TRINITY_DN56567_c4_g1_i4\NA	TRINITY_DN56567_c4_g1_i4\NA	TRINITY_DN56567_c4_g1_i4\NA	100.0%	0.710%	32,528.1	8	13	92	File2536 Spectrum13379 scans: 16623	FPKPTVDIYHLGLK	K	N	99.7%	66.2	25.0	65.7		1,626.91	4	-0.0022	-1.4	186	199
SOM Ax	20151203SMOAX (F021100SOMax)	TRINITY_DN56567_c4_g1_i4\NA	TRINITY_DN56567_c4_g1_i4\NA	TRINITY_DN56567_c4_g1_i4\NA	100.0%	0.710%	32,528.1	8	13	92	File2536 Spectrum13179 scans: 16403	FPKPTVDIYHLGLK	K	N	99.7%	69.8	25.0	69.8		1,626.91	3	0.00035	0.22	186	199
SOM Ax	20151203SMOAX (F021100SOMax)	TRINITY_DN56567_c4_g1_i4\NA	TRINITY_DN56567_c4_g1_i4\NA	TRINITY_DN56567_c4_g1_i4\NA	100.0%	0.710%	32,528.1	8	13	92	File2536 Spectrum12660 scans: 15832	FPKPTVDIYHLGLK	K	N	99.7%	70.4	25.0	69.3		1,626.91	4	-0.00065	-0.40	186	199
SOM Ax	20151203SMOAX (F021100SOMax)	TRINITY_DN56567_c4_g1_i4\NA	TRINITY_DN56567_c4_g1_i4\NA	TRINITY_DN56567_c4_g1_i4\NA	100.0%	0.710%	32,528.1	8	13	92	File2536 Spectrum12819 scans: 16007	FPKPTVDIYHLGLK	K	N	99.7%	70.5	25.0	70.5		1,626.91	4	-0.0016	-0.99	186	199
SOM Ax	20151203SMOAX (F021100SOMax)	TRINITY_DN56567_c4_g1_i4\NA	TRINITY_DN56567_c4_g1_i4\NA	TRINITY_DN56567_c4_g1_i4\NA	100.0%	0.710%	32,528.1	8	13	92	File2536 Spectrum13059 scans: 16271	FPKPTVDIYHLGLK	K	N	99.7%	70.5	25.0	68.8		1,626.91	4	-0.0017	-1.1	186	199
SOM Ax	20151203SMOAX (F021100SOMax)	TRINITY_DN56567_c4_g1_i4\NA	TRINITY_DN56567_c4_g1_i4\NA	TRINITY_DN56567_c4_g1_i4\NA	100.0%	0.710%	32,528.1	8	13	92	File2536 Spectrum12899 scans: 16095	FPKPTVDIYHLGLK	K	N	99.7%	70.6	25.0	68.4		1,626.91	4	-0.0015	-0.92	186	199
SOM Ax	20151203SMOAX (F021100SOMax)	TRINITY_DN56567_c4_g1_i4\NA	TRINITY_DN56567_c4_g1_i4\NA	TRINITY_DN56567_c4_g1_i4\NA	100.0%	0.710%	32,528.1	8	13	92	File2536 Spectrum12971 scans: 16174	FPKPTVDIYHLGLK	K	N	99.7%	71.6	25.0	71.6		1,626.91	2	-0.0011	-0.68	186	199
SOM Ax	20151203SMOAX (F021100SOMax)	TRINITY_DN56567_c4_g1_i4\NA	TRINITY_DN56567_c4_g1_i4\NA	TRINITY_DN56567_c4_g1_i4\NA	100.0%	0.710%	32,528.1	8	13	92	File2536 Spectrum13209 scans: 16436	FPKPTVDIYHLGLK	K	N	99.7%	71.6	25.0	71.6		1,626.91	2	0.00086	0.53	186	199
SOM Ax	20151203SMOAX (F021100SOMax)	TRINITY_DN56567_c4_g1_i4\NA	TRINITY_DN56567_c4_g1_i4\NA	TRINITY_DN56567_c4_g1_i4\NA	100.0%	0.710%	32,528.1	8	13	92	File2536 Spectrum13099 scans: 16315	FPKPTVDIYHLGLK	K	N	99.7%	73.5	25.0	73.5		1,626.91	3	-0.0000079	-0.0049	186	199
SOM Ax	20151203SMOAX (F021100SOMax)	TRINITY_DN56567_c4_g1_i4\NA	TRINITY_DN56567_c4_g1_i4\NA	TRINITY_DN56567_c4_g1_i4\NA	100.0%	0.710%	32,528.1	8	13	92	File2536 Spectrum12859 scans: 16051	FPKPTVDIYHLGLK	K	N	99.7%	73.8	25.0	69.3		1,626.91	3	-0.00019	-0.12	186	199
SOM Ax	20151203SMOAX (F021100SOMax)	TRINITY_DN56567_c4_g1_i4\NA	TRINITY_DN56567_c4_g1_i4\NA	TRINITY_DN56567_c4_g1_i4\NA	100.0%	0.710%	32,528.1	8	13	92	File2536 Spectrum13019 scans: 16227	FPKPTVDIYHLGLK	K	N	99.7%	74.0	25.0	74.0		1,626.91	3	0.0011	0.66	186	199
SOM Ax	20151203SMOAX (F021100SOMax)	TRINITY_DN56567_c4_g1_i4\NA	TRINITY_DN56567_c4_g1_i4\NA	TRINITY_DN56567_c4_g1_i4\NA	100.0%	0.710%	32,528.1	8	13	92	File2536 Spectrum13339 scans: 16579	FPKPTVDIYHLGLK	K	N	99.7%	74.1	25.0	70.6		1,626.91	3	-0.0011	-0.69	186	199
SOM Ax	20151203SMOAX (F021100SOMax)	TRINITY_DN56567_c4_g1_i4\NA	TRINITY_DN56567_c4_g1_i4\NA	TRINITY_DN56567_c4_g1_i4\NA	100.0%	0.710%	32,528.1	8	13	92	File2536 Spectrum12701 scans: 15877	FPKPTVDIYHLGLK	K	N	99.7%	76.9	25.0	76.9		1,626.92	3	0.0015	0.90	186	199
SOM Ax	20151203SMOAX (F021100SOMax)	TRINITY_DN56567_c4_g1_i4\NA	TRINITY_DN56567_c4_g1_i4\NA	TRINITY_DN56567_c4_g1_i4\NA	100.0%	0.710%	32,528.1	8	13	92	File2536 Spectrum13130 scans: 16349	FPKPTVDIYHLGLK	K	N	99.7%	77.1	25.0	77.1		1,626.92	2	0.0051	3.1	186	199
SOM Ax	20151203SMOAX (F021100SOMax)	TRINITY_DN56567_c4_g1_i4\NA	TRINITY_DN56567_c4_g1_i4\NA	TRINITY_DN56567_c4_g1_i4\NA	100.0%	0.710%	32,528.1	8	13	92	File2536 Spectrum12779 scans: 15963	FPKPTVDIYHLGLK	K	N	99.7%	77.1	25.0	77.1		1,626.91	3	0.00071	0.44	186	199
SOM Ax	20151203SMOAX (F021100SOMax)	TRINITY_DN56567_c4_g1_i4\NA	TRINITY_DN56567_c4_g1_i4\NA	TRINITY_DN56567_c4_g1_i4\NA	100.0%	0.710%	32,528.1	8	13	92	File2536 Spectrum13419 scans: 16667	FPKPTVDIYHLGLK	K	N	99.7%	77.1	25.0	73.0		1,626.91	3	-0.0035	-2.1	186	199
SOM Ax	20151203SMOAX (F021100SOMax)	TRINITY_DN56567_c4_g1_i4\NA	TRINITY_DN56567_c4_g1_i4\NA	TRINITY_DN56567_c4_g1_i4\NA	100.0%	0.710%	32,528.1	8	13	92	File2536 Spectrum12939 scans: 16139	FPKPTVDIYHLGLK	K	N	99.7%	77.2	25.0	77.1		1,626.91	3	0.00053	0.33	186	199
SOM Ax	20151203SMOAX (F021100SOMax)	TRINITY_DN56567_c4_g1_i4\NA	TRINITY_DN56567_c4_g1_i4\NA	TRINITY_DN56567_c4_g1_i4\NA	100.0%	0.710%	32,528.1	8	13	92	File2536 Spectrum12544 scans: 15704	FPKPTVDIYHLGLK	K	N	99.7%	78.3	25.0	77.8		1,626.91	3	-0.0013	-0.80	186	199
SOM Ax	20151203SMOAX (F021100SOMax)	TRINITY_DN56567_c4_g1_i4\NA	TRINITY_DN56567_c4_g1_i4\NA	TRINITY_DN56567_c4_g1_i4\NA	100.0%	0.710%	32,528.1	8	13	92	File2536 Spectrum13259 scans: 16491	FPKPTVDIYHLGLK	K	N	99.7%	81.4	25.0	81.4		1,626.91	3	-0.00076	-0.47	186	199
SOM Ax	20151203SMOAX (F021100SOMax)	TRINITY_DN56567_c4_g1_i4\NA	TRINITY_DN56567_c4_g1_i4\NA	TRINITY_DN56567_c4_g1_i4\NA	100.0%	0.710%	32,528.1	8	13	92	File2536 Spectrum12886 scans: 16080	FPKPTVDIYHLGLK	K	N	99.7%	84.9	25.0	84.1		1,626.91	2	-0.0035	-2.2	186	199
SOM Ax	20151203SMOAX (F021100SOMax)	TRINITY_DN56567_c4_g1_i4\NA	TRINITY_DN56567_c4_g1_i4\NA	TRINITY_DN56567_c4_g1_i4\NA	100.0%	0.710%	32,528.1	8	13	92	File2536 Spectrum3524 scans: 5755	GNICSTDGTLR	R	M	99.7%	38.5	25.0	25.8	Carbamidomethyl (+57)	1,192.55	2	-0.0015	-1.3	230	240
SOM Ax	20151203SMOAX (F021100SOMax)	TRINITY_DN56567_c4_g1_i4\NA	TRINITY_DN56567_c4_g1_i4\NA	TRINITY_DN56567_c4_g1_i4\NA	100.0%	0.710%	32,528.1	8	13	92	File2536 Spectrum4050 scans: 6333	GNICSTDGTLR	R	M	99.7%	41.0	25.0	31.4	Carbamidomethyl (+57)	1,192.55	2	-0.00093	-0.78	230	240
SOM Ax	20151203SMOAX (F021100SOMax)	TRINITY_DN56567_c4_g1_i4\NA	TRINITY_DN56567_c4_g1_i4\NA	TRINITY_DN56567_c4_g1_i4\NA	100.0%	0.710%	32,528.1	8	13	92	File2536 Spectrum3966 scans: 6241	GNICSTDGTLR	R	M	99.7%	51.8	25.0	42.5	Carbamidomethyl (+57)	1,192.55	2	0.0018	1.5	230	240
SOM Ax	20151203SMOAX (F021100SOMax)	TRINITY_DN56567_c4_g1_i4\NA	TRINITY_DN56567_c4_g1_i4\NA	TRINITY_DN56567_c4_g1_i4\NA	100.0%	0.710%	32,528.1	8	13	92	File2536 Spectrum2729 scans: 4880	GNICSTDGTLR	R	M	99.7%	52.2	25.0	42.7	Carbamidomethyl (+57)	1,192.55	2	0.0016	1.4	230	240
SOM Ax	20151203SMOAX (F021100SOMax)	TRINITY_DN56567_c4_g1_i4\NA	TRINITY_DN56567_c4_g1_i4\NA	TRINITY_DN56567_c4_g1_i4\NA	100.0%	0.710%	32,528.1	8	13	92	File2536 Spectrum3614 scans: 5854	GNICSTDGTLR	R	M	99.7%	51.9	25.0	39.2	Carbamidomethyl (+57)	1,192.55	2	-0.000087	-0.073	230	240
SOM Ax	20151203SMOAX (F021100SOMax)	TRINITY_DN56567_c4_g1_i4\NA	TRINITY_DN56567_c4_g1_i4\NA	TRINITY_DN56567_c4_g1_i4\NA	100.0%	0.710%	32,528.1	8	13	92	File2536 Spectrum3183 scans: 5380	GNICSTDGTLR	R	M	99.7%	56.9	25.0	46.2	Carbamidomethyl (+57)	1,192.55	2	0.00065	0.55	230	240
SOM Ax	20151203SMOAX (F021100SOMax)	TRINITY_DN56567_c4_g1_i4\NA	TRINITY_DN56567_c4_g1_i4\NA	TRINITY_DN56567_c4_g1_i4\NA	100.0%	0.710%	32,528.1	8	13	92	File2536 Spectrum3003 scans: 5182	GNICSTDGTLR	R	M	99.7%	57.0	25.0	46.1	Carbamidomethyl (+57)	1,192.55	2	-0.00021	-0.17	230	240
SOM Ax	20151203SMOAX (F021100SOMax)	TRINITY_DN56567_c4_g1_i4\NA	TRINITY_DN56567_c4_g1_i4\NA	TRINITY_DN56567_c4_g1_i4\NA	100.0%	0.710%	32,528.1	8	13	92	File2536 Spectrum3093 scans: 5281	GNICSTDGTLR	R	M	99.7%	57.2	25.0	46.0	Carbamidomethyl (+57)	1,192.55	2	0.00077	0.65	230	240
SOM Ax	20151203SMOAX (F021100SOMax)	TRINITY_DN56567_c4_g1_i4\NA	TRINITY_DN56567_c4_g1_i4\NA	TRINITY_DN56567_c4_g1_i4\NA	100.0%	0.710%	32,528.1	8	13	92	File2536 Spectrum3877 scans: 6143	GNICSTDGTLR	R	M	99.7%	62.5	25.0	54.7	Carbamidomethyl (+57)	1,192.55	2	-0.0015	-1.3	230	240
SOM Ax	20151203SMOAX (F021100SOMax)	TRINITY_DN56567_c4_g1_i4\NA	TRINITY_DN56567_c4_g1_i4\NA	TRINITY_DN56567_c4_g1_i4\NA	100.0%	0.710%	32,528.1	8	13	92	File2536 Spectrum3434 scans: 5656	GNICSTDGTLR	R	M	99.7%	62.2	25.0	50.0	Carbamidomethyl (+57)	1,192.55	2	0.000033	0.027	230	240
SOM Ax	20151203SMOAX (F021100SOMax)	TRINITY_DN56567_c4_g1_i4\NA	TRINITY_DN56567_c4_g1_i4\NA	TRINITY_DN56567_c4_g1_i4\NA	100.0%	0.710%	32,528.1	8	13	92	File2536 Spectrum2823 scans: 4984	GNICSTDGTLR	R	M	99.7%	64.3	25.0	52.7	Carbamidomethyl (+57)	1,192.55	2	0.000033	0.027	230	240
SOM Ax	20151203SMOAX (F021100SOMax)	TRINITY_DN56567_c4_g1_i4\NA	TRINITY_DN56567_c4_g1_i4\NA	TRINITY_DN56567_c4_g1_i4\NA	100.0%	0.710%	32,528.1	8	13	92	File2536 Spectrum2913 scans: 5083	GNICSTDGTLR	R	M	99.7%	76.2	25.0	65.2	Carbamidomethyl (+57)	1,192.55	2	0.00029	0.25	230	240
SOM Ax	20151203SMOAX (F021100SOMax)	TRINITY_DN56567_c4_g1_i4\NA	TRINITY_DN56567_c4_g1_i4\NA	TRINITY_DN56567_c4_g1_i4\NA	100.0%	0.710%	32,528.1	8	13	92	File2536 Spectrum14576 scans: 17949	NPMEFMQCIDIPAIAGDICSATNYK	R	F	98.7%	29.1	25.0	28.8	Oxidation (+16), Oxidation (+16), Carbamidomethyl (+57), Carbamidomethyl (+57)	2,890.28	3	0.013	4.4	161	185
SOM Ax	20151203SMOAX (F021100SOMax)	TRINITY_DN56567_c4_g1_i4\NA	TRINITY_DN56567_c4_g1_i4\NA	TRINITY_DN56567_c4_g1_i4\NA	100.0%	0.710%	32,528.1	8	13	92	File2536 Spectrum15115 scans: 18549	NPMEFMQCIDIPAIAGDICSATNYK	R	F	99.7%	34.2	25.0	34.2	Oxidation (+16), Oxidation (+16), Carbamidomethyl (+57), Carbamidomethyl (+57)	2,890.26	3	-0.0019	-0.66	161	185
SOM Ax	20151203SMOAX (F021100SOMax)	TRINITY_DN56567_c4_g1_i4\NA	TRINITY_DN56567_c4_g1_i4\NA	TRINITY_DN56567_c4_g1_i4\NA	100.0%	0.710%	32,528.1	8	13	92	File2536 Spectrum14793 scans: 18195	NPMEFMQCIDIPAIAGDICSATNYK	R	F	99.7%	60.2	25.0	60.2	Oxidation (+16), Oxidation (+16), Carbamidomethyl (+57), Carbamidomethyl (+57)	2,890.27	3	0.0014	0.48	161	185
SOM Ax	20151203SMOAX (F021100SOMax)	TRINITY_DN56567_c4_g1_i4\NA	TRINITY_DN56567_c4_g1_i4\NA	TRINITY_DN56567_c4_g1_i4\NA	100.0%	0.710%	32,528.1	8	13	92	File2536 Spectrum14871 scans: 18281	NPMEFMQCIDIPAIAGDICSATNYK	R	F	99.7%	80.2	25.0	80.2	Oxidation (+16), Oxidation (+16), Carbamidomethyl (+57), Carbamidomethyl (+57)	2,890.26	3	-0.0028	-0.97	161	185
SOM Ax	20151203SMOAX (F021100SOMax)	TRINITY_DN56567_c4_g1_i4\NA	TRINITY_DN56567_c4_g1_i4\NA	TRINITY_DN56567_c4_g1_i4\NA	100.0%	0.710%	32,528.1	8	13	92	File2536 Spectrum14951 scans: 18369	NPMEFMQCIDIPAIAGDICSATNYK	R	F	99.7%	80.3	25.0	80.3	Oxidation (+16), Oxidation (+16), Carbamidomethyl (+57), Carbamidomethyl (+57)	2,890.27	3	0.0012	0.42	161	185
SOM Ax	20151203SMOAX (F021100SOMax)	TRINITY_DN56567_c4_g1_i4\NA	TRINITY_DN56567_c4_g1_i4\NA	TRINITY_DN56567_c4_g1_i4\NA	100.0%	0.710%	32,528.1	8	13	92	File2536 Spectrum15430 scans: 18895	SLDFFPNLGAFPNCR	K	A	99.7%	63.8	25.0	61.0	Carbamidomethyl (+57)	1,753.83	2	0.0031	1.8	83	97
SOM Ax	20151203SMOAX (F021100SOMax)	TRINITY_DN56567_c4_g1_i4\NA	TRINITY_DN56567_c4_g1_i4\NA	TRINITY_DN56567_c4_g1_i4\NA	100.0%	0.710%	32,528.1	8	13	92	File2536 Spectrum15981 scans: 19502	SLDFFPNLGAFPNCR	K	A	99.7%	72.4	25.0	72.4	Carbamidomethyl (+57)	1,753.83	2	0.0017	0.94	83	97
SOM Ax	20151203SMOAX (F021100SOMax)	TRINITY_DN56567_c4_g1_i4\NA	TRINITY_DN56567_c4_g1_i4\NA	TRINITY_DN56567_c4_g1_i4\NA	100.0%	0.710%	32,528.1	8	13	92	File2536 Spectrum15502 scans: 18975	SLDFFPNLGAFPNCR	K	A	99.7%	72.7	25.0	72.7	Carbamidomethyl (+57)	1,753.83	2	0.0015	0.87	83	97
SOM Ax	20151203SMOAX (F021100SOMax)	TRINITY_DN56567_c4_g1_i4\NA	TRINITY_DN56567_c4_g1_i4\NA	TRINITY_DN56567_c4_g1_i4\NA	100.0%	0.710%	32,528.1	8	13	92	File2536 Spectrum15900 scans: 19413	SLDFFPNLGAFPNCR	K	A	99.7%	80.1	25.0	80.1	Carbamidomethyl (+57)	1,753.83	2	0.00079	0.45	83	97
SOM Ax	20151203SMOAX (F021100SOMax)	TRINITY_DN56567_c4_g1_i4\NA	TRINITY_DN56567_c4_g1_i4\NA	TRINITY_DN56567_c4_g1_i4\NA	100.0%	0.710%	32,528.1	8	13	92	File2536 Spectrum15581 scans: 19062	SLDFFPNLGAFPNCR	K	A	99.7%	89.9	25.0	89.9	Carbamidomethyl (+57)	1,753.83	2	0.0028	1.6	83	97
SOM Ax	20151203SMOAX (F021100SOMax)	TRINITY_DN56567_c4_g1_i4\NA	TRINITY_DN56567_c4_g1_i4\NA	TRINITY_DN56567_c4_g1_i4\NA	100.0%	0.710%	32,528.1	8	13	92	File2536 Spectrum15661 scans: 19150	SLDFFPNLGAFPNCR	K	A	99.7%	90.6	25.0	90.6	Carbamidomethyl (+57)	1,753.83	2	0.0019	1.1	83	97
SOM Ax	20151203SMOAX (F021100SOMax)	TRINITY_DN56567_c4_g1_i4\NA	TRINITY_DN56567_c4_g1_i4\NA	TRINITY_DN56567_c4_g1_i4\NA	100.0%	0.710%	32,528.1	8	13	92	File2536 Spectrum15820 scans: 19325	SLDFFPNLGAFPNCR	K	A	99.7%	90.6	25.0	90.6	Carbamidomethyl (+57)	1,753.83	2	0.0022	1.2	83	97
SOM Ax	20151203SMOAX (F021100SOMax)	TRINITY_DN56567_c4_g1_i4\NA	TRINITY_DN56567_c4_g1_i4\NA	TRINITY_DN56567_c4_g1_i4\NA	100.0%	0.710%	32,528.1	8	13	92	File2536 Spectrum15740 scans: 19237	SLDFFPNLGAFPNCR	K	A	99.7%	90.7	25.0	90.7	Carbamidomethyl (+57)	1,753.83	2	0.0022	1.2	83	97
SOM Ax	20151203SMOAX (F021100SOMax)	TRINITY_DN56567_c4_g1_i4\NA	TRINITY_DN56567_c4_g1_i4\NA	TRINITY_DN56567_c4_g1_i4\NA	100.0%	0.710%	32,528.1	8	13	92	File2536 Spectrum18815 scans: 22747	VPDFDINLDIVETALTGVK	K	L	98.8%	26.8	25.0	26.8		2,058.09	2	0.0045	2.2	60	78
SOM Ax	20151203SMOAX (F021100SOMax)	TRINITY_DN56567_c4_g1_i4\NA	TRINITY_DN56567_c4_g1_i4\NA	TRINITY_DN56567_c4_g1_i4\NA	100.0%	0.710%	32,528.1	8	13	92	File2536 Spectrum18812 scans: 22743	VPDFDINLDIVETALTGVK	K	L	99.3%	26.0	25.0	21.2		2,058.09	2	0.0023	1.1	60	78
SOM Ax	20151203SMOAX (F021100SOMax)	TRINITY_DN56567_c4_g1_i4\NA	TRINITY_DN56567_c4_g1_i4\NA	TRINITY_DN56567_c4_g1_i4\NA	100.0%	0.710%	32,528.1	8	13	92	File2536 Spectrum18750 scans: 22664	VPDFDINLDIVETALTGVK	K	L	99.7%	42.5	25.0	37.8		2,058.09	2	0.0040	1.9	60	78
SOM Ax	20151203SMOAX (F021100SOMax)	TRINITY_DN56567_c4_g1_i4\NA	TRINITY_DN56567_c4_g1_i4\NA	TRINITY_DN56567_c4_g1_i4\NA	100.0%	0.710%	32,528.1	8	13	92	File2536 Spectrum18680 scans: 22581	VPDFDINLDIVETALTGVK	K	L	99.7%	72.7	25.0	62.1		2,058.08	2	-0.0084	-4.1	60	78
SOM Ax	20151203SMOAX (F021100SOMax)	TRINITY_DN56567_c4_g1_i4\NA	TRINITY_DN56567_c4_g1_i4\NA	TRINITY_DN56567_c4_g1_i4\NA	100.0%	0.710%	32,528.1	8	13	92	File2536 Spectrum18470 scans: 22335	VPDFDINLDIVETALTGVK	K	L	99.7%	67.0	25.0	57.5		2,058.09	2	0.0038	1.8	60	78
SOM Ax	20151203SMOAX (F021100SOMax)	TRINITY_DN56567_c4_g1_i4\NA	TRINITY_DN56567_c4_g1_i4\NA	TRINITY_DN56567_c4_g1_i4\NA	100.0%	0.710%	32,528.1	8	13	92	File2536 Spectrum18110 scans: 21923	VPDFDINLDIVETALTGVK	K	L	99.7%	65.6	25.0	56.1		2,058.09	3	-0.0034	-1.6	60	78
SOM Ax	20151203SMOAX (F021100SOMax)	TRINITY_DN56567_c4_g1_i4\NA	TRINITY_DN56567_c4_g1_i4\NA	TRINITY_DN56567_c4_g1_i4\NA	100.0%	0.710%	32,528.1	8	13	92	File2536 Spectrum18187 scans: 22010	VPDFDINLDIVETALTGVK	K	L	99.7%	77.0	25.0	66.1		2,058.09	3	-0.00084	-0.41	60	78
SOM Ax	20151203SMOAX (F021100SOMax)	TRINITY_DN56567_c4_g1_i4\NA	TRINITY_DN56567_c4_g1_i4\NA	TRINITY_DN56567_c4_g1_i4\NA	100.0%	0.710%	32,528.1	8	13	92	File2536 Spectrum18536 scans: 22416	VPDFDINLDIVETALTGVK	K	L	99.7%	83.1	25.0	75.3		2,058.09	2	0.0023	1.1	60	78
SOM Ax	20151203SMOAX (F021100SOMax)	TRINITY_DN56567_c4_g1_i4\NA	TRINITY_DN56567_c4_g1_i4\NA	TRINITY_DN56567_c4_g1_i4\NA	100.0%	0.710%	32,528.1	8	13	92	File2536 Spectrum18608 scans: 22497	VPDFDINLDIVETALTGVK	K	L	99.7%	94.6	25.0	86.7		2,058.09	2	0.0038	1.8	60	78
SOM Ax	20151203SMOAX (F021100SOMax)	TRINITY_DN56567_c4_g1_i4\NA	TRINITY_DN56567_c4_g1_i4\NA	TRINITY_DN56567_c4_g1_i4\NA	100.0%	0.710%	32,528.1	8	13	92	File2536 Spectrum18402 scans: 22254	VPDFDINLDIVETALTGVK	K	L	99.7%	96.9	25.0	94.2		2,058.09	2	0.0055	2.7	60	78
SOM Ax	20151203SMOAX (F021100SOMax)	TRINITY_DN56567_c4_g1_i4\NA	TRINITY_DN56567_c4_g1_i4\NA	TRINITY_DN56567_c4_g1_i4\NA	100.0%	0.710%	32,528.1	8	13	92	File2536 Spectrum18328 scans: 22170	VPDFDINLDIVETALTGVK	K	L	99.7%	105	25.0	89.2		2,058.09	2	0.0013	0.64	60	78
SOM Ax	20151203SMOAX (F021100SOMax)	TRINITY_DN56567_c4_g1_i4\NA	TRINITY_DN56567_c4_g1_i4\NA	TRINITY_DN56567_c4_g1_i4\NA	100.0%	0.710%	32,528.1	8	13	92	File2536 Spectrum18172 scans: 21993	VPDFDINLDIVETALTGVK	K	L	99.7%	112	25.0	96.4		2,058.09	2	0.0013	0.64	60	78
SOM Ax	20151203SMOAX (F021100SOMax)	TRINITY_DN56567_c4_g1_i4\NA	TRINITY_DN56567_c4_g1_i4\NA	TRINITY_DN56567_c4_g1_i4\NA	100.0%	0.710%	32,528.1	8	13	92	File2536 Spectrum12228 scans: 15356	VPQCFDLPINNECSGLANYK	R	V	99.7%	65.8	25.0	59.4	Carbamidomethyl (+57), Carbamidomethyl (+57)	2,338.08	2	0.0048	2.1	40	59
SOM Ax	20151203SMOAX (F021100SOMax)	TRINITY_DN56567_c4_g1_i4\NA	TRINITY_DN56567_c4_g1_i4\NA	TRINITY_DN56567_c4_g1_i4\NA	100.0%	0.710%	32,528.1	8	13	92	File2536 Spectrum11917 scans: 15014	VPQCFDLPINNECSGLANYK	R	V	99.7%	57.8	25.0	57.5	Carbamidomethyl (+57), Carbamidomethyl (+57)	2,338.07	3	-0.00055	-0.23	40	59
SOM Ax	20151203SMOAX (F021100SOMax)	TRINITY_DN56567_c4_g1_i4\NA	TRINITY_DN56567_c4_g1_i4\NA	TRINITY_DN56567_c4_g1_i4\NA	100.0%	0.710%	32,528.1	8	13	92	File2536 Spectrum12080 scans: 15194	VPQCFDLPINNECSGLANYK	R	V	99.7%	58.0	25.0	52.0	Carbamidomethyl (+57), Carbamidomethyl (+57)	2,338.07	3	0.00038	0.16	40	59
SOM Ax	20151203SMOAX (F021100SOMax)	TRINITY_DN56567_c4_g1_i4\NA	TRINITY_DN56567_c4_g1_i4\NA	TRINITY_DN56567_c4_g1_i4\NA	100.0%	0.710%	32,528.1	8	13	92	File2536 Spectrum11999 scans: 15105	VPQCFDLPINNECSGLANYK	R	V	99.7%	62.4	25.0	57.7	Carbamidomethyl (+57), Carbamidomethyl (+57)	2,338.07	3	0.00056	0.24	40	59
SOM Ax	20151203SMOAX (F021100SOMax)	TRINITY_DN56567_c4_g1_i4\NA	TRINITY_DN56567_c4_g1_i4\NA	TRINITY_DN56567_c4_g1_i4\NA	100.0%	0.710%	32,528.1	8	13	92	File2536 Spectrum11895 scans: 14990	VPQCFDLPINNECSGLANYK	R	V	99.7%	98.2	25.0	94.5	Carbamidomethyl (+57), Carbamidomethyl (+57)	2,338.07	2	-0.00053	-0.23	40	59
SOM Ax	20151203SMOAX (F021100SOMax)	TRINITY_DN56567_c4_g1_i4\NA	TRINITY_DN56567_c4_g1_i4\NA	TRINITY_DN56567_c4_g1_i4\NA	100.0%	0.710%	32,528.1	8	13	92	File2536 Spectrum11969 scans: 15072	VPQCFDLPINNECSGLANYK	R	V	99.7%	103	25.0	98.2	Carbamidomethyl (+57), Carbamidomethyl (+57)	2,338.08	2	0.0070	3.0	40	59
SOM Ax	20151203SMOAX (F021100SOMax)	TRINITY_DN56567_c4_g1_i4\NA	TRINITY_DN56567_c4_g1_i4\NA	TRINITY_DN56567_c4_g1_i4\NA	100.0%	0.710%	32,528.1	8	13	92	File2536 Spectrum12052 scans: 15163	VPQCFDLPINNECSGLANYK	R	V	99.7%	117	25.0	115	Carbamidomethyl (+57), Carbamidomethyl (+57)	2,338.08	2	0.0029	1.2	40	59
SOM Ax	20151203SMOAX (F021100SOMax)	TRINITY_DN56567_c4_g1_i4\NA	TRINITY_DN56567_c4_g1_i4\NA	TRINITY_DN56567_c4_g1_i4\NA	100.0%	0.710%	32,528.1	8	13	92	File2536 Spectrum12143 scans: 15263	VPQCFDLPINNECSGLANYK	R	V	99.7%	127	25.0	119	Carbamidomethyl (+57), Carbamidomethyl (+57)	2,338.08	2	0.0052	2.2	40	59
SOM Ax	20151203SMOAX (F021100SOMax)	zinc metalloproteinase nas-13-like [Acropora digitifera]	TRINITY_DN56632_c0_g3_i1\gi|1005475419|ref|XP_015774466.1|PREDICTED:	zinc metalloproteinase nas-13-like [Acropora digitifera]	100.0%	0.262%	74,084.1	11	13	34	File2536 Spectrum6506 scans: 9055	AGEIFEGDIEHSGK	K	S	98.2%	21.3	25.0	17.0		1,487.69	3	-0.00098	-0.66	58	71
SOM Ax	20151203SMOAX (F021100SOMax)	zinc metalloproteinase nas-13-like [Acropora digitifera]	TRINITY_DN56632_c0_g3_i1\gi|1005475419|ref|XP_015774466.1|PREDICTED:	zinc metalloproteinase nas-13-like [Acropora digitifera]	100.0%	0.262%	74,084.1	11	13	34	File2536 Spectrum6421 scans: 8961	AGEIFEGDIEHSGK	K	S	99.1%	23.5	25.0	23.5		1,487.69	3	0.0011	0.75	58	71
SOM Ax	20151203SMOAX (F021100SOMax)	zinc metalloproteinase nas-13-like [Acropora digitifera]	TRINITY_DN56632_c0_g3_i1\gi|1005475419|ref|XP_015774466.1|PREDICTED:	zinc metalloproteinase nas-13-like [Acropora digitifera]	100.0%	0.262%	74,084.1	11	13	34	File2536 Spectrum6589 scans: 9146	AGEIFEGDIEHSGK	K	S	99.3%	23.5	25.0	19.0		1,487.69	3	0.00031	0.21	58	71
SOM Ax	20151203SMOAX (F021100SOMax)	zinc metalloproteinase nas-13-like [Acropora digitifera]	TRINITY_DN56632_c0_g3_i1\gi|1005475419|ref|XP_015774466.1|PREDICTED:	zinc metalloproteinase nas-13-like [Acropora digitifera]	100.0%	0.262%	74,084.1	11	13	34	File2536 Spectrum6501 scans: 9049	AGEIFEGDIEHSGK	K	S	99.7%	53.2	25.0	44.1		1,487.70	2	0.0061	4.1	58	71
SOM Ax	20151203SMOAX (F021100SOMax)	zinc metalloproteinase nas-13-like [Acropora digitifera]	TRINITY_DN56632_c0_g3_i1\gi|1005475419|ref|XP_015774466.1|PREDICTED:	zinc metalloproteinase nas-13-like [Acropora digitifera]	100.0%	0.262%	74,084.1	11	13	34	File2536 Spectrum14062 scans: 17381	DQFININFGNVYR	R	N	99.7%	58.0	25.0	58.0		1,598.79	2	0.0085	5.3	196	208
SOM Ax	20151203SMOAX (F021100SOMax)	zinc metalloproteinase nas-13-like [Acropora digitifera]	TRINITY_DN56632_c0_g3_i1\gi|1005475419|ref|XP_015774466.1|PREDICTED:	zinc metalloproteinase nas-13-like [Acropora digitifera]	100.0%	0.262%	74,084.1	11	13	34	File2536 Spectrum13902 scans: 17200	DQFININFGNVYR	R	N	99.7%	58.4	25.0	56.5		1,598.78	2	-0.0049	-3.1	196	208
SOM Ax	20151203SMOAX (F021100SOMax)	zinc metalloproteinase nas-13-like [Acropora digitifera]	TRINITY_DN56632_c0_g3_i1\gi|1005475419|ref|XP_015774466.1|PREDICTED:	zinc metalloproteinase nas-13-like [Acropora digitifera]	100.0%	0.262%	74,084.1	11	13	34	File2536 Spectrum13984 scans: 17293	DQFININFGNVYR	R	N	99.7%	59.7	25.0	59.7		1,598.79	2	0.00084	0.52	196	208
SOM Ax	20151203SMOAX (F021100SOMax)	zinc metalloproteinase nas-13-like [Acropora digitifera]	TRINITY_DN56632_c0_g3_i1\gi|1005475419|ref|XP_015774466.1|PREDICTED:	zinc metalloproteinase nas-13-like [Acropora digitifera]	100.0%	0.262%	74,084.1	11	13	34	File2536 Spectrum6508 scans: 9057	EPYVGISDSDVK	K	Q	99.7%	49.3	25.0	46.6		1,307.63	2	0.00042	0.32	260	271
SOM Ax	20151203SMOAX (F021100SOMax)	zinc metalloproteinase nas-13-like [Acropora digitifera]	TRINITY_DN56632_c0_g3_i1\gi|1005475419|ref|XP_015774466.1|PREDICTED:	zinc metalloproteinase nas-13-like [Acropora digitifera]	100.0%	0.262%	74,084.1	11	13	34	File2536 Spectrum6598 scans: 9156	EPYVGISDSDVK	K	Q	99.7%	53.6	25.0	49.6		1,307.62	2	-0.0014	-1.1	260	271
SOM Ax	20151203SMOAX (F021100SOMax)	zinc metalloproteinase nas-13-like [Acropora digitifera]	TRINITY_DN56632_c0_g3_i1\gi|1005475419|ref|XP_015774466.1|PREDICTED:	zinc metalloproteinase nas-13-like [Acropora digitifera]	100.0%	0.262%	74,084.1	11	13	34	File2536 Spectrum9855 scans: 12744	FDCSVVNIPSAVK	R	A	96.1%	20.6	25.0	20.6	Carbamidomethyl (+57)	1,434.72	2	-0.0011	-0.76	102	114
SOM Ax	20151203SMOAX (F021100SOMax)	zinc metalloproteinase nas-13-like [Acropora digitifera]	TRINITY_DN56632_c0_g3_i1\gi|1005475419|ref|XP_015774466.1|PREDICTED:	zinc metalloproteinase nas-13-like [Acropora digitifera]	100.0%	0.262%	74,084.1	11	13	34	File2536 Spectrum10037 scans: 12944	FDCSVVNIPSAVK	R	A	99.7%	30.2	25.0	30.0	Carbamidomethyl (+57)	1,434.72	2	0.0017	1.2	102	114
SOM Ax	20151203SMOAX (F021100SOMax)	zinc metalloproteinase nas-13-like [Acropora digitifera]	TRINITY_DN56632_c0_g3_i1\gi|1005475419|ref|XP_015774466.1|PREDICTED:	zinc metalloproteinase nas-13-like [Acropora digitifera]	100.0%	0.262%	74,084.1	11	13	34	File2536 Spectrum9946 scans: 12844	FDCSVVNIPSAVK	R	A	99.7%	44.3	25.0	44.3	Carbamidomethyl (+57)	1,434.72	2	-0.0011	-0.76	102	114
SOM Ax	20151203SMOAX (F021100SOMax)	zinc metalloproteinase nas-13-like [Acropora digitifera]	TRINITY_DN56632_c0_g3_i1\gi|1005475419|ref|XP_015774466.1|PREDICTED:	zinc metalloproteinase nas-13-like [Acropora digitifera]	100.0%	0.262%	74,084.1	11	13	34	File2536 Spectrum3650 scans: 5893	GDTADYMLR	R	F	99.5%	34.3	25.0	30.2	Oxidation (+16)	1,056.45	2	-0.0036	-3.4	365	373
SOM Ax	20151203SMOAX (F021100SOMax)	zinc metalloproteinase nas-13-like [Acropora digitifera]	TRINITY_DN56632_c0_g3_i1\gi|1005475419|ref|XP_015774466.1|PREDICTED:	zinc metalloproteinase nas-13-like [Acropora digitifera]	100.0%	0.262%	74,084.1	11	13	34	File2536 Spectrum3835 scans: 6097	GDTADYMLR	R	F	99.7%	33.2	25.0	33.2	Oxidation (+16)	1,056.45	2	-0.0012	-1.1	365	373
SOM Ax	20151203SMOAX (F021100SOMax)	zinc metalloproteinase nas-13-like [Acropora digitifera]	TRINITY_DN56632_c0_g3_i1\gi|1005475419|ref|XP_015774466.1|PREDICTED:	zinc metalloproteinase nas-13-like [Acropora digitifera]	100.0%	0.262%	74,084.1	11	13	34	File2536 Spectrum3739 scans: 5991	GDTADYMLR	R	F	99.7%	40.0	25.0	40.0	Oxidation (+16)	1,056.46	2	0.00076	0.72	365	373
SOM Ax	20151203SMOAX (F021100SOMax)	zinc metalloproteinase nas-13-like [Acropora digitifera]	TRINITY_DN56632_c0_g3_i1\gi|1005475419|ref|XP_015774466.1|PREDICTED:	zinc metalloproteinase nas-13-like [Acropora digitifera]	100.0%	0.262%	74,084.1	11	13	34	File2536 Spectrum834 scans: 2794	ITAVATQGR	K	D	99.7%	31.4	25.0	11.6		915.51	2	-0.000042	-0.046	581	589
SOM Ax	20151203SMOAX (F021100SOMax)	zinc metalloproteinase nas-13-like [Acropora digitifera]	TRINITY_DN56632_c0_g3_i1\gi|1005475419|ref|XP_015774466.1|PREDICTED:	zinc metalloproteinase nas-13-like [Acropora digitifera]	100.0%	0.262%	74,084.1	11	13	34	File2536 Spectrum942 scans: 2913	ITAVATQGR	K	D	99.7%	42.7	25.0	25.0		915.51	2	0.00052	0.57	581	589
SOM Ax	20151203SMOAX (F021100SOMax)	zinc metalloproteinase nas-13-like [Acropora digitifera]	TRINITY_DN56632_c0_g3_i1\gi|1005475419|ref|XP_015774466.1|PREDICTED:	zinc metalloproteinase nas-13-like [Acropora digitifera]	100.0%	0.262%	74,084.1	11	13	34	File2536 Spectrum6517 scans: 9067	NLAYNFDK	R	V	99.0%	26.4	25.0	23.2		983.47	2	0.00014	0.14	209	216
SOM Ax	20151203SMOAX (F021100SOMax)	zinc metalloproteinase nas-13-like [Acropora digitifera]	TRINITY_DN56632_c0_g3_i1\gi|1005475419|ref|XP_015774466.1|PREDICTED:	zinc metalloproteinase nas-13-like [Acropora digitifera]	100.0%	0.262%	74,084.1	11	13	34	File2536 Spectrum6596 scans: 9154	NLAYNFDK	R	V	99.0%	28.6	25.0	28.4		983.47	2	0.00038	0.38	209	216
SOM Ax	20151203SMOAX (F021100SOMax)	zinc metalloproteinase nas-13-like [Acropora digitifera]	TRINITY_DN56632_c0_g3_i1\gi|1005475419|ref|XP_015774466.1|PREDICTED:	zinc metalloproteinase nas-13-like [Acropora digitifera]	100.0%	0.262%	74,084.1	11	13	34	File2536 Spectrum6436 scans: 8978	NLAYNFDK	R	V	99.0%	38.0	25.0	38.0		983.47	2	-0.00034	-0.35	209	216
SOM Ax	20151203SMOAX (F021100SOMax)	zinc metalloproteinase nas-13-like [Acropora digitifera]	TRINITY_DN56632_c0_g3_i1\gi|1005475419|ref|XP_015774466.1|PREDICTED:	zinc metalloproteinase nas-13-like [Acropora digitifera]	100.0%	0.262%	74,084.1	11	13	34	File2536 Spectrum2017 scans: 4097	NPTTAGGPQASTAGVR	K	R	99.7%	41.5	25.0	41.5		1,483.74	2	0.0019	1.3	75	90
SOM Ax	20151203SMOAX (F021100SOMax)	zinc metalloproteinase nas-13-like [Acropora digitifera]	TRINITY_DN56632_c0_g3_i1\gi|1005475419|ref|XP_015774466.1|PREDICTED:	zinc metalloproteinase nas-13-like [Acropora digitifera]	100.0%	0.262%	74,084.1	11	13	34	File2536 Spectrum10468 scans: 13418	RPQDTVYVEFIK	K	A	98.3%	26.5	25.0	25.4		1,493.79	3	0.0052	3.5	135	146
SOM Ax	20151203SMOAX (F021100SOMax)	zinc metalloproteinase nas-13-like [Acropora digitifera]	TRINITY_DN56632_c0_g3_i1\gi|1005475419|ref|XP_015774466.1|PREDICTED:	zinc metalloproteinase nas-13-like [Acropora digitifera]	100.0%	0.262%	74,084.1	11	13	34	File2536 Spectrum10580 scans: 13541	RPQDTVYVEFIK	K	A	98.6%	31.9	25.0	26.9		1,493.80	3	0.0081	5.4	135	146
SOM Ax	20151203SMOAX (F021100SOMax)	zinc metalloproteinase nas-13-like [Acropora digitifera]	TRINITY_DN56632_c0_g3_i1\gi|1005475419|ref|XP_015774466.1|PREDICTED:	zinc metalloproteinase nas-13-like [Acropora digitifera]	100.0%	0.262%	74,084.1	11	13	34	File2536 Spectrum10680 scans: 13651	RPQDTVYVEFIK	K	A	99.7%	32.2	25.0	26.4		1,493.79	3	-0.0015	-1.0	135	146
SOM Ax	20151203SMOAX (F021100SOMax)	zinc metalloproteinase nas-13-like [Acropora digitifera]	TRINITY_DN56632_c0_g3_i1\gi|1005475419|ref|XP_015774466.1|PREDICTED:	zinc metalloproteinase nas-13-like [Acropora digitifera]	100.0%	0.262%	74,084.1	11	13	34	File2536 Spectrum10775 scans: 13756	RPQDTVYVEFIK	K	A	99.7%	38.0	25.0	28.3		1,493.78	3	-0.0038	-2.5	135	146
SOM Ax	20151203SMOAX (F021100SOMax)	zinc metalloproteinase nas-13-like [Acropora digitifera]	TRINITY_DN56632_c0_g3_i1\gi|1005475419|ref|XP_015774466.1|PREDICTED:	zinc metalloproteinase nas-13-like [Acropora digitifera]	100.0%	0.262%	74,084.1	11	13	34	File2536 Spectrum10560 scans: 13519	RPQDTVYVEFIK	K	A	99.7%	45.3	25.0	36.6		1,493.78	2	-0.0039	-2.6	135	146
SOM Ax	20151203SMOAX (F021100SOMax)	zinc metalloproteinase nas-13-like [Acropora digitifera]	TRINITY_DN56632_c0_g3_i1\gi|1005475419|ref|XP_015774466.1|PREDICTED:	zinc metalloproteinase nas-13-like [Acropora digitifera]	100.0%	0.262%	74,084.1	11	13	34	File2536 Spectrum10478 scans: 13429	RPQDTVYVEFIK	K	A	99.7%	45.5	25.0	40.7		1,493.79	2	0.0034	2.3	135	146
SOM Ax	20151203SMOAX (F021100SOMax)	zinc metalloproteinase nas-13-like [Acropora digitifera]	TRINITY_DN56632_c0_g3_i1\gi|1005475419|ref|XP_015774466.1|PREDICTED:	zinc metalloproteinase nas-13-like [Acropora digitifera]	100.0%	0.262%	74,084.1	11	13	34	File2536 Spectrum10724 scans: 13700	RPQDTVYVEFIK	K	A	99.7%	47.3	25.0	37.5		1,493.79	2	0.0024	1.6	135	146
SOM Ax	20151203SMOAX (F021100SOMax)	zinc metalloproteinase nas-13-like [Acropora digitifera]	TRINITY_DN56632_c0_g3_i1\gi|1005475419|ref|XP_015774466.1|PREDICTED:	zinc metalloproteinase nas-13-like [Acropora digitifera]	100.0%	0.262%	74,084.1	11	13	34	File2536 Spectrum10887 scans: 13879	RPQDTVYVEFIK	K	A	99.7%	46.7	25.0	37.3		1,493.79	2	-0.0014	-0.92	135	146
SOM Ax	20151203SMOAX (F021100SOMax)	zinc metalloproteinase nas-13-like [Acropora digitifera]	TRINITY_DN56632_c0_g3_i1\gi|1005475419|ref|XP_015774466.1|PREDICTED:	zinc metalloproteinase nas-13-like [Acropora digitifera]	100.0%	0.262%	74,084.1	11	13	34	File2536 Spectrum10644 scans: 13612	RPQDTVYVEFIK	K	A	99.7%	47.2	25.0	38.5		1,493.79	2	0.00094	0.63	135	146
SOM Ax	20151203SMOAX (F021100SOMax)	zinc metalloproteinase nas-13-like [Acropora digitifera]	TRINITY_DN56632_c0_g3_i1\gi|1005475419|ref|XP_015774466.1|PREDICTED:	zinc metalloproteinase nas-13-like [Acropora digitifera]	100.0%	0.262%	74,084.1	11	13	34	File2536 Spectrum10804 scans: 13788	RPQDTVYVEFIK	K	A	99.7%	51.3	25.0	37.8		1,493.79	2	-0.0015	-1.0	135	146
SOM Ax	20151203SMOAX (F021100SOMax)	zinc metalloproteinase nas-13-like [Acropora digitifera]	TRINITY_DN56632_c0_g3_i1\gi|1005475419|ref|XP_015774466.1|PREDICTED:	zinc metalloproteinase nas-13-like [Acropora digitifera]	100.0%	0.262%	74,084.1	11	13	34	File2536 Spectrum6488 scans: 9035	TDDDFFSPKPTK	K	A	96.2%	19.8	25.0	15.8		1,396.65	3	0.0014	1.0	46	57
SOM Ax	20151203SMOAX (F021100SOMax)	zinc metalloproteinase nas-13-like [Acropora digitifera]	TRINITY_DN56632_c0_g3_i1\gi|1005475419|ref|XP_015774466.1|PREDICTED:	zinc metalloproteinase nas-13-like [Acropora digitifera]	100.0%	0.262%	74,084.1	11	13	34	File2536 Spectrum6590 scans: 9147	TDDDFFSPKPTK	K	A	98.0%	20.9	25.0	15.6		1,396.65	3	0.00038	0.27	46	57
SOM Ax	20151203SMOAX (F021100SOMax)	zinc metalloproteinase nas-13-like [Acropora digitifera]	TRINITY_DN56632_c0_g3_i1\gi|1005475419|ref|XP_015774466.1|PREDICTED:	zinc metalloproteinase nas-13-like [Acropora digitifera]	100.0%	0.262%	74,084.1	11	13	34	File2536 Spectrum8174 scans: 10892	VDLQGKEPYVGISDSDVK	K	Q	99.7%	34.8	25.0	34.7		1,947.98	3	-0.00099	-0.51	254	271
SOM Ax	20151203SMOAX (F021100SOMax)	zinc metalloproteinase nas-13-like [Acropora digitifera]	TRINITY_DN56632_c0_g3_i3\gi|1005475419|ref|XP_015774466.1|PREDICTED:	zinc metalloproteinase nas-13-like [Acropora digitifera]	100.0%	0.262%	76,171.6	11	13	34	File2536 Spectrum6506 scans: 9055	AGEIFEGDIEHSGK	K	S	98.2%	21.3	25.0	17.0		1,487.69	3	-0.00098	-0.66	58	71
SOM Ax	20151203SMOAX (F021100SOMax)	zinc metalloproteinase nas-13-like [Acropora digitifera]	TRINITY_DN56632_c0_g3_i3\gi|1005475419|ref|XP_015774466.1|PREDICTED:	zinc metalloproteinase nas-13-like [Acropora digitifera]	100.0%	0.262%	76,171.6	11	13	34	File2536 Spectrum6421 scans: 8961	AGEIFEGDIEHSGK	K	S	99.1%	23.5	25.0	23.5		1,487.69	3	0.0011	0.75	58	71
SOM Ax	20151203SMOAX (F021100SOMax)	zinc metalloproteinase nas-13-like [Acropora digitifera]	TRINITY_DN56632_c0_g3_i3\gi|1005475419|ref|XP_015774466.1|PREDICTED:	zinc metalloproteinase nas-13-like [Acropora digitifera]	100.0%	0.262%	76,171.6	11	13	34	File2536 Spectrum6589 scans: 9146	AGEIFEGDIEHSGK	K	S	99.3%	23.5	25.0	19.0		1,487.69	3	0.00031	0.21	58	71
SOM Ax	20151203SMOAX (F021100SOMax)	zinc metalloproteinase nas-13-like [Acropora digitifera]	TRINITY_DN56632_c0_g3_i3\gi|1005475419|ref|XP_015774466.1|PREDICTED:	zinc metalloproteinase nas-13-like [Acropora digitifera]	100.0%	0.262%	76,171.6	11	13	34	File2536 Spectrum6501 scans: 9049	AGEIFEGDIEHSGK	K	S	99.7%	53.2	25.0	44.1		1,487.70	2	0.0061	4.1	58	71
SOM Ax	20151203SMOAX (F021100SOMax)	zinc metalloproteinase nas-13-like [Acropora digitifera]	TRINITY_DN56632_c0_g3_i3\gi|1005475419|ref|XP_015774466.1|PREDICTED:	zinc metalloproteinase nas-13-like [Acropora digitifera]	100.0%	0.262%	76,171.6	11	13	34	File2536 Spectrum14062 scans: 17381	DQFININFGNVYR	R	N	99.7%	58.0	25.0	58.0		1,598.79	2	0.0085	5.3	196	208
SOM Ax	20151203SMOAX (F021100SOMax)	zinc metalloproteinase nas-13-like [Acropora digitifera]	TRINITY_DN56632_c0_g3_i3\gi|1005475419|ref|XP_015774466.1|PREDICTED:	zinc metalloproteinase nas-13-like [Acropora digitifera]	100.0%	0.262%	76,171.6	11	13	34	File2536 Spectrum13902 scans: 17200	DQFININFGNVYR	R	N	99.7%	58.4	25.0	56.5		1,598.78	2	-0.0049	-3.1	196	208
SOM Ax	20151203SMOAX (F021100SOMax)	zinc metalloproteinase nas-13-like [Acropora digitifera]	TRINITY_DN56632_c0_g3_i3\gi|1005475419|ref|XP_015774466.1|PREDICTED:	zinc metalloproteinase nas-13-like [Acropora digitifera]	100.0%	0.262%	76,171.6	11	13	34	File2536 Spectrum13984 scans: 17293	DQFININFGNVYR	R	N	99.7%	59.7	25.0	59.7		1,598.79	2	0.00084	0.52	196	208
SOM Ax	20151203SMOAX (F021100SOMax)	zinc metalloproteinase nas-13-like [Acropora digitifera]	TRINITY_DN56632_c0_g3_i3\gi|1005475419|ref|XP_015774466.1|PREDICTED:	zinc metalloproteinase nas-13-like [Acropora digitifera]	100.0%	0.262%	76,171.6	11	13	34	File2536 Spectrum6508 scans: 9057	EPYVGISDSDVK	K	Q	99.7%	49.3	25.0	46.6		1,307.63	2	0.00042	0.32	260	271
SOM Ax	20151203SMOAX (F021100SOMax)	zinc metalloproteinase nas-13-like [Acropora digitifera]	TRINITY_DN56632_c0_g3_i3\gi|1005475419|ref|XP_015774466.1|PREDICTED:	zinc metalloproteinase nas-13-like [Acropora digitifera]	100.0%	0.262%	76,171.6	11	13	34	File2536 Spectrum6598 scans: 9156	EPYVGISDSDVK	K	Q	99.7%	53.6	25.0	49.6		1,307.62	2	-0.0014	-1.1	260	271
SOM Ax	20151203SMOAX (F021100SOMax)	zinc metalloproteinase nas-13-like [Acropora digitifera]	TRINITY_DN56632_c0_g3_i3\gi|1005475419|ref|XP_015774466.1|PREDICTED:	zinc metalloproteinase nas-13-like [Acropora digitifera]	100.0%	0.262%	76,171.6	11	13	34	File2536 Spectrum9855 scans: 12744	FDCSVVNIPSAVK	R	A	96.1%	20.6	25.0	20.6	Carbamidomethyl (+57)	1,434.72	2	-0.0011	-0.76	102	114
SOM Ax	20151203SMOAX (F021100SOMax)	zinc metalloproteinase nas-13-like [Acropora digitifera]	TRINITY_DN56632_c0_g3_i3\gi|1005475419|ref|XP_015774466.1|PREDICTED:	zinc metalloproteinase nas-13-like [Acropora digitifera]	100.0%	0.262%	76,171.6	11	13	34	File2536 Spectrum10037 scans: 12944	FDCSVVNIPSAVK	R	A	99.7%	30.2	25.0	30.0	Carbamidomethyl (+57)	1,434.72	2	0.0017	1.2	102	114
SOM Ax	20151203SMOAX (F021100SOMax)	zinc metalloproteinase nas-13-like [Acropora digitifera]	TRINITY_DN56632_c0_g3_i3\gi|1005475419|ref|XP_015774466.1|PREDICTED:	zinc metalloproteinase nas-13-like [Acropora digitifera]	100.0%	0.262%	76,171.6	11	13	34	File2536 Spectrum9946 scans: 12844	FDCSVVNIPSAVK	R	A	99.7%	44.3	25.0	44.3	Carbamidomethyl (+57)	1,434.72	2	-0.0011	-0.76	102	114
SOM Ax	20151203SMOAX (F021100SOMax)	zinc metalloproteinase nas-13-like [Acropora digitifera]	TRINITY_DN56632_c0_g3_i3\gi|1005475419|ref|XP_015774466.1|PREDICTED:	zinc metalloproteinase nas-13-like [Acropora digitifera]	100.0%	0.262%	76,171.6	11	13	34	File2536 Spectrum3650 scans: 5893	GDTADYMLR	R	F	99.5%	34.3	25.0	30.2	Oxidation (+16)	1,056.45	2	-0.0036	-3.4	365	373
SOM Ax	20151203SMOAX (F021100SOMax)	zinc metalloproteinase nas-13-like [Acropora digitifera]	TRINITY_DN56632_c0_g3_i3\gi|1005475419|ref|XP_015774466.1|PREDICTED:	zinc metalloproteinase nas-13-like [Acropora digitifera]	100.0%	0.262%	76,171.6	11	13	34	File2536 Spectrum3835 scans: 6097	GDTADYMLR	R	F	99.7%	33.2	25.0	33.2	Oxidation (+16)	1,056.45	2	-0.0012	-1.1	365	373
SOM Ax	20151203SMOAX (F021100SOMax)	zinc metalloproteinase nas-13-like [Acropora digitifera]	TRINITY_DN56632_c0_g3_i3\gi|1005475419|ref|XP_015774466.1|PREDICTED:	zinc metalloproteinase nas-13-like [Acropora digitifera]	100.0%	0.262%	76,171.6	11	13	34	File2536 Spectrum3739 scans: 5991	GDTADYMLR	R	F	99.7%	40.0	25.0	40.0	Oxidation (+16)	1,056.46	2	0.00076	0.72	365	373
SOM Ax	20151203SMOAX (F021100SOMax)	zinc metalloproteinase nas-13-like [Acropora digitifera]	TRINITY_DN56632_c0_g3_i3\gi|1005475419|ref|XP_015774466.1|PREDICTED:	zinc metalloproteinase nas-13-like [Acropora digitifera]	100.0%	0.262%	76,171.6	11	13	34	File2536 Spectrum834 scans: 2794	ITAVATQGR	K	D	99.7%	31.4	25.0	11.6		915.51	2	-0.000042	-0.046	601	609
SOM Ax	20151203SMOAX (F021100SOMax)	zinc metalloproteinase nas-13-like [Acropora digitifera]	TRINITY_DN56632_c0_g3_i3\gi|1005475419|ref|XP_015774466.1|PREDICTED:	zinc metalloproteinase nas-13-like [Acropora digitifera]	100.0%	0.262%	76,171.6	11	13	34	File2536 Spectrum942 scans: 2913	ITAVATQGR	K	D	99.7%	42.7	25.0	25.0		915.51	2	0.00052	0.57	601	609
SOM Ax	20151203SMOAX (F021100SOMax)	zinc metalloproteinase nas-13-like [Acropora digitifera]	TRINITY_DN56632_c0_g3_i3\gi|1005475419|ref|XP_015774466.1|PREDICTED:	zinc metalloproteinase nas-13-like [Acropora digitifera]	100.0%	0.262%	76,171.6	11	13	34	File2536 Spectrum6517 scans: 9067	NLAYNFDK	R	V	99.0%	26.4	25.0	23.2		983.47	2	0.00014	0.14	209	216
SOM Ax	20151203SMOAX (F021100SOMax)	zinc metalloproteinase nas-13-like [Acropora digitifera]	TRINITY_DN56632_c0_g3_i3\gi|1005475419|ref|XP_015774466.1|PREDICTED:	zinc metalloproteinase nas-13-like [Acropora digitifera]	100.0%	0.262%	76,171.6	11	13	34	File2536 Spectrum6596 scans: 9154	NLAYNFDK	R	V	99.0%	28.6	25.0	28.4		983.47	2	0.00038	0.38	209	216
SOM Ax	20151203SMOAX (F021100SOMax)	zinc metalloproteinase nas-13-like [Acropora digitifera]	TRINITY_DN56632_c0_g3_i3\gi|1005475419|ref|XP_015774466.1|PREDICTED:	zinc metalloproteinase nas-13-like [Acropora digitifera]	100.0%	0.262%	76,171.6	11	13	34	File2536 Spectrum6436 scans: 8978	NLAYNFDK	R	V	99.0%	38.0	25.0	38.0		983.47	2	-0.00034	-0.35	209	216
SOM Ax	20151203SMOAX (F021100SOMax)	zinc metalloproteinase nas-13-like [Acropora digitifera]	TRINITY_DN56632_c0_g3_i3\gi|1005475419|ref|XP_015774466.1|PREDICTED:	zinc metalloproteinase nas-13-like [Acropora digitifera]	100.0%	0.262%	76,171.6	11	13	34	File2536 Spectrum2017 scans: 4097	NPTTAGGPQASTAGVR	K	R	99.7%	41.5	25.0	41.5		1,483.74	2	0.0019	1.3	75	90
SOM Ax	20151203SMOAX (F021100SOMax)	zinc metalloproteinase nas-13-like [Acropora digitifera]	TRINITY_DN56632_c0_g3_i3\gi|1005475419|ref|XP_015774466.1|PREDICTED:	zinc metalloproteinase nas-13-like [Acropora digitifera]	100.0%	0.262%	76,171.6	11	13	34	File2536 Spectrum10468 scans: 13418	RPQDTVYVEFIK	K	A	98.3%	26.5	25.0	25.4		1,493.79	3	0.0052	3.5	135	146
SOM Ax	20151203SMOAX (F021100SOMax)	zinc metalloproteinase nas-13-like [Acropora digitifera]	TRINITY_DN56632_c0_g3_i3\gi|1005475419|ref|XP_015774466.1|PREDICTED:	zinc metalloproteinase nas-13-like [Acropora digitifera]	100.0%	0.262%	76,171.6	11	13	34	File2536 Spectrum10580 scans: 13541	RPQDTVYVEFIK	K	A	98.6%	31.9	25.0	26.9		1,493.80	3	0.0081	5.4	135	146
SOM Ax	20151203SMOAX (F021100SOMax)	zinc metalloproteinase nas-13-like [Acropora digitifera]	TRINITY_DN56632_c0_g3_i3\gi|1005475419|ref|XP_015774466.1|PREDICTED:	zinc metalloproteinase nas-13-like [Acropora digitifera]	100.0%	0.262%	76,171.6	11	13	34	File2536 Spectrum10680 scans: 13651	RPQDTVYVEFIK	K	A	99.7%	32.2	25.0	26.4		1,493.79	3	-0.0015	-1.0	135	146
SOM Ax	20151203SMOAX (F021100SOMax)	zinc metalloproteinase nas-13-like [Acropora digitifera]	TRINITY_DN56632_c0_g3_i3\gi|1005475419|ref|XP_015774466.1|PREDICTED:	zinc metalloproteinase nas-13-like [Acropora digitifera]	100.0%	0.262%	76,171.6	11	13	34	File2536 Spectrum10775 scans: 13756	RPQDTVYVEFIK	K	A	99.7%	38.0	25.0	28.3		1,493.78	3	-0.0038	-2.5	135	146
SOM Ax	20151203SMOAX (F021100SOMax)	zinc metalloproteinase nas-13-like [Acropora digitifera]	TRINITY_DN56632_c0_g3_i3\gi|1005475419|ref|XP_015774466.1|PREDICTED:	zinc metalloproteinase nas-13-like [Acropora digitifera]	100.0%	0.262%	76,171.6	11	13	34	File2536 Spectrum10560 scans: 13519	RPQDTVYVEFIK	K	A	99.7%	45.3	25.0	36.6		1,493.78	2	-0.0039	-2.6	135	146
SOM Ax	20151203SMOAX (F021100SOMax)	zinc metalloproteinase nas-13-like [Acropora digitifera]	TRINITY_DN56632_c0_g3_i3\gi|1005475419|ref|XP_015774466.1|PREDICTED:	zinc metalloproteinase nas-13-like [Acropora digitifera]	100.0%	0.262%	76,171.6	11	13	34	File2536 Spectrum10478 scans: 13429	RPQDTVYVEFIK	K	A	99.7%	45.5	25.0	40.7		1,493.79	2	0.0034	2.3	135	146
SOM Ax	20151203SMOAX (F021100SOMax)	zinc metalloproteinase nas-13-like [Acropora digitifera]	TRINITY_DN56632_c0_g3_i3\gi|1005475419|ref|XP_015774466.1|PREDICTED:	zinc metalloproteinase nas-13-like [Acropora digitifera]	100.0%	0.262%	76,171.6	11	13	34	File2536 Spectrum10724 scans: 13700	RPQDTVYVEFIK	K	A	99.7%	47.3	25.0	37.5		1,493.79	2	0.0024	1.6	135	146
SOM Ax	20151203SMOAX (F021100SOMax)	zinc metalloproteinase nas-13-like [Acropora digitifera]	TRINITY_DN56632_c0_g3_i3\gi|1005475419|ref|XP_015774466.1|PREDICTED:	zinc metalloproteinase nas-13-like [Acropora digitifera]	100.0%	0.262%	76,171.6	11	13	34	File2536 Spectrum10887 scans: 13879	RPQDTVYVEFIK	K	A	99.7%	46.7	25.0	37.3		1,493.79	2	-0.0014	-0.92	135	146
SOM Ax	20151203SMOAX (F021100SOMax)	zinc metalloproteinase nas-13-like [Acropora digitifera]	TRINITY_DN56632_c0_g3_i3\gi|1005475419|ref|XP_015774466.1|PREDICTED:	zinc metalloproteinase nas-13-like [Acropora digitifera]	100.0%	0.262%	76,171.6	11	13	34	File2536 Spectrum10644 scans: 13612	RPQDTVYVEFIK	K	A	99.7%	47.2	25.0	38.5		1,493.79	2	0.00094	0.63	135	146
SOM Ax	20151203SMOAX (F021100SOMax)	zinc metalloproteinase nas-13-like [Acropora digitifera]	TRINITY_DN56632_c0_g3_i3\gi|1005475419|ref|XP_015774466.1|PREDICTED:	zinc metalloproteinase nas-13-like [Acropora digitifera]	100.0%	0.262%	76,171.6	11	13	34	File2536 Spectrum10804 scans: 13788	RPQDTVYVEFIK	K	A	99.7%	51.3	25.0	37.8		1,493.79	2	-0.0015	-1.0	135	146
SOM Ax	20151203SMOAX (F021100SOMax)	zinc metalloproteinase nas-13-like [Acropora digitifera]	TRINITY_DN56632_c0_g3_i3\gi|1005475419|ref|XP_015774466.1|PREDICTED:	zinc metalloproteinase nas-13-like [Acropora digitifera]	100.0%	0.262%	76,171.6	11	13	34	File2536 Spectrum6488 scans: 9035	TDDDFFSPKPTK	K	A	96.2%	19.8	25.0	15.8		1,396.65	3	0.0014	1.0	46	57
SOM Ax	20151203SMOAX (F021100SOMax)	zinc metalloproteinase nas-13-like [Acropora digitifera]	TRINITY_DN56632_c0_g3_i3\gi|1005475419|ref|XP_015774466.1|PREDICTED:	zinc metalloproteinase nas-13-like [Acropora digitifera]	100.0%	0.262%	76,171.6	11	13	34	File2536 Spectrum6590 scans: 9147	TDDDFFSPKPTK	K	A	98.0%	20.9	25.0	15.6		1,396.65	3	0.00038	0.27	46	57
SOM Ax	20151203SMOAX (F021100SOMax)	zinc metalloproteinase nas-13-like [Acropora digitifera]	TRINITY_DN56632_c0_g3_i3\gi|1005475419|ref|XP_015774466.1|PREDICTED:	zinc metalloproteinase nas-13-like [Acropora digitifera]	100.0%	0.262%	76,171.6	11	13	34	File2536 Spectrum8174 scans: 10892	VDLQGKEPYVGISDSDVK	K	Q	99.7%	34.8	25.0	34.7		1,947.98	3	-0.00099	-0.51	254	271
SOM Ax	20151203SMOAX (F021100SOMax)	thrombospondin-type laminin G domain and EAR repeat-containing protein-like isoform X2 [Acropora digitifera]	TRINITY_DN56964_c4_g1_i1\gi|1005450712|ref|XP_015762559.1|PREDICTED:	thrombospondin-type laminin G domain and EAR repeat-containing protein-like isoform X2 [Acropora digitifera]	99.9%	0.00771%	51,706.0	1	1	1	File2536 Spectrum10590 scans: 13552	FGEYLTSDGVNLR	K	C	99.7%	40.4	25.0	38.3		1,469.71	2	-0.0012	-0.82	79	91
SOM Ax	20151203SMOAX (F021100SOMax)	[Corallium rubrum]	TRINITY_DN57230_c0_g1_i1\gi|385210959|gb|AFI47691.1|scleritin	[Corallium rubrum]	100.0%	0.964%	17,770.8	12	18	125	File2536 Spectrum11187 scans: 14209	ANFGVLNDWQK	R	R	99.7%	52.5	25.0	46.6		1,290.64	2	-0.00054	-0.42	78	88
SOM Ax	20151203SMOAX (F021100SOMax)	[Corallium rubrum]	TRINITY_DN57230_c0_g1_i1\gi|385210959|gb|AFI47691.1|scleritin	[Corallium rubrum]	100.0%	0.964%	17,770.8	12	18	125	File2536 Spectrum11022 scans: 14028	ANFGVLNDWQK	R	R	99.7%	61.8	25.0	54.0		1,290.64	2	0.0028	2.1	78	88
SOM Ax	20151203SMOAX (F021100SOMax)	[Corallium rubrum]	TRINITY_DN57230_c0_g1_i1\gi|385210959|gb|AFI47691.1|scleritin	[Corallium rubrum]	100.0%	0.964%	17,770.8	12	18	125	File2536 Spectrum10782 scans: 13764	ANFGVLNDWQK	R	R	99.7%	63.7	25.0	54.7		1,290.64	2	0.0026	2.0	78	88
SOM Ax	20151203SMOAX (F021100SOMax)	[Corallium rubrum]	TRINITY_DN57230_c0_g1_i1\gi|385210959|gb|AFI47691.1|scleritin	[Corallium rubrum]	100.0%	0.964%	17,770.8	12	18	125	File2536 Spectrum10623 scans: 13589	ANFGVLNDWQK	R	R	99.7%	61.9	25.0	57.0		1,290.64	2	0.00080	0.62	78	88
SOM Ax	20151203SMOAX (F021100SOMax)	[Corallium rubrum]	TRINITY_DN57230_c0_g1_i1\gi|385210959|gb|AFI47691.1|scleritin	[Corallium rubrum]	100.0%	0.964%	17,770.8	12	18	125	File2536 Spectrum10941 scans: 13939	ANFGVLNDWQK	R	R	99.7%	63.7	25.0	58.6		1,290.64	2	0.00092	0.71	78	88
SOM Ax	20151203SMOAX (F021100SOMax)	[Corallium rubrum]	TRINITY_DN57230_c0_g1_i1\gi|385210959|gb|AFI47691.1|scleritin	[Corallium rubrum]	100.0%	0.964%	17,770.8	12	18	125	File2536 Spectrum11104 scans: 14118	ANFGVLNDWQK	R	R	99.7%	67.8	25.0	58.4		1,290.64	2	-0.00042	-0.33	78	88
SOM Ax	20151203SMOAX (F021100SOMax)	[Corallium rubrum]	TRINITY_DN57230_c0_g1_i1\gi|385210959|gb|AFI47691.1|scleritin	[Corallium rubrum]	100.0%	0.964%	17,770.8	12	18	125	File2536 Spectrum10702 scans: 13676	ANFGVLNDWQK	R	R	99.7%	74.9	25.0	67.9		1,290.64	2	0.00032	0.25	78	88
SOM Ax	20151203SMOAX (F021100SOMax)	[Corallium rubrum]	TRINITY_DN57230_c0_g1_i1\gi|385210959|gb|AFI47691.1|scleritin	[Corallium rubrum]	100.0%	0.964%	17,770.8	12	18	125	File2536 Spectrum10862 scans: 13852	ANFGVLNDWQK	R	R	99.7%	74.9	25.0	64.5		1,290.63	2	-0.0016	-1.3	78	88
SOM Ax	20151203SMOAX (F021100SOMax)	[Corallium rubrum]	TRINITY_DN57230_c0_g1_i1\gi|385210959|gb|AFI47691.1|scleritin	[Corallium rubrum]	100.0%	0.964%	17,770.8	12	18	125	File2536 Spectrum7014 scans: 9614	FGPTEYCNTRPVQPISR	K	Q	94.6%	19.8	25.0	15.0	Carbamidomethyl (+57)	2,020.98	2	0.0015	0.76	124	140
SOM Ax	20151203SMOAX (F021100SOMax)	[Corallium rubrum]	TRINITY_DN57230_c0_g1_i1\gi|385210959|gb|AFI47691.1|scleritin	[Corallium rubrum]	100.0%	0.964%	17,770.8	12	18	125	File2536 Spectrum7259 scans: 9886	FGPTEYCNTRPVQPISR	K	Q	97.5%	20.9	25.0	15.3	Carbamidomethyl (+57)	2,020.98	3	0.0012	0.60	124	140
SOM Ax	20151203SMOAX (F021100SOMax)	[Corallium rubrum]	TRINITY_DN57230_c0_g1_i1\gi|385210959|gb|AFI47691.1|scleritin	[Corallium rubrum]	100.0%	0.964%	17,770.8	12	18	125	File2536 Spectrum8917 scans: 11712	FGPTEYCNTRPVQPISR	K	Q	97.6%	21.8	25.0	19.9	Carbamidomethyl (+57)	2,020.98	3	0.0027	1.3	124	140
SOM Ax	20151203SMOAX (F021100SOMax)	[Corallium rubrum]	TRINITY_DN57230_c0_g1_i1\gi|385210959|gb|AFI47691.1|scleritin	[Corallium rubrum]	100.0%	0.964%	17,770.8	12	18	125	File2536 Spectrum6844 scans: 9427	FGPTEYCNTRPVQPISR	K	Q	98.5%	22.3	25.0	18.7	Carbamidomethyl (+57)	2,020.98	3	0.0016	0.78	124	140
SOM Ax	20151203SMOAX (F021100SOMax)	[Corallium rubrum]	TRINITY_DN57230_c0_g1_i1\gi|385210959|gb|AFI47691.1|scleritin	[Corallium rubrum]	100.0%	0.964%	17,770.8	12	18	125	File2536 Spectrum7367 scans: 10004	FGPTEYCNTRPVQPISR	K	Q	98.8%	24.5	25.0	23.2	Carbamidomethyl (+57)	2,020.98	2	0.0015	0.76	124	140
SOM Ax	20151203SMOAX (F021100SOMax)	[Corallium rubrum]	TRINITY_DN57230_c0_g1_i1\gi|385210959|gb|AFI47691.1|scleritin	[Corallium rubrum]	100.0%	0.964%	17,770.8	12	18	125	File2536 Spectrum6934 scans: 9526	FGPTEYCNTRPVQPISR	K	Q	99.7%	30.0	25.0	28.3	Carbamidomethyl (+57)	2,020.98	2	0.0026	1.3	124	140
SOM Ax	20151203SMOAX (F021100SOMax)	[Corallium rubrum]	TRINITY_DN57230_c0_g1_i1\gi|385210959|gb|AFI47691.1|scleritin	[Corallium rubrum]	100.0%	0.964%	17,770.8	12	18	125	File2536 Spectrum7271 scans: 9899	FGPTEYCNTRPVQPISR	K	Q	99.7%	29.4	25.0	23.1	Carbamidomethyl (+57)	2,020.98	2	0.0021	1.1	124	140
SOM Ax	20151203SMOAX (F021100SOMax)	[Corallium rubrum]	TRINITY_DN57230_c0_g1_i1\gi|385210959|gb|AFI47691.1|scleritin	[Corallium rubrum]	100.0%	0.964%	17,770.8	12	18	125	File2536 Spectrum7003 scans: 9602	FGPTEYCNTRPVQPISR	K	Q	99.7%	27.8	25.0	24.4	Carbamidomethyl (+57)	2,020.98	3	0.0016	0.78	124	140
SOM Ax	20151203SMOAX (F021100SOMax)	[Corallium rubrum]	TRINITY_DN57230_c0_g1_i1\gi|385210959|gb|AFI47691.1|scleritin	[Corallium rubrum]	100.0%	0.964%	17,770.8	12	18	125	File2536 Spectrum7099 scans: 9708	FGPTEYCNTRPVQPISR	K	Q	99.7%	39.0	25.0	31.7	Carbamidomethyl (+57)	2,020.98	2	0.00055	0.27	124	140
SOM Ax	20151203SMOAX (F021100SOMax)	[Corallium rubrum]	TRINITY_DN57230_c0_g1_i1\gi|385210959|gb|AFI47691.1|scleritin	[Corallium rubrum]	100.0%	0.964%	17,770.8	12	18	125	File2536 Spectrum7182 scans: 9800	FGPTEYCNTRPVQPISR	K	Q	99.7%	45.6	25.0	36.5	Carbamidomethyl (+57)	2,020.98	2	0.0025	1.2	124	140
SOM Ax	20151203SMOAX (F021100SOMax)	[Corallium rubrum]	TRINITY_DN57230_c0_g1_i1\gi|385210959|gb|AFI47691.1|scleritin	[Corallium rubrum]	100.0%	0.964%	17,770.8	12	18	125	File2536 Spectrum17448 scans: 21150	KVGQGVINPLSSEAVALFFNK	R	K	99.7%	37.9	25.0	37.9		2,217.22	2	0.0013	0.57	36	56
SOM Ax	20151203SMOAX (F021100SOMax)	[Corallium rubrum]	TRINITY_DN57230_c0_g1_i1\gi|385210959|gb|AFI47691.1|scleritin	[Corallium rubrum]	100.0%	0.964%	17,770.8	12	18	125	File2536 Spectrum17541 scans: 21261	KVGQGVINPLSSEAVALFFNK	R	K	99.7%	49.1	25.0	49.1		2,217.21	2	-0.0046	-2.1	36	56
SOM Ax	20151203SMOAX (F021100SOMax)	[Corallium rubrum]	TRINITY_DN57230_c0_g1_i1\gi|385210959|gb|AFI47691.1|scleritin	[Corallium rubrum]	100.0%	0.964%	17,770.8	12	18	125	File2536 Spectrum17724 scans: 21474	KVGQGVINPLSSEAVALFFNK	R	K	99.7%	45.9	25.0	37.9		2,217.22	2	0.0025	1.1	36	56
SOM Ax	20151203SMOAX (F021100SOMax)	[Corallium rubrum]	TRINITY_DN57230_c0_g1_i1\gi|385210959|gb|AFI47691.1|scleritin	[Corallium rubrum]	100.0%	0.964%	17,770.8	12	18	125	File2536 Spectrum17129 scans: 20793	KVGQGVINPLSSEAVALFFNK	R	K	99.7%	66.2	25.0	57.3		2,217.22	3	0.00071	0.32	36	56
SOM Ax	20151203SMOAX (F021100SOMax)	[Corallium rubrum]	TRINITY_DN57230_c0_g1_i1\gi|385210959|gb|AFI47691.1|scleritin	[Corallium rubrum]	100.0%	0.964%	17,770.8	12	18	125	File2536 Spectrum17203 scans: 20875	KVGQGVINPLSSEAVALFFNK	R	K	99.7%	68.2	25.0	56.8		2,217.22	3	0.0013	0.56	36	56
SOM Ax	20151203SMOAX (F021100SOMax)	[Corallium rubrum]	TRINITY_DN57230_c0_g1_i1\gi|385210959|gb|AFI47691.1|scleritin	[Corallium rubrum]	100.0%	0.964%	17,770.8	12	18	125	File2536 Spectrum17717 scans: 21467	KVGQGVINPLSSEAVALFFNK	R	K	99.7%	68.5	25.0	67.2		2,217.22	3	-0.00022	-0.098	36	56
SOM Ax	20151203SMOAX (F021100SOMax)	[Corallium rubrum]	TRINITY_DN57230_c0_g1_i1\gi|385210959|gb|AFI47691.1|scleritin	[Corallium rubrum]	100.0%	0.964%	17,770.8	12	18	125	File2536 Spectrum17567 scans: 21292	KVGQGVINPLSSEAVALFFNK	R	K	99.7%	69.4	25.0	69.4		2,217.21	3	-0.0017	-0.76	36	56
SOM Ax	20151203SMOAX (F021100SOMax)	[Corallium rubrum]	TRINITY_DN57230_c0_g1_i1\gi|385210959|gb|AFI47691.1|scleritin	[Corallium rubrum]	100.0%	0.964%	17,770.8	12	18	125	File2536 Spectrum17642 scans: 21381	KVGQGVINPLSSEAVALFFNK	R	K	99.7%	71.8	25.0	71.8		2,217.22	3	0.0014	0.65	36	56
SOM Ax	20151203SMOAX (F021100SOMax)	[Corallium rubrum]	TRINITY_DN57230_c0_g1_i1\gi|385210959|gb|AFI47691.1|scleritin	[Corallium rubrum]	100.0%	0.964%	17,770.8	12	18	125	File2536 Spectrum17493 scans: 21204	KVGQGVINPLSSEAVALFFNK	R	K	99.7%	73.4	25.0	70.3		2,217.22	3	0.0038	1.7	36	56
SOM Ax	20151203SMOAX (F021100SOMax)	[Corallium rubrum]	TRINITY_DN57230_c0_g1_i1\gi|385210959|gb|AFI47691.1|scleritin	[Corallium rubrum]	100.0%	0.964%	17,770.8	12	18	125	File2536 Spectrum17422 scans: 21122	KVGQGVINPLSSEAVALFFNK	R	K	99.7%	74.3	25.0	74.3		2,217.22	3	0.0025	1.1	36	56
SOM Ax	20151203SMOAX (F021100SOMax)	[Corallium rubrum]	TRINITY_DN57230_c0_g1_i1\gi|385210959|gb|AFI47691.1|scleritin	[Corallium rubrum]	100.0%	0.964%	17,770.8	12	18	125	File2536 Spectrum17274 scans: 20955	KVGQGVINPLSSEAVALFFNK	R	K	99.7%	75.7	25.0	72.9		2,217.22	3	0.0031	1.4	36	56
SOM Ax	20151203SMOAX (F021100SOMax)	[Corallium rubrum]	TRINITY_DN57230_c0_g1_i1\gi|385210959|gb|AFI47691.1|scleritin	[Corallium rubrum]	100.0%	0.964%	17,770.8	12	18	125	File2536 Spectrum17350 scans: 21041	KVGQGVINPLSSEAVALFFNK	R	K	99.7%	80.9	25.0	80.9		2,217.22	3	0.0024	1.1	36	56
SOM Ax	20151203SMOAX (F021100SOMax)	[Corallium rubrum]	TRINITY_DN57230_c0_g1_i1\gi|385210959|gb|AFI47691.1|scleritin	[Corallium rubrum]	100.0%	0.964%	17,770.8	12	18	125	File2536 Spectrum11155 scans: 14174	KWNTFIELSK	K	R	98.3%	23.7	25.0	16.1		1,264.68	3	-0.0021	-1.6	57	66
SOM Ax	20151203SMOAX (F021100SOMax)	[Corallium rubrum]	TRINITY_DN57230_c0_g1_i1\gi|385210959|gb|AFI47691.1|scleritin	[Corallium rubrum]	100.0%	0.964%	17,770.8	12	18	125	File2536 Spectrum11064 scans: 14074	KWNTFIELSK	K	R	99.1%	22.9	25.0	20.1		1,264.68	3	0.00029	0.23	57	66
SOM Ax	20151203SMOAX (F021100SOMax)	[Corallium rubrum]	TRINITY_DN57230_c0_g1_i1\gi|385210959|gb|AFI47691.1|scleritin	[Corallium rubrum]	100.0%	0.964%	17,770.8	12	18	125	File2536 Spectrum11248 scans: 14278	KWNTFIELSK	K	R	99.7%	29.4	25.0	23.1		1,264.68	3	0.000022	0.017	57	66
SOM Ax	20151203SMOAX (F021100SOMax)	[Corallium rubrum]	TRINITY_DN57230_c0_g1_i1\gi|385210959|gb|AFI47691.1|scleritin	[Corallium rubrum]	100.0%	0.964%	17,770.8	12	18	125	File2536 Spectrum10929 scans: 13925	KWNTFIELSK	K	R	99.7%	49.3	25.0	38.8		1,264.69	2	0.0036	2.8	57	66
SOM Ax	20151203SMOAX (F021100SOMax)	[Corallium rubrum]	TRINITY_DN57230_c0_g1_i1\gi|385210959|gb|AFI47691.1|scleritin	[Corallium rubrum]	100.0%	0.964%	17,770.8	12	18	125	File2536 Spectrum11495 scans: 14550	KWNTFIELSK	K	R	99.7%	53.3	25.0	41.9		1,264.69	2	0.0037	3.0	57	66
SOM Ax	20151203SMOAX (F021100SOMax)	[Corallium rubrum]	TRINITY_DN57230_c0_g1_i1\gi|385210959|gb|AFI47691.1|scleritin	[Corallium rubrum]	100.0%	0.964%	17,770.8	12	18	125	File2536 Spectrum11183 scans: 14205	KWNTFIELSK	K	R	99.7%	77.2	25.0	75.6		1,264.68	2	-0.00078	-0.62	57	66
SOM Ax	20151203SMOAX (F021100SOMax)	[Corallium rubrum]	TRINITY_DN57230_c0_g1_i1\gi|385210959|gb|AFI47691.1|scleritin	[Corallium rubrum]	100.0%	0.964%	17,770.8	12	18	125	File2536 Spectrum11405 scans: 14451	KWNTFIELSK	K	R	99.7%	82.8	25.0	82.8		1,264.68	2	0.00020	0.16	57	66
SOM Ax	20151203SMOAX (F021100SOMax)	[Corallium rubrum]	TRINITY_DN57230_c0_g1_i1\gi|385210959|gb|AFI47691.1|scleritin	[Corallium rubrum]	100.0%	0.964%	17,770.8	12	18	125	File2536 Spectrum11092 scans: 14105	KWNTFIELSK	K	R	99.7%	84.6	25.0	80.6		1,264.69	2	0.0034	2.7	57	66
SOM Ax	20151203SMOAX (F021100SOMax)	[Corallium rubrum]	TRINITY_DN57230_c0_g1_i1\gi|385210959|gb|AFI47691.1|scleritin	[Corallium rubrum]	100.0%	0.964%	17,770.8	12	18	125	File2536 Spectrum11014 scans: 14019	KWNTFIELSK	K	R	99.7%	86.8	25.0	84.1		1,264.68	2	-0.0014	-1.1	57	66
SOM Ax	20151203SMOAX (F021100SOMax)	[Corallium rubrum]	TRINITY_DN57230_c0_g1_i1\gi|385210959|gb|AFI47691.1|scleritin	[Corallium rubrum]	100.0%	0.964%	17,770.8	12	18	125	File2536 Spectrum11712 scans: 14789	QCSCISIFSFMNQGR	R	D	99.7%	26.8	25.0	26.5	Carbamidomethyl (+57), Carbamidomethyl (+57), Oxidation (+16)	1,849.79	3	-0.0017	-0.94	90	104
SOM Ax	20151203SMOAX (F021100SOMax)	[Corallium rubrum]	TRINITY_DN57230_c0_g1_i1\gi|385210959|gb|AFI47691.1|scleritin	[Corallium rubrum]	100.0%	0.964%	17,770.8	12	18	125	File2536 Spectrum11793 scans: 14878	QCSCISIFSFMNQGR	R	D	99.7%	31.0	25.0	31.0	Carbamidomethyl (+57), Carbamidomethyl (+57), Oxidation (+16)	1,849.79	3	-0.0030	-1.6	90	104
SOM Ax	20151203SMOAX (F021100SOMax)	[Corallium rubrum]	TRINITY_DN57230_c0_g1_i1\gi|385210959|gb|AFI47691.1|scleritin	[Corallium rubrum]	100.0%	0.964%	17,770.8	12	18	125	File2536 Spectrum14525 scans: 17893	QCSCISIFSFMNQGR	R	D	99.7%	40.2	25.0	40.2	Carbamidomethyl (+57), Carbamidomethyl (+57), Oxidation (+16)	1,849.80	2	0.0060	3.2	90	104
SOM Ax	20151203SMOAX (F021100SOMax)	[Corallium rubrum]	TRINITY_DN57230_c0_g1_i1\gi|385210959|gb|AFI47691.1|scleritin	[Corallium rubrum]	100.0%	0.964%	17,770.8	12	18	125	File2536 Spectrum14808 scans: 18211	QCSCISIFSFMNQGR	R	D	99.7%	38.2	25.0	38.2	Carbamidomethyl (+57), Carbamidomethyl (+57), Oxidation (+16)	1,849.79	2	0.0035	1.9	90	104
SOM Ax	20151203SMOAX (F021100SOMax)	[Corallium rubrum]	TRINITY_DN57230_c0_g1_i1\gi|385210959|gb|AFI47691.1|scleritin	[Corallium rubrum]	100.0%	0.964%	17,770.8	12	18	125	File2536 Spectrum12281 scans: 15415	QCSCISIFSFMNQGR	R	D	99.7%	38.5	25.0	38.5	Carbamidomethyl (+57), Carbamidomethyl (+57), Oxidation (+16)	1,849.79	3	0.00099	0.53	90	104
SOM Ax	20151203SMOAX (F021100SOMax)	[Corallium rubrum]	TRINITY_DN57230_c0_g1_i1\gi|385210959|gb|AFI47691.1|scleritin	[Corallium rubrum]	100.0%	0.964%	17,770.8	12	18	125	File2536 Spectrum12119 scans: 15237	QCSCISIFSFMNQGR	R	D	99.7%	42.8	25.0	42.8	Carbamidomethyl (+57), Carbamidomethyl (+57), Oxidation (+16)	1,849.79	3	0.00099	0.53	90	104
SOM Ax	20151203SMOAX (F021100SOMax)	[Corallium rubrum]	TRINITY_DN57230_c0_g1_i1\gi|385210959|gb|AFI47691.1|scleritin	[Corallium rubrum]	100.0%	0.964%	17,770.8	12	18	125	File2536 Spectrum14635 scans: 18015	QCSCISIFSFMNQGR	R	D	99.7%	56.0	25.0	56.0	Carbamidomethyl (+57), Carbamidomethyl (+57), Oxidation (+16)	1,849.79	2	-0.0037	-2.0	90	104
SOM Ax	20151203SMOAX (F021100SOMax)	[Corallium rubrum]	TRINITY_DN57230_c0_g1_i1\gi|385210959|gb|AFI47691.1|scleritin	[Corallium rubrum]	100.0%	0.964%	17,770.8	12	18	125	File2536 Spectrum14723 scans: 18118	QCSCISIFSFMNQGR	R	D	99.7%	52.4	25.0	52.4	Carbamidomethyl (+57), Carbamidomethyl (+57), Oxidation (+16)	1,849.79	2	-0.0010	-0.54	90	104
SOM Ax	20151203SMOAX (F021100SOMax)	[Corallium rubrum]	TRINITY_DN57230_c0_g1_i1\gi|385210959|gb|AFI47691.1|scleritin	[Corallium rubrum]	100.0%	0.964%	17,770.8	12	18	125	File2536 Spectrum14838 scans: 18244	QCSCISIFSFMNQGR	R	D	99.7%	61.0	25.0	61.0	Carbamidomethyl (+57), Carbamidomethyl (+57)	1,833.79	2	-0.0054	-2.9	90	104
SOM Ax	20151203SMOAX (F021100SOMax)	[Corallium rubrum]	TRINITY_DN57230_c0_g1_i1\gi|385210959|gb|AFI47691.1|scleritin	[Corallium rubrum]	100.0%	0.964%	17,770.8	12	18	125	File2536 Spectrum11900 scans: 14996	QCSCISIFSFMNQGR	R	D	99.7%	63.6	25.0	63.6	Carbamidomethyl (+57), Carbamidomethyl (+57), Oxidation (+16)	1,849.79	2	0.0029	1.6	90	104
SOM Ax	20151203SMOAX (F021100SOMax)	[Corallium rubrum]	TRINITY_DN57230_c0_g1_i1\gi|385210959|gb|AFI47691.1|scleritin	[Corallium rubrum]	100.0%	0.964%	17,770.8	12	18	125	File2536 Spectrum12039 scans: 15149	QCSCISIFSFMNQGR	R	D	99.7%	53.2	25.0	53.2	Carbamidomethyl (+57), Carbamidomethyl (+57), Oxidation (+16)	1,849.79	3	0.00081	0.44	90	104
SOM Ax	20151203SMOAX (F021100SOMax)	[Corallium rubrum]	TRINITY_DN57230_c0_g1_i1\gi|385210959|gb|AFI47691.1|scleritin	[Corallium rubrum]	100.0%	0.964%	17,770.8	12	18	125	File2536 Spectrum11176 scans: 14197	QCSCISIFSFMNQGR	R	D	99.7%	66.9	25.0	66.9	Carbamidomethyl (+57), Carbamidomethyl (+57), Oxidation (+16)	1,849.79	2	0.0038	2.0	90	104
SOM Ax	20151203SMOAX (F021100SOMax)	[Corallium rubrum]	TRINITY_DN57230_c0_g1_i1\gi|385210959|gb|AFI47691.1|scleritin	[Corallium rubrum]	100.0%	0.964%	17,770.8	12	18	125	File2536 Spectrum12219 scans: 15347	QCSCISIFSFMNQGR	R	D	99.7%	68.5	25.0	68.5	Carbamidomethyl (+57), Carbamidomethyl (+57), Oxidation (+16)	1,849.79	2	0.0035	1.9	90	104
SOM Ax	20151203SMOAX (F021100SOMax)	[Corallium rubrum]	TRINITY_DN57230_c0_g1_i1\gi|385210959|gb|AFI47691.1|scleritin	[Corallium rubrum]	100.0%	0.964%	17,770.8	12	18	125	File2536 Spectrum12199 scans: 15325	QCSCISIFSFMNQGR	R	D	99.7%	58.0	25.0	58.0	Carbamidomethyl (+57), Carbamidomethyl (+57), Oxidation (+16)	1,849.79	3	-0.000094	-0.051	90	104
SOM Ax	20151203SMOAX (F021100SOMax)	[Corallium rubrum]	TRINITY_DN57230_c0_g1_i1\gi|385210959|gb|AFI47691.1|scleritin	[Corallium rubrum]	100.0%	0.964%	17,770.8	12	18	125	File2536 Spectrum11740 scans: 14820	QCSCISIFSFMNQGR	R	D	99.7%	69.7	25.0	69.7	Carbamidomethyl (+57), Carbamidomethyl (+57), Oxidation (+16)	1,849.79	2	-0.000028	-0.015	90	104
SOM Ax	20151203SMOAX (F021100SOMax)	[Corallium rubrum]	TRINITY_DN57230_c0_g1_i1\gi|385210959|gb|AFI47691.1|scleritin	[Corallium rubrum]	100.0%	0.964%	17,770.8	12	18	125	File2536 Spectrum11580 scans: 14644	QCSCISIFSFMNQGR	R	D	99.7%	69.9	25.0	69.9	Carbamidomethyl (+57), Carbamidomethyl (+57), Oxidation (+16)	1,849.79	2	-0.0027	-1.5	90	104
SOM Ax	20151203SMOAX (F021100SOMax)	[Corallium rubrum]	TRINITY_DN57230_c0_g1_i1\gi|385210959|gb|AFI47691.1|scleritin	[Corallium rubrum]	100.0%	0.964%	17,770.8	12	18	125	File2536 Spectrum11961 scans: 15063	QCSCISIFSFMNQGR	R	D	99.7%	60.1	25.0	60.1	Carbamidomethyl (+57), Carbamidomethyl (+57), Oxidation (+16)	1,849.79	3	0.000086	0.047	90	104
SOM Ax	20151203SMOAX (F021100SOMax)	[Corallium rubrum]	TRINITY_DN57230_c0_g1_i1\gi|385210959|gb|AFI47691.1|scleritin	[Corallium rubrum]	100.0%	0.964%	17,770.8	12	18	125	File2536 Spectrum11500 scans: 14556	QCSCISIFSFMNQGR	R	D	99.7%	71.5	25.0	71.5	Carbamidomethyl (+57), Carbamidomethyl (+57), Oxidation (+16)	1,849.79	2	-0.000028	-0.015	90	104
SOM Ax	20151203SMOAX (F021100SOMax)	[Corallium rubrum]	TRINITY_DN57230_c0_g1_i1\gi|385210959|gb|AFI47691.1|scleritin	[Corallium rubrum]	100.0%	0.964%	17,770.8	12	18	125	File2536 Spectrum11255 scans: 14286	QCSCISIFSFMNQGR	R	D	99.7%	73.3	25.0	73.3	Carbamidomethyl (+57), Carbamidomethyl (+57), Oxidation (+16)	1,849.79	2	0.0022	1.2	90	104
SOM Ax	20151203SMOAX (F021100SOMax)	[Corallium rubrum]	TRINITY_DN57230_c0_g1_i1\gi|385210959|gb|AFI47691.1|scleritin	[Corallium rubrum]	100.0%	0.964%	17,770.8	12	18	125	File2536 Spectrum12059 scans: 15171	QCSCISIFSFMNQGR	R	D	99.7%	74.1	25.0	74.1	Carbamidomethyl (+57), Carbamidomethyl (+57), Oxidation (+16)	1,849.79	2	0.0016	0.84	90	104
SOM Ax	20151203SMOAX (F021100SOMax)	[Corallium rubrum]	TRINITY_DN57230_c0_g1_i1\gi|385210959|gb|AFI47691.1|scleritin	[Corallium rubrum]	100.0%	0.964%	17,770.8	12	18	125	File2536 Spectrum11979 scans: 15083	QCSCISIFSFMNQGR	R	D	99.7%	74.6	25.0	74.6	Carbamidomethyl (+57), Carbamidomethyl (+57), Oxidation (+16)	1,849.79	2	0.0017	0.91	90	104
SOM Ax	20151203SMOAX (F021100SOMax)	[Corallium rubrum]	TRINITY_DN57230_c0_g1_i1\gi|385210959|gb|AFI47691.1|scleritin	[Corallium rubrum]	100.0%	0.964%	17,770.8	12	18	125	File2536 Spectrum12139 scans: 15259	QCSCISIFSFMNQGR	R	D	99.7%	80.2	25.0	80.2	Carbamidomethyl (+57), Carbamidomethyl (+57), Oxidation (+16)	1,849.79	2	0.0027	1.4	90	104
SOM Ax	20151203SMOAX (F021100SOMax)	[Corallium rubrum]	TRINITY_DN57230_c0_g1_i1\gi|385210959|gb|AFI47691.1|scleritin	[Corallium rubrum]	100.0%	0.964%	17,770.8	12	18	125	File2536 Spectrum14913 scans: 18327	QCSCISIFSFMNQGR	R	D	99.7%	81.9	25.0	81.9	Carbamidomethyl (+57), Carbamidomethyl (+57)	1,833.80	2	0.0023	1.3	90	104
SOM Ax	20151203SMOAX (F021100SOMax)	[Corallium rubrum]	TRINITY_DN57230_c0_g1_i1\gi|385210959|gb|AFI47691.1|scleritin	[Corallium rubrum]	100.0%	0.964%	17,770.8	12	18	125	File2536 Spectrum11820 scans: 14908	QCSCISIFSFMNQGR	R	D	99.7%	83.4	25.0	83.4	Carbamidomethyl (+57), Carbamidomethyl (+57), Oxidation (+16)	1,849.79	2	0.0032	1.7	90	104
SOM Ax	20151203SMOAX (F021100SOMax)	[Corallium rubrum]	TRINITY_DN57230_c0_g1_i1\gi|385210959|gb|AFI47691.1|scleritin	[Corallium rubrum]	100.0%	0.964%	17,770.8	12	18	125	File2536 Spectrum11659 scans: 14731	QCSCISIFSFMNQGR	R	D	99.7%	84.9	25.0	84.9	Carbamidomethyl (+57), Carbamidomethyl (+57), Oxidation (+16)	1,849.79	2	0.0033	1.8	90	104
SOM Ax	20151203SMOAX (F021100SOMax)	[Corallium rubrum]	TRINITY_DN57230_c0_g1_i1\gi|385210959|gb|AFI47691.1|scleritin	[Corallium rubrum]	100.0%	0.964%	17,770.8	12	18	125	File2536 Spectrum11344 scans: 14384	QCSCISIFSFMNQGR	R	D	99.7%	86.3	25.0	86.3	Carbamidomethyl (+57), Carbamidomethyl (+57), Oxidation (+16)	1,849.79	2	0.0028	1.5	90	104
SOM Ax	20151203SMOAX (F021100SOMax)	[Corallium rubrum]	TRINITY_DN57230_c0_g1_i1\gi|385210959|gb|AFI47691.1|scleritin	[Corallium rubrum]	100.0%	0.964%	17,770.8	12	18	125	File2536 Spectrum11421 scans: 14469	QCSCISIFSFMNQGR	R	D	99.7%	86.4	25.0	86.4	Carbamidomethyl (+57), Carbamidomethyl (+57), Oxidation (+16)	1,849.79	2	0.0029	1.6	90	104
SOM Ax	20151203SMOAX (F021100SOMax)	[Corallium rubrum]	TRINITY_DN57230_c0_g1_i1\gi|385210959|gb|AFI47691.1|scleritin	[Corallium rubrum]	100.0%	0.964%	17,770.8	12	18	125	File2536 Spectrum9954 scans: 12853	QLDDLCYCMTGNPSV	R	-	99.5%	27.5	25.0	27.5	Carbamidomethyl (+57), Carbamidomethyl (+57), Oxidation (+16)	1,787.72	2	0.0019	1.1	141	155
SOM Ax	20151203SMOAX (F021100SOMax)	[Corallium rubrum]	TRINITY_DN57230_c0_g1_i1\gi|385210959|gb|AFI47691.1|scleritin	[Corallium rubrum]	100.0%	0.964%	17,770.8	12	18	125	File2536 Spectrum10122 scans: 13038	QLDDLCYCMTGNPSV	R	-	99.7%	31.5	25.0	31.5	Carbamidomethyl (+57), Carbamidomethyl (+57), Oxidation (+16)	1,787.72	2	0.0017	0.92	141	155
SOM Ax	20151203SMOAX (F021100SOMax)	[Corallium rubrum]	TRINITY_DN57230_c0_g1_i1\gi|385210959|gb|AFI47691.1|scleritin	[Corallium rubrum]	100.0%	0.964%	17,770.8	12	18	125	File2536 Spectrum10202 scans: 13126	QLDDLCYCMTGNPSV	R	-	99.7%	31.5	25.0	31.5	Carbamidomethyl (+57), Carbamidomethyl (+57), Oxidation (+16)	1,787.72	2	-0.000068	-0.038	141	155
SOM Ax	20151203SMOAX (F021100SOMax)	[Corallium rubrum]	TRINITY_DN57230_c0_g1_i1\gi|385210959|gb|AFI47691.1|scleritin	[Corallium rubrum]	100.0%	0.964%	17,770.8	12	18	125	File2536 Spectrum11150 scans: 14168	RQCSCISIFSFMNQGR	K	D	99.7%	28.5	25.0	28.1	Carbamidomethyl (+57), Carbamidomethyl (+57), Oxidation (+16)	2,005.89	3	-0.0020	-0.97	89	104
SOM Ax	20151203SMOAX (F021100SOMax)	[Corallium rubrum]	TRINITY_DN57230_c0_g1_i1\gi|385210959|gb|AFI47691.1|scleritin	[Corallium rubrum]	100.0%	0.964%	17,770.8	12	18	125	File2536 Spectrum11792 scans: 14877	RQCSCISIFSFMNQGR	K	D	99.7%	51.6	25.0	51.6	Carbamidomethyl (+57), Carbamidomethyl (+57), Oxidation (+16)	2,005.90	3	0.0034	1.7	89	104
SOM Ax	20151203SMOAX (F021100SOMax)	[Corallium rubrum]	TRINITY_DN57230_c0_g1_i1\gi|385210959|gb|AFI47691.1|scleritin	[Corallium rubrum]	100.0%	0.964%	17,770.8	12	18	125	File2536 Spectrum11231 scans: 14259	RQCSCISIFSFMNQGR	K	D	99.7%	58.1	25.0	55.0	Carbamidomethyl (+57), Carbamidomethyl (+57), Oxidation (+16)	2,005.90	3	0.0079	4.0	89	104
SOM Ax	20151203SMOAX (F021100SOMax)	[Corallium rubrum]	TRINITY_DN57230_c0_g1_i1\gi|385210959|gb|AFI47691.1|scleritin	[Corallium rubrum]	100.0%	0.964%	17,770.8	12	18	125	File2536 Spectrum11710 scans: 14787	RQCSCISIFSFMNQGR	K	D	99.7%	54.1	25.0	52.2	Carbamidomethyl (+57), Carbamidomethyl (+57), Oxidation (+16)	2,005.89	3	-0.0021	-1.1	89	104
SOM Ax	20151203SMOAX (F021100SOMax)	[Corallium rubrum]	TRINITY_DN57230_c0_g1_i1\gi|385210959|gb|AFI47691.1|scleritin	[Corallium rubrum]	100.0%	0.964%	17,770.8	12	18	125	File2536 Spectrum11471 scans: 14524	RQCSCISIFSFMNQGR	K	D	99.7%	60.7	25.0	60.7	Carbamidomethyl (+57), Carbamidomethyl (+57), Oxidation (+16)	2,005.90	3	0.0052	2.6	89	104
SOM Ax	20151203SMOAX (F021100SOMax)	[Corallium rubrum]	TRINITY_DN57230_c0_g1_i1\gi|385210959|gb|AFI47691.1|scleritin	[Corallium rubrum]	100.0%	0.964%	17,770.8	12	18	125	File2536 Spectrum11629 scans: 14698	RQCSCISIFSFMNQGR	K	D	99.7%	61.1	25.0	61.1	Carbamidomethyl (+57), Carbamidomethyl (+57), Oxidation (+16)	2,005.89	3	-0.0016	-0.79	89	104
SOM Ax	20151203SMOAX (F021100SOMax)	[Corallium rubrum]	TRINITY_DN57230_c0_g1_i1\gi|385210959|gb|AFI47691.1|scleritin	[Corallium rubrum]	100.0%	0.964%	17,770.8	12	18	125	File2536 Spectrum11312 scans: 14349	RQCSCISIFSFMNQGR	K	D	99.7%	71.5	25.0	62.9	Carbamidomethyl (+57), Carbamidomethyl (+57), Oxidation (+16)	2,005.89	3	-0.0020	-0.97	89	104
SOM Ax	20151203SMOAX (F021100SOMax)	[Corallium rubrum]	TRINITY_DN57230_c0_g1_i1\gi|385210959|gb|AFI47691.1|scleritin	[Corallium rubrum]	100.0%	0.964%	17,770.8	12	18	125	File2536 Spectrum13012 scans: 16219	TTFGEIWQNFNK	R	F	99.7%	34.6	25.0	21.5		1,483.71	2	-0.0038	-2.5	112	123
SOM Ax	20151203SMOAX (F021100SOMax)	[Corallium rubrum]	TRINITY_DN57230_c0_g1_i1\gi|385210959|gb|AFI47691.1|scleritin	[Corallium rubrum]	100.0%	0.964%	17,770.8	12	18	125	File2536 Spectrum13091 scans: 16306	TTFGEIWQNFNK	R	F	99.7%	52.5	25.0	36.9		1,483.72	2	0.0067	4.5	112	123
SOM Ax	20151203SMOAX (F021100SOMax)	[Corallium rubrum]	TRINITY_DN57230_c0_g1_i1\gi|385210959|gb|AFI47691.1|scleritin	[Corallium rubrum]	100.0%	0.964%	17,770.8	12	18	125	File2536 Spectrum14068 scans: 17388	TTFGEIWQNFNK	R	F	99.7%	63.6	25.0	51.3		1,483.71	2	0.0042	2.8	112	123
SOM Ax	20151203SMOAX (F021100SOMax)	[Corallium rubrum]	TRINITY_DN57230_c0_g1_i1\gi|385210959|gb|AFI47691.1|scleritin	[Corallium rubrum]	100.0%	0.964%	17,770.8	12	18	125	File2536 Spectrum13832 scans: 17123	TTFGEIWQNFNK	R	F	99.7%	63.3	25.0	50.1		1,483.71	2	0.0015	1.00	112	123
SOM Ax	20151203SMOAX (F021100SOMax)	[Corallium rubrum]	TRINITY_DN57230_c0_g1_i1\gi|385210959|gb|AFI47691.1|scleritin	[Corallium rubrum]	100.0%	0.964%	17,770.8	12	18	125	File2536 Spectrum13681 scans: 16956	TTFGEIWQNFNK	R	F	99.7%	64.2	25.0	47.9		1,483.71	2	-0.00046	-0.31	112	123
SOM Ax	20151203SMOAX (F021100SOMax)	[Corallium rubrum]	TRINITY_DN57230_c0_g1_i1\gi|385210959|gb|AFI47691.1|scleritin	[Corallium rubrum]	100.0%	0.964%	17,770.8	12	18	125	File2536 Spectrum13914 scans: 17214	TTFGEIWQNFNK	R	F	99.7%	64.8	25.0	51.2		1,483.71	2	0.0015	1.00	112	123
SOM Ax	20151203SMOAX (F021100SOMax)	[Corallium rubrum]	TRINITY_DN57230_c0_g1_i1\gi|385210959|gb|AFI47691.1|scleritin	[Corallium rubrum]	100.0%	0.964%	17,770.8	12	18	125	File2536 Spectrum13755 scans: 17038	TTFGEIWQNFNK	R	F	99.7%	64.6	25.0	52.1		1,483.71	2	-0.00058	-0.39	112	123
SOM Ax	20151203SMOAX (F021100SOMax)	[Corallium rubrum]	TRINITY_DN57230_c0_g1_i1\gi|385210959|gb|AFI47691.1|scleritin	[Corallium rubrum]	100.0%	0.964%	17,770.8	12	18	125	File2536 Spectrum13991 scans: 17301	TTFGEIWQNFNK	R	F	99.7%	68.8	25.0	54.7		1,483.71	2	0.0014	0.91	112	123
SOM Ax	20151203SMOAX (F021100SOMax)	[Corallium rubrum]	TRINITY_DN57230_c0_g1_i1\gi|385210959|gb|AFI47691.1|scleritin	[Corallium rubrum]	100.0%	0.964%	17,770.8	12	18	125	File2536 Spectrum16895 scans: 20534	VGQGVINPLSSEAVALFFNK	K	K	97.7%	24.2	25.0	22.8		2,089.13	3	0.0052	2.5	37	56
SOM Ax	20151203SMOAX (F021100SOMax)	[Corallium rubrum]	TRINITY_DN57230_c0_g1_i1\gi|385210959|gb|AFI47691.1|scleritin	[Corallium rubrum]	100.0%	0.964%	17,770.8	12	18	125	File2536 Spectrum19206 scans: 23294	VGQGVINPLSSEAVALFFNK	K	K	98.0%	23.4	25.0	19.6		2,089.12	3	-0.0040	-1.9	37	56
SOM Ax	20151203SMOAX (F021100SOMax)	[Corallium rubrum]	TRINITY_DN57230_c0_g1_i1\gi|385210959|gb|AFI47691.1|scleritin	[Corallium rubrum]	100.0%	0.964%	17,770.8	12	18	125	File2536 Spectrum18495 scans: 22367	VGQGVINPLSSEAVALFFNK	K	K	99.4%	26.5	25.0	24.6		2,089.12	3	-0.0040	-1.9	37	56
SOM Ax	20151203SMOAX (F021100SOMax)	[Corallium rubrum]	TRINITY_DN57230_c0_g1_i1\gi|385210959|gb|AFI47691.1|scleritin	[Corallium rubrum]	100.0%	0.964%	17,770.8	12	18	125	File2536 Spectrum17046 scans: 20701	VGQGVINPLSSEAVALFFNK	K	K	99.7%	35.3	25.0	35.3		2,089.13	3	0.0067	3.2	37	56
SOM Ax	20151203SMOAX (F021100SOMax)	[Corallium rubrum]	TRINITY_DN57230_c0_g1_i1\gi|385210959|gb|AFI47691.1|scleritin	[Corallium rubrum]	100.0%	0.964%	17,770.8	12	18	125	File2536 Spectrum17201 scans: 20872	VGQGVINPLSSEAVALFFNK	K	K	99.7%	46.1	25.0	36.5		2,089.13	3	0.0092	4.4	37	56
SOM Ax	20151203SMOAX (F021100SOMax)	[Corallium rubrum]	TRINITY_DN57230_c0_g1_i1\gi|385210959|gb|AFI47691.1|scleritin	[Corallium rubrum]	100.0%	0.964%	17,770.8	12	18	125	File2536 Spectrum18243 scans: 22074	VGQGVINPLSSEAVALFFNK	K	K	99.7%	46.3	25.0	45.5		2,089.11	3	-0.0067	-3.2	37	56
SOM Ax	20151203SMOAX (F021100SOMax)	[Corallium rubrum]	TRINITY_DN57230_c0_g1_i1\gi|385210959|gb|AFI47691.1|scleritin	[Corallium rubrum]	100.0%	0.964%	17,770.8	12	18	125	File2536 Spectrum17278 scans: 20959	VGQGVINPLSSEAVALFFNK	K	K	99.7%	45.5	25.0	45.5		2,089.12	3	0.0030	1.4	37	56
SOM Ax	20151203SMOAX (F021100SOMax)	[Corallium rubrum]	TRINITY_DN57230_c0_g1_i1\gi|385210959|gb|AFI47691.1|scleritin	[Corallium rubrum]	100.0%	0.964%	17,770.8	12	18	125	File2536 Spectrum17527 scans: 21244	VGQGVINPLSSEAVALFFNK	K	K	99.7%	46.3	25.0	46.3		2,089.12	3	0.0014	0.65	37	56
SOM Ax	20151203SMOAX (F021100SOMax)	[Corallium rubrum]	TRINITY_DN57230_c0_g1_i1\gi|385210959|gb|AFI47691.1|scleritin	[Corallium rubrum]	100.0%	0.964%	17,770.8	12	18	125	File2536 Spectrum17120 scans: 20783	VGQGVINPLSSEAVALFFNK	K	K	99.7%	60.5	25.0	60.5		2,089.12	3	-0.0029	-1.4	37	56
SOM Ax	20151203SMOAX (F021100SOMax)	[Corallium rubrum]	TRINITY_DN57230_c0_g1_i1\gi|385210959|gb|AFI47691.1|scleritin	[Corallium rubrum]	100.0%	0.964%	17,770.8	12	18	125	File2536 Spectrum16972 scans: 20619	VGQGVINPLSSEAVALFFNK	K	K	99.7%	61.9	25.0	54.6		2,089.12	3	-0.0014	-0.67	37	56
SOM Ax	20151203SMOAX (F021100SOMax)	[Corallium rubrum]	TRINITY_DN57230_c0_g1_i1\gi|385210959|gb|AFI47691.1|scleritin	[Corallium rubrum]	100.0%	0.964%	17,770.8	12	18	125	File2536 Spectrum17595 scans: 21327	VGQGVINPLSSEAVALFFNK	K	K	99.7%	85.6	25.0	85.6		2,089.12	3	0.00060	0.29	37	56
SOM Ax	20151203SMOAX (F021100SOMax)	[Corallium rubrum]	TRINITY_DN57230_c0_g1_i1\gi|385210959|gb|AFI47691.1|scleritin	[Corallium rubrum]	100.0%	0.964%	17,770.8	12	18	125	File2536 Spectrum17746 scans: 21499	VGQGVINPLSSEAVALFFNK	K	K	99.7%	87.4	25.0	87.4		2,089.12	3	0.00060	0.29	37	56
SOM Ax	20151203SMOAX (F021100SOMax)	[Corallium rubrum]	TRINITY_DN57230_c0_g1_i1\gi|385210959|gb|AFI47691.1|scleritin	[Corallium rubrum]	100.0%	0.964%	17,770.8	12	18	125	File2536 Spectrum17818 scans: 21581	VGQGVINPLSSEAVALFFNK	K	K	99.7%	89.6	25.0	89.6		2,089.12	3	0.00060	0.29	37	56
SOM Ax	20151203SMOAX (F021100SOMax)	[Corallium rubrum]	TRINITY_DN57230_c0_g1_i1\gi|385210959|gb|AFI47691.1|scleritin	[Corallium rubrum]	100.0%	0.964%	17,770.8	12	18	125	File2536 Spectrum17669 scans: 21412	VGQGVINPLSSEAVALFFNK	K	K	99.7%	91.1	25.0	89.5		2,089.12	3	0.0024	1.2	37	56
SOM Ax	20151203SMOAX (F021100SOMax)	[Corallium rubrum]	TRINITY_DN57230_c0_g1_i1\gi|385210959|gb|AFI47691.1|scleritin	[Corallium rubrum]	100.0%	0.964%	17,770.8	12	18	125	File2536 Spectrum17915 scans: 21700	VGQGVINPLSSEAVALFFNK	K	K	99.7%	92.0	25.0	92.0		2,089.13	2	0.0047	2.3	37	56
SOM Ax	20151203SMOAX (F021100SOMax)	[Corallium rubrum]	TRINITY_DN57230_c0_g1_i1\gi|385210959|gb|AFI47691.1|scleritin	[Corallium rubrum]	100.0%	0.964%	17,770.8	12	18	125	File2536 Spectrum17697 scans: 21445	VGQGVINPLSSEAVALFFNK	K	K	99.7%	93.0	25.0	93.0		2,089.12	2	0.0025	1.2	37	56
SOM Ax	20151203SMOAX (F021100SOMax)	[Corallium rubrum]	TRINITY_DN57230_c0_g1_i1\gi|385210959|gb|AFI47691.1|scleritin	[Corallium rubrum]	100.0%	0.964%	17,770.8	12	18	125	File2536 Spectrum17844 scans: 21614	VGQGVINPLSSEAVALFFNK	K	K	99.7%	98.6	25.0	98.6		2,089.12	2	0.0030	1.4	37	56
SOM Ax	20151203SMOAX (F021100SOMax)	[Corallium rubrum]	TRINITY_DN57230_c0_g1_i1\gi|385210959|gb|AFI47691.1|scleritin	[Corallium rubrum]	100.0%	0.964%	17,770.8	12	18	125	File2536 Spectrum17624 scans: 21360	VGQGVINPLSSEAVALFFNK	K	K	99.7%	99.0	25.0	99.0		2,089.12	2	0.0013	0.62	37	56
SOM Ax	20151203SMOAX (F021100SOMax)	[Corallium rubrum]	TRINITY_DN57230_c0_g1_i1\gi|385210959|gb|AFI47691.1|scleritin	[Corallium rubrum]	100.0%	0.964%	17,770.8	12	18	125	File2536 Spectrum17887 scans: 21666	VGQGVINPLSSEAVALFFNK	K	K	99.7%	101	25.0	101		2,089.12	3	0.0041	2.0	37	56
SOM Ax	20151203SMOAX (F021100SOMax)	[Corallium rubrum]	TRINITY_DN57230_c0_g1_i1\gi|385210959|gb|AFI47691.1|scleritin	[Corallium rubrum]	100.0%	0.964%	17,770.8	12	18	125	File2536 Spectrum17771 scans: 21527	VGQGVINPLSSEAVALFFNK	K	K	99.7%	105	25.0	105		2,089.12	2	0.0040	1.9	37	56
SOM Ax	20151203SMOAX (F021100SOMax)	[Corallium rubrum]	TRINITY_DN57230_c0_g1_i1\gi|385210959|gb|AFI47691.1|scleritin	[Corallium rubrum]	100.0%	0.964%	17,770.8	12	18	125	File2536 Spectrum15302 scans: 18755	VGQGVINPLSSEAVALFFNKK	K	W	99.7%	61.2	25.0	39.6		2,217.22	3	0.0031	1.4	37	57
SOM Ax	20151203SMOAX (F021100SOMax)	[Corallium rubrum]	TRINITY_DN57230_c0_g1_i1\gi|385210959|gb|AFI47691.1|scleritin	[Corallium rubrum]	100.0%	0.964%	17,770.8	12	18	125	File2536 Spectrum16155 scans: 19693	VGQGVINPLSSEAVALFFNKK	K	W	99.7%	62.1	25.0	46.0		2,217.21	3	-0.0022	-1.0	37	57
SOM Ax	20151203SMOAX (F021100SOMax)	[Corallium rubrum]	TRINITY_DN57230_c0_g1_i1\gi|385210959|gb|AFI47691.1|scleritin	[Corallium rubrum]	100.0%	0.964%	17,770.8	12	18	125	File2536 Spectrum16230 scans: 19776	VGQGVINPLSSEAVALFFNKK	K	W	99.7%	81.1	25.0	71.0		2,217.22	3	0.00053	0.24	37	57
SOM Ax	20151203SMOAX (F021100SOMax)	[Corallium rubrum]	TRINITY_DN57230_c0_g1_i1\gi|385210959|gb|AFI47691.1|scleritin	[Corallium rubrum]	100.0%	0.964%	17,770.8	12	18	125	File2536 Spectrum16533 scans: 20118	VGQGVINPLSSEAVALFFNKK	K	W	99.7%	82.5	25.0	71.5		2,217.22	3	0.0014	0.65	37	57
SOM Ax	20151203SMOAX (F021100SOMax)	[Corallium rubrum]	TRINITY_DN57230_c0_g1_i1\gi|385210959|gb|AFI47691.1|scleritin	[Corallium rubrum]	100.0%	0.964%	17,770.8	12	18	125	File2536 Spectrum16386 scans: 19948	VGQGVINPLSSEAVALFFNKK	K	W	99.7%	91.7	25.0	86.9		2,217.22	3	0.0022	0.98	37	57
SOM Ax	20151203SMOAX (F021100SOMax)	[Corallium rubrum]	TRINITY_DN57230_c0_g1_i1\gi|385210959|gb|AFI47691.1|scleritin	[Corallium rubrum]	100.0%	0.964%	17,770.8	12	18	125	File2536 Spectrum16457 scans: 20033	VGQGVINPLSSEAVALFFNKK	K	W	99.7%	104	25.0	98.3		2,217.22	3	0.0046	2.1	37	57
SOM Ax	20151203SMOAX (F021100SOMax)	[Corallium rubrum]	TRINITY_DN57230_c0_g1_i1\gi|385210959|gb|AFI47691.1|scleritin	[Corallium rubrum]	100.0%	0.964%	17,770.8	12	18	125	File2536 Spectrum16310 scans: 19864	VGQGVINPLSSEAVALFFNKK	K	W	99.7%	111	25.0	99.7		2,217.22	3	0.00071	0.32	37	57
SOM Ax	20151203SMOAX (F021100SOMax)	[Corallium rubrum]	TRINITY_DN57230_c0_g1_i1\gi|385210959|gb|AFI47691.1|scleritin	[Corallium rubrum]	100.0%	0.964%	17,770.8	12	18	125	File2536 Spectrum11045 scans: 14053	WNTFIELSK	K	R	99.0%	27.5	25.0	16.2		1,136.59	2	0.0023	2.0	58	66
SOM Ax	20151203SMOAX (F021100SOMax)	[Corallium rubrum]	TRINITY_DN57230_c0_g1_i1\gi|385210959|gb|AFI47691.1|scleritin	[Corallium rubrum]	100.0%	0.964%	17,770.8	12	18	125	File2536 Spectrum10517 scans: 13472	WNTFIELSK	K	R	99.1%	25.4	25.0	21.4		1,136.59	2	0.00096	0.84	58	66
SOM Ax	20151203SMOAX (F021100SOMax)	[Corallium rubrum]	TRINITY_DN57230_c0_g1_i1\gi|385210959|gb|AFI47691.1|scleritin	[Corallium rubrum]	100.0%	0.964%	17,770.8	12	18	125	File2536 Spectrum12018 scans: 15125	WNTFIELSK	K	R	99.7%	27.8	25.0	18.4		1,136.59	2	0.00046	0.40	58	66
SOM Ax	20151203SMOAX (F021100SOMax)	[Corallium rubrum]	TRINITY_DN57230_c0_g1_i1\gi|385210959|gb|AFI47691.1|scleritin	[Corallium rubrum]	100.0%	0.964%	17,770.8	12	18	125	File2536 Spectrum10651 scans: 13619	WNTFIELSK	K	R	99.7%	36.8	25.0	34.3		1,136.59	2	0.00046	0.40	58	66
SOM Ax	20151203SMOAX (F021100SOMax)	[Corallium rubrum]	TRINITY_DN57230_c0_g1_i1\gi|385210959|gb|AFI47691.1|scleritin	[Corallium rubrum]	100.0%	0.964%	17,770.8	12	18	125	File2536 Spectrum11760 scans: 14842	WNTFIELSK	K	R	99.7%	45.9	25.0	38.8		1,136.59	2	0.00046	0.40	58	66
SOM Ax	20151203SMOAX (F021100SOMax)	[Corallium rubrum]	TRINITY_DN57230_c0_g1_i1\gi|385210959|gb|AFI47691.1|scleritin	[Corallium rubrum]	100.0%	0.964%	17,770.8	12	18	125	File2536 Spectrum11519 scans: 14577	WNTFIELSK	K	R	99.7%	49.8	25.0	41.9		1,136.58	2	-0.0017	-1.5	58	66
SOM Ax	20151203SMOAX (F021100SOMax)	[Corallium rubrum]	TRINITY_DN57230_c0_g1_i1\gi|385210959|gb|AFI47691.1|scleritin	[Corallium rubrum]	100.0%	0.964%	17,770.8	12	18	125	File2536 Spectrum11679 scans: 14753	WNTFIELSK	K	R	99.7%	50.3	25.0	41.3		1,136.59	2	0.00084	0.74	58	66
SOM Ax	20151203SMOAX (F021100SOMax)	[Corallium rubrum]	TRINITY_DN57230_c0_g1_i1\gi|385210959|gb|AFI47691.1|scleritin	[Corallium rubrum]	100.0%	0.964%	17,770.8	12	18	125	File2536 Spectrum11443 scans: 14493	WNTFIELSK	K	R	99.7%	50.5	25.0	41.3		1,136.59	2	-0.00014	-0.12	58	66
SOM Ax	20151203SMOAX (F021100SOMax)	[Corallium rubrum]	TRINITY_DN57230_c0_g1_i1\gi|385210959|gb|AFI47691.1|scleritin	[Corallium rubrum]	100.0%	0.964%	17,770.8	12	18	125	File2536 Spectrum11599 scans: 14665	WNTFIELSK	K	R	99.7%	50.4	25.0	41.1		1,136.59	2	0.00022	0.19	58	66
SOM Ax	20151203SMOAX (F021100SOMax)	[Corallium rubrum]	TRINITY_DN57230_c0_g1_i1\gi|385210959|gb|AFI47691.1|scleritin	[Corallium rubrum]	100.0%	0.964%	17,770.8	12	18	125	File2536 Spectrum10444 scans: 13392	WNTFIELSKR	K	M	99.7%	30.6	25.0	24.5		1,292.69	3	0.0000021	0.0016	58	67
SOM Ax	20151203SMOAX (F021100SOMax)	[Corallium rubrum]	TRINITY_DN57230_c0_g1_i1\gi|385210959|gb|AFI47691.1|scleritin	[Corallium rubrum]	100.0%	0.964%	17,770.8	12	18	125	File2536 Spectrum10605 scans: 13569	WNTFIELSKR	K	M	99.7%	33.7	25.0	25.9		1,292.69	3	-0.0015	-1.1	58	67
SOM Ax	20151203SMOAX (F021100SOMax)	[Corallium rubrum]	TRINITY_DN57230_c0_g1_i1\gi|385210959|gb|AFI47691.1|scleritin	[Corallium rubrum]	100.0%	0.964%	17,770.8	12	18	125	File2536 Spectrum10364 scans: 13304	WNTFIELSKR	K	M	99.7%	33.9	25.0	26.0		1,292.69	3	-0.0013	-1.00	58	67
SOM Ax	20151203SMOAX (F021100SOMax)	[Corallium rubrum]	TRINITY_DN57230_c0_g1_i1\gi|385210959|gb|AFI47691.1|scleritin	[Corallium rubrum]	100.0%	0.964%	17,770.8	12	18	125	File2536 Spectrum10527 scans: 13483	WNTFIELSKR	K	M	99.7%	33.4	25.0	25.8		1,292.69	3	-0.00027	-0.21	58	67
SOM Ax	20151203SMOAX (F021100SOMax)	[Corallium rubrum]	TRINITY_DN57230_c0_g1_i1\gi|385210959|gb|AFI47691.1|scleritin	[Corallium rubrum]	100.0%	0.964%	17,770.8	12	18	125	File2536 Spectrum10281 scans: 13212	WNTFIELSKR	K	M	99.7%	36.5	25.0	28.1		1,292.69	3	0.000092	0.071	58	67
SOM Ax	20151203SMOAX (F021100SOMax)	prosaposin isoform X1 [Ictalurus punctatus]	TRINITY_DN57296_c0_g1_i2\gi|1042350840|ref|XP_017319185.1|PREDICTED:	prosaposin isoform X1 [Ictalurus punctatus]	100.0%	0.00771%	70,992.8	1	1	1	File2536 Spectrum11143 scans: 14161	AIQGDVVGLLEK	K	L	99.7%	43.3	25.0	35.1		1,240.70	2	0.0014	1.1	186	197
SOM Ax	20151203SMOAX (F021100SOMax)	protein [Nematostella vectensis]	TRINITY_DN57322_c0_g1_i1\gi|156209536|gb|EDO30803.1|predicted	protein [Nematostella vectensis]	100.0%	0.193%	82,793.6	5	6	25	File2536 Spectrum10708 scans: 13682	FDGTIFTDDEEYTVKPAEK	K	Y	99.7%	36.0	25.0	34.6		2,204.02	3	0.0085	3.8	122	140
SOM Ax	20151203SMOAX (F021100SOMax)	protein [Nematostella vectensis]	TRINITY_DN57322_c0_g1_i1\gi|156209536|gb|EDO30803.1|predicted	protein [Nematostella vectensis]	100.0%	0.193%	82,793.6	5	6	25	File2536 Spectrum10402 scans: 13346	FDGTIFTDDEEYTVKPAEK	K	Y	99.7%	50.0	25.0	50.0		2,204.02	3	-0.00034	-0.15	122	140
SOM Ax	20151203SMOAX (F021100SOMax)	protein [Nematostella vectensis]	TRINITY_DN57322_c0_g1_i1\gi|156209536|gb|EDO30803.1|predicted	protein [Nematostella vectensis]	100.0%	0.193%	82,793.6	5	6	25	File2536 Spectrum10326 scans: 13262	FDGTIFTDDEEYTVKPAEK	K	Y	99.7%	59.7	25.0	59.7		2,204.02	3	0.0064	2.9	122	140
SOM Ax	20151203SMOAX (F021100SOMax)	protein [Nematostella vectensis]	TRINITY_DN57322_c0_g1_i1\gi|156209536|gb|EDO30803.1|predicted	protein [Nematostella vectensis]	100.0%	0.193%	82,793.6	5	6	25	File2536 Spectrum10485 scans: 13437	FDGTIFTDDEEYTVKPAEK	K	Y	99.7%	69.8	25.0	69.5		2,204.02	3	-0.00052	-0.23	122	140
SOM Ax	20151203SMOAX (F021100SOMax)	protein [Nematostella vectensis]	TRINITY_DN57322_c0_g1_i1\gi|156209536|gb|EDO30803.1|predicted	protein [Nematostella vectensis]	100.0%	0.193%	82,793.6	5	6	25	File2536 Spectrum11725 scans: 14803	FIHDYEPLNYAEDEIK	K	S	99.7%	27.5	25.0	25.7		1,994.92	3	-0.0017	-0.83	35	50
SOM Ax	20151203SMOAX (F021100SOMax)	protein [Nematostella vectensis]	TRINITY_DN57322_c0_g1_i1\gi|156209536|gb|EDO30803.1|predicted	protein [Nematostella vectensis]	100.0%	0.193%	82,793.6	5	6	25	File2536 Spectrum11548 scans: 14608	FIHDYEPLNYAEDEIK	K	S	99.7%	30.6	25.0	23.2		1,994.92	3	-0.0028	-1.4	35	50
SOM Ax	20151203SMOAX (F021100SOMax)	protein [Nematostella vectensis]	TRINITY_DN57322_c0_g1_i1\gi|156209536|gb|EDO30803.1|predicted	protein [Nematostella vectensis]	100.0%	0.193%	82,793.6	5	6	25	File2536 Spectrum11457 scans: 14508	FIHDYEPLNYAEDEIK	K	S	99.7%	42.1	25.0	37.2		1,994.93	3	0.0053	2.7	35	50
SOM Ax	20151203SMOAX (F021100SOMax)	protein [Nematostella vectensis]	TRINITY_DN57322_c0_g1_i1\gi|156209536|gb|EDO30803.1|predicted	protein [Nematostella vectensis]	100.0%	0.193%	82,793.6	5	6	25	File2536 Spectrum11631 scans: 14700	FIHDYEPLNYAEDEIK	K	S	99.7%	40.6	25.0	36.3		1,994.93	3	0.00017	0.086	35	50
SOM Ax	20151203SMOAX (F021100SOMax)	protein [Nematostella vectensis]	TRINITY_DN57322_c0_g1_i1\gi|156209536|gb|EDO30803.1|predicted	protein [Nematostella vectensis]	100.0%	0.193%	82,793.6	5	6	25	File2536 Spectrum13313 scans: 16550	LEEDRDTFLPSLVGLTK	R	D	98.2%	23.4	25.0	21.6		1,932.02	3	0.0032	1.6	75	91
SOM Ax	20151203SMOAX (F021100SOMax)	protein [Nematostella vectensis]	TRINITY_DN57322_c0_g1_i1\gi|156209536|gb|EDO30803.1|predicted	protein [Nematostella vectensis]	100.0%	0.193%	82,793.6	5	6	25	File2536 Spectrum13949 scans: 17252	LEEDRDTFLPSLVGLTK	R	D	99.7%	35.2	25.0	30.4		1,932.02	2	-0.0054	-2.8	75	91
SOM Ax	20151203SMOAX (F021100SOMax)	protein [Nematostella vectensis]	TRINITY_DN57322_c0_g1_i1\gi|156209536|gb|EDO30803.1|predicted	protein [Nematostella vectensis]	100.0%	0.193%	82,793.6	5	6	25	File2536 Spectrum14197 scans: 17531	LEEDRDTFLPSLVGLTK	R	D	99.7%	38.6	25.0	29.2		1,932.03	2	0.0056	2.9	75	91
SOM Ax	20151203SMOAX (F021100SOMax)	protein [Nematostella vectensis]	TRINITY_DN57322_c0_g1_i1\gi|156209536|gb|EDO30803.1|predicted	protein [Nematostella vectensis]	100.0%	0.193%	82,793.6	5	6	25	File2536 Spectrum14067 scans: 17387	LEEDRDTFLPSLVGLTK	R	D	99.7%	33.3	25.0	33.3		1,932.02	3	0.00024	0.13	75	91
SOM Ax	20151203SMOAX (F021100SOMax)	protein [Nematostella vectensis]	TRINITY_DN57322_c0_g1_i1\gi|156209536|gb|EDO30803.1|predicted	protein [Nematostella vectensis]	100.0%	0.193%	82,793.6	5	6	25	File2536 Spectrum14097 scans: 17420	LEEDRDTFLPSLVGLTK	R	D	99.7%	47.2	25.0	42.4		1,932.03	2	0.0062	3.2	75	91
SOM Ax	20151203SMOAX (F021100SOMax)	protein [Nematostella vectensis]	TRINITY_DN57322_c0_g1_i1\gi|156209536|gb|EDO30803.1|predicted	protein [Nematostella vectensis]	100.0%	0.193%	82,793.6	5	6	25	File2536 Spectrum14214 scans: 17550	LEEDRDTFLPSLVGLTK	R	D	99.7%	37.7	25.0	35.6		1,932.02	3	-0.00012	-0.061	75	91
SOM Ax	20151203SMOAX (F021100SOMax)	protein [Nematostella vectensis]	TRINITY_DN57322_c0_g1_i1\gi|156209536|gb|EDO30803.1|predicted	protein [Nematostella vectensis]	100.0%	0.193%	82,793.6	5	6	25	File2536 Spectrum14294 scans: 17638	LEEDRDTFLPSLVGLTK	R	D	99.7%	40.4	25.0	36.3		1,932.02	3	-0.0016	-0.82	75	91
SOM Ax	20151203SMOAX (F021100SOMax)	protein [Nematostella vectensis]	TRINITY_DN57322_c0_g1_i1\gi|156209536|gb|EDO30803.1|predicted	protein [Nematostella vectensis]	100.0%	0.193%	82,793.6	5	6	25	File2536 Spectrum13839 scans: 17131	LEEDRDTFLPSLVGLTK	R	D	99.7%	41.2	25.0	40.0		1,932.02	3	-0.00048	-0.25	75	91
SOM Ax	20151203SMOAX (F021100SOMax)	protein [Nematostella vectensis]	TRINITY_DN57322_c0_g1_i1\gi|156209536|gb|EDO30803.1|predicted	protein [Nematostella vectensis]	100.0%	0.193%	82,793.6	5	6	25	File2536 Spectrum14021 scans: 17336	LEEDRDTFLPSLVGLTK	R	D	99.7%	54.6	25.0	48.8		1,932.02	2	-0.0053	-2.7	75	91
SOM Ax	20151203SMOAX (F021100SOMax)	protein [Nematostella vectensis]	TRINITY_DN57322_c0_g1_i1\gi|156209536|gb|EDO30803.1|predicted	protein [Nematostella vectensis]	100.0%	0.193%	82,793.6	5	6	25	File2536 Spectrum13224 scans: 16452	LEEDRDTFLPSLVGLTK	R	D	99.7%	43.3	25.0	38.3		1,932.02	3	-0.0021	-1.1	75	91
SOM Ax	20151203SMOAX (F021100SOMax)	protein [Nematostella vectensis]	TRINITY_DN57322_c0_g1_i1\gi|156209536|gb|EDO30803.1|predicted	protein [Nematostella vectensis]	100.0%	0.193%	82,793.6	5	6	25	File2536 Spectrum13762 scans: 17045	LEEDRDTFLPSLVGLTK	R	D	99.7%	43.5	25.0	42.4		1,932.02	3	-0.0014	-0.73	75	91
SOM Ax	20151203SMOAX (F021100SOMax)	protein [Nematostella vectensis]	TRINITY_DN57322_c0_g1_i1\gi|156209536|gb|EDO30803.1|predicted	protein [Nematostella vectensis]	100.0%	0.193%	82,793.6	5	6	25	File2536 Spectrum13993 scans: 17303	LEEDRDTFLPSLVGLTK	R	D	99.7%	44.8	25.0	43.6		1,932.02	3	0.0017	0.89	75	91
SOM Ax	20151203SMOAX (F021100SOMax)	protein [Nematostella vectensis]	TRINITY_DN57322_c0_g1_i1\gi|156209536|gb|EDO30803.1|predicted	protein [Nematostella vectensis]	100.0%	0.193%	82,793.6	5	6	25	File2536 Spectrum13915 scans: 17215	LEEDRDTFLPSLVGLTK	R	D	99.7%	48.5	25.0	44.7		1,932.02	3	0.0019	0.98	75	91
SOM Ax	20151203SMOAX (F021100SOMax)	protein [Nematostella vectensis]	TRINITY_DN57322_c0_g1_i1\gi|156209536|gb|EDO30803.1|predicted	protein [Nematostella vectensis]	100.0%	0.193%	82,793.6	5	6	25	File2536 Spectrum14141 scans: 17469	LEEDRDTFLPSLVGLTK	R	D	99.7%	48.4	25.0	46.8		1,932.02	3	0.00024	0.13	75	91
SOM Ax	20151203SMOAX (F021100SOMax)	protein [Nematostella vectensis]	TRINITY_DN57322_c0_g1_i1\gi|156209536|gb|EDO30803.1|predicted	protein [Nematostella vectensis]	100.0%	0.193%	82,793.6	5	6	25	File2536 Spectrum10159 scans: 13078	NSEVFGLIK	K	D	99.7%	42.9	25.0	36.5		1,005.55	2	0.000018	0.018	110	118
SOM Ax	20151203SMOAX (F021100SOMax)	protein [Nematostella vectensis]	TRINITY_DN57322_c0_g1_i1\gi|156209536|gb|EDO30803.1|predicted	protein [Nematostella vectensis]	100.0%	0.193%	82,793.6	5	6	25	File2536 Spectrum10244 scans: 13172	NSEVFGLIK	K	D	99.7%	48.5	25.0	41.7		1,005.55	2	0.000018	0.018	110	118
SOM Ax	20151203SMOAX (F021100SOMax)	protein [Nematostella vectensis]	TRINITY_DN57322_c0_g1_i1\gi|156209536|gb|EDO30803.1|predicted	protein [Nematostella vectensis]	100.0%	0.193%	82,793.6	5	6	25	File2536 Spectrum10606 scans: 13570	YFTKPDFHSVIYR	K	S	99.7%	31.8	25.0	27.3		1,671.84	3	0.0026	1.5	141	153
SOM Ax	20151203SMOAX (F021100SOMax)	[Exaiptasia pallida]	TRINITY_DN57514_c0_g1_i1\gi|999971910|gb|KXJ11084.1|Agrin	[Exaiptasia pallida]	100.0%	0.0540%	19,042.3	3	3	7	File2536 Spectrum4907 scans: 7276	ITCDFYSK	K	C	98.1%	31.0	25.0	31.0	Carbamidomethyl (+57)	1,032.45	2	-0.0043	-4.1	106	113
SOM Ax	20151203SMOAX (F021100SOMax)	[Exaiptasia pallida]	TRINITY_DN57514_c0_g1_i1\gi|999971910|gb|KXJ11084.1|Agrin	[Exaiptasia pallida]	100.0%	0.0540%	19,042.3	3	3	7	File2536 Spectrum5064 scans: 7449	ITCDFYSK	K	C	99.0%	27.5	25.0	27.5	Carbamidomethyl (+57)	1,032.46	2	-0.00063	-0.61	106	113
SOM Ax	20151203SMOAX (F021100SOMax)	[Exaiptasia pallida]	TRINITY_DN57514_c0_g1_i1\gi|999971910|gb|KXJ11084.1|Agrin	[Exaiptasia pallida]	100.0%	0.0540%	19,042.3	3	3	7	File2536 Spectrum1614 scans: 3652	TYSNLCQMK	K	V	98.1%	22.4	25.0	21.0	Carbamidomethyl (+57), Oxidation (+16)	1,159.50	2	0.00058	0.50	144	152
SOM Ax	20151203SMOAX (F021100SOMax)	[Exaiptasia pallida]	TRINITY_DN57514_c0_g1_i1\gi|999971910|gb|KXJ11084.1|Agrin	[Exaiptasia pallida]	100.0%	0.0540%	19,042.3	3	3	7	File2536 Spectrum1485 scans: 3510	TYSNLCQMK	K	V	98.4%	23.9	25.0	21.5	Carbamidomethyl (+57), Oxidation (+16)	1,159.50	2	-0.0013	-1.1	144	152
SOM Ax	20151203SMOAX (F021100SOMax)	[Exaiptasia pallida]	TRINITY_DN57514_c0_g1_i1\gi|999971910|gb|KXJ11084.1|Agrin	[Exaiptasia pallida]	100.0%	0.0540%	19,042.3	3	3	7	File2536 Spectrum5618 scans: 8074	VQSCQIEEMITK	-	E	99.7%	37.5	25.0	37.5	Carbamidomethyl (+57), Oxidation (+16)	1,480.69	2	0.00018	0.12	1	12
SOM Ax	20151203SMOAX (F021100SOMax)	[Exaiptasia pallida]	TRINITY_DN57514_c0_g1_i1\gi|999971910|gb|KXJ11084.1|Agrin	[Exaiptasia pallida]	100.0%	0.0540%	19,042.3	3	3	7	File2536 Spectrum5709 scans: 8178	VQSCQIEEMITK	-	E	99.7%	49.1	25.0	49.1	Carbamidomethyl (+57), Oxidation (+16)	1,480.69	2	0.0038	2.6	1	12
SOM Ax	20151203SMOAX (F021100SOMax)	[Exaiptasia pallida]	TRINITY_DN57514_c0_g1_i1\gi|999971910|gb|KXJ11084.1|Agrin	[Exaiptasia pallida]	100.0%	0.0540%	19,042.3	3	3	7	File2536 Spectrum5794 scans: 8272	VQSCQIEEMITK	-	E	99.7%	51.1	25.0	51.1	Carbamidomethyl (+57), Oxidation (+16)	1,480.69	2	0.0010	0.70	1	12
SOM Ax	20151203SMOAX (F021100SOMax)	[Exaiptasia pallida]	TRINITY_DN57514_c1_g1_i3\gi|999971910|gb|KXJ11084.1|Agrin	[Exaiptasia pallida]	100.0%	0.0463%	35,954.4	3	3	6	File2536 Spectrum11069 scans: 14079	GILGAFEPQCEEDGSYSK	K	I	98.8%	34.9	25.0	34.9	Carbamidomethyl (+57)	1,985.88	2	0.0097	4.9	115	132
SOM Ax	20151203SMOAX (F021100SOMax)	[Exaiptasia pallida]	TRINITY_DN57514_c1_g1_i3\gi|999971910|gb|KXJ11084.1|Agrin	[Exaiptasia pallida]	100.0%	0.0463%	35,954.4	3	3	6	File2536 Spectrum11152 scans: 14171	GILGAFEPQCEEDGSYSK	K	I	99.7%	53.8	25.0	53.8	Carbamidomethyl (+57)	1,985.87	2	0.0064	3.2	115	132
SOM Ax	20151203SMOAX (F021100SOMax)	[Exaiptasia pallida]	TRINITY_DN57514_c1_g1_i3\gi|999971910|gb|KXJ11084.1|Agrin	[Exaiptasia pallida]	100.0%	0.0463%	35,954.4	3	3	6	File2536 Spectrum5019 scans: 7400	GRPVCDQVPIR	R	S	99.4%	24.0	25.0	17.0	Carbamidomethyl (+57)	1,295.68	3	0.00012	0.090	159	169
SOM Ax	20151203SMOAX (F021100SOMax)	[Exaiptasia pallida]	TRINITY_DN57514_c1_g1_i3\gi|999971910|gb|KXJ11084.1|Agrin	[Exaiptasia pallida]	100.0%	0.0463%	35,954.4	3	3	6	File2536 Spectrum4808 scans: 7167	GRPVCDQVPIR	R	S	99.6%	26.2	25.0	25.1	Carbamidomethyl (+57)	1,295.68	3	-0.0014	-1.0	159	169
SOM Ax	20151203SMOAX (F021100SOMax)	[Exaiptasia pallida]	TRINITY_DN57514_c1_g1_i3\gi|999971910|gb|KXJ11084.1|Agrin	[Exaiptasia pallida]	100.0%	0.0463%	35,954.4	3	3	6	File2536 Spectrum4935 scans: 7307	GRPVCDQVPIR	R	S	99.7%	27.4	25.0	24.3	Carbamidomethyl (+57)	1,295.68	3	-0.0017	-1.3	159	169
SOM Ax	20151203SMOAX (F021100SOMax)	[Exaiptasia pallida]	TRINITY_DN57514_c1_g1_i3\gi|999971910|gb|KXJ11084.1|Agrin	[Exaiptasia pallida]	100.0%	0.0463%	35,954.4	3	3	6	File2536 Spectrum2211 scans: 4310	TYSTLCTMK	K	V	99.7%	32.6	25.0	32.6	Carbamidomethyl (+57), Oxidation (+16)	1,119.49	2	-0.0015	-1.3	213	221
SOM Ax	20151203SMOAX (F021100SOMax)	[Exaiptasia pallida]	TRINITY_DN57514_c1_g1_i6\gi|999978468|gb|KXJ17642.1|Agrin	[Exaiptasia pallida]	100.0%	0.0848%	36,738.6	3	3	11	File2536 Spectrum1574 scans: 3608	GQVVDVQR	K	S	98.5%	24.3	25.0	18.0		899.48	2	-0.00090	-1.0	209	216
SOM Ax	20151203SMOAX (F021100SOMax)	[Exaiptasia pallida]	TRINITY_DN57514_c1_g1_i6\gi|999978468|gb|KXJ17642.1|Agrin	[Exaiptasia pallida]	100.0%	0.0848%	36,738.6	3	3	11	File2536 Spectrum1750 scans: 3802	GQVVDVQR	K	S	99.0%	26.8	25.0	15.8		899.48	2	0.00098	1.1	209	216
SOM Ax	20151203SMOAX (F021100SOMax)	[Exaiptasia pallida]	TRINITY_DN57514_c1_g1_i6\gi|999978468|gb|KXJ17642.1|Agrin	[Exaiptasia pallida]	100.0%	0.0848%	36,738.6	3	3	11	File2536 Spectrum1660 scans: 3703	GQVVDVQR	K	S	99.0%	38.2	25.0	26.1		899.48	2	0.00044	0.49	209	216
SOM Ax	20151203SMOAX (F021100SOMax)	[Exaiptasia pallida]	TRINITY_DN57514_c1_g1_i6\gi|999978468|gb|KXJ17642.1|Agrin	[Exaiptasia pallida]	100.0%	0.0848%	36,738.6	3	3	11	File2536 Spectrum14853 scans: 18261	LTQAFEDSLLESFR	K	G	99.7%	61.9	25.0	61.9		1,654.83	2	0.010	6.1	296	309
SOM Ax	20151203SMOAX (F021100SOMax)	[Exaiptasia pallida]	TRINITY_DN57514_c1_g1_i6\gi|999978468|gb|KXJ17642.1|Agrin	[Exaiptasia pallida]	100.0%	0.0848%	36,738.6	3	3	11	File2536 Spectrum14932 scans: 18348	LTQAFEDSLLESFR	K	G	99.7%	66.6	25.0	66.6		1,654.83	2	0.0058	3.5	296	309
SOM Ax	20151203SMOAX (F021100SOMax)	[Exaiptasia pallida]	TRINITY_DN57514_c1_g1_i6\gi|999978468|gb|KXJ17642.1|Agrin	[Exaiptasia pallida]	100.0%	0.0848%	36,738.6	3	3	11	File2536 Spectrum15011 scans: 18435	LTQAFEDSLLESFR	K	G	99.7%	64.8	25.0	64.8		1,654.82	2	0.0028	1.7	296	309
SOM Ax	20151203SMOAX (F021100SOMax)	[Exaiptasia pallida]	TRINITY_DN57514_c1_g1_i6\gi|999978468|gb|KXJ17642.1|Agrin	[Exaiptasia pallida]	100.0%	0.0848%	36,738.6	3	3	11	File2536 Spectrum7720 scans: 10393	NVVQITIR	R	G	99.0%	27.5	25.0	21.0		941.57	2	0.00026	0.27	245	252
SOM Ax	20151203SMOAX (F021100SOMax)	[Exaiptasia pallida]	TRINITY_DN57514_c1_g1_i6\gi|999978468|gb|KXJ17642.1|Agrin	[Exaiptasia pallida]	100.0%	0.0848%	36,738.6	3	3	11	File2536 Spectrum7640 scans: 10305	NVVQITIR	R	G	99.0%	31.5	25.0	21.2		941.56	2	-0.0014	-1.5	245	252
SOM Ax	20151203SMOAX (F021100SOMax)	[Exaiptasia pallida]	TRINITY_DN57514_c1_g1_i6\gi|999978468|gb|KXJ17642.1|Agrin	[Exaiptasia pallida]	100.0%	0.0848%	36,738.6	3	3	11	File2536 Spectrum7479 scans: 10128	NVVQITIR	R	G	99.0%	35.4	25.0	23.8		941.57	2	-0.00084	-0.89	245	252
SOM Ax	20151203SMOAX (F021100SOMax)	[Exaiptasia pallida]	TRINITY_DN57514_c1_g1_i6\gi|999978468|gb|KXJ17642.1|Agrin	[Exaiptasia pallida]	100.0%	0.0848%	36,738.6	3	3	11	File2536 Spectrum7402 scans: 10043	NVVQITIR	R	G	99.0%	36.5	25.0	22.6		941.57	2	-0.00052	-0.55	245	252
SOM Ax	20151203SMOAX (F021100SOMax)	[Exaiptasia pallida]	TRINITY_DN57514_c1_g1_i6\gi|999978468|gb|KXJ17642.1|Agrin	[Exaiptasia pallida]	100.0%	0.0848%	36,738.6	3	3	11	File2536 Spectrum7559 scans: 10216	NVVQITIR	R	G	99.0%	37.2	25.0	24.3		941.57	2	-0.00052	-0.55	245	252
SOM Ax	20151203SMOAX (F021100SOMax)	TRINITY_DN57626_c0_g3_i10\NA	TRINITY_DN57626_c0_g3_i10\NA	TRINITY_DN57626_c0_g3_i10\NA	99.9%	0.0231%	11,889.3	1	1	3	File2536 Spectrum12626 scans: 15794	ALGYTEDGSLYGVLESCAQK	K	S	99.7%	95.3	25.0	87.1	Carbamidomethyl (+57)	2,160.01	2	0.0064	2.9	52	71
SOM Ax	20151203SMOAX (F021100SOMax)	TRINITY_DN57626_c0_g3_i10\NA	TRINITY_DN57626_c0_g3_i10\NA	TRINITY_DN57626_c0_g3_i10\NA	99.9%	0.0231%	11,889.3	1	1	3	File2536 Spectrum12710 scans: 15887	ALGYTEDGSLYGVLESCAQK	K	S	99.7%	107	25.0	107	Carbamidomethyl (+57)	2,160.01	2	0.00049	0.23	52	71
SOM Ax	20151203SMOAX (F021100SOMax)	TRINITY_DN57626_c0_g3_i10\NA	TRINITY_DN57626_c0_g3_i10\NA	TRINITY_DN57626_c0_g3_i10\NA	99.9%	0.0231%	11,889.3	1	1	3	File2536 Spectrum12790 scans: 15975	ALGYTEDGSLYGVLESCAQK	K	S	99.7%	131	25.0	131	Carbamidomethyl (+57)	2,160.00	2	-0.0029	-1.4	52	71
SOM Ax	20151203SMOAX (F021100SOMax)	[Exaiptasia pallida]	TRINITY_DN58029_c4_g3_i1\gi|999991124|gb|KXJ30140.1|Hemicentin-1	[Exaiptasia pallida]	100.0%	0.270%	73,350.0	10	11	35	File2536 Spectrum11122 scans: 14138	AAISPAIILPK	K	S	99.7%	34.3	25.0	34.3		1,092.69	2	0.00026	0.24	601	611
SOM Ax	20151203SMOAX (F021100SOMax)	[Exaiptasia pallida]	TRINITY_DN58029_c4_g3_i1\gi|999991124|gb|KXJ30140.1|Hemicentin-1	[Exaiptasia pallida]	100.0%	0.270%	73,350.0	10	11	35	File2536 Spectrum11042 scans: 14050	AAISPAIILPK	K	S	99.7%	53.7	25.0	48.0		1,092.69	2	-0.00010	-0.093	601	611
SOM Ax	20151203SMOAX (F021100SOMax)	[Exaiptasia pallida]	TRINITY_DN58029_c4_g3_i1\gi|999991124|gb|KXJ30140.1|Hemicentin-1	[Exaiptasia pallida]	100.0%	0.270%	73,350.0	10	11	35	File2536 Spectrum10961 scans: 13961	AAISPAIILPK	K	S	99.7%	55.6	25.0	55.6		1,092.69	2	0.00064	0.58	601	611
SOM Ax	20151203SMOAX (F021100SOMax)	[Exaiptasia pallida]	TRINITY_DN58029_c4_g3_i1\gi|999991124|gb|KXJ30140.1|Hemicentin-1	[Exaiptasia pallida]	100.0%	0.270%	73,350.0	10	11	35	File2536 Spectrum8409 scans: 11151	ALETPSAVFSR	R	L	99.7%	56.1	25.0	49.7		1,176.61	2	-0.0045	-3.8	53	63
SOM Ax	20151203SMOAX (F021100SOMax)	[Exaiptasia pallida]	TRINITY_DN58029_c4_g3_i1\gi|999991124|gb|KXJ30140.1|Hemicentin-1	[Exaiptasia pallida]	100.0%	0.270%	73,350.0	10	11	35	File2536 Spectrum8331 scans: 11065	ALETPSAVFSR	R	L	99.7%	47.6	25.0	41.5		1,176.62	2	0.0013	1.1	53	63
SOM Ax	20151203SMOAX (F021100SOMax)	[Exaiptasia pallida]	TRINITY_DN58029_c4_g3_i1\gi|999991124|gb|KXJ30140.1|Hemicentin-1	[Exaiptasia pallida]	100.0%	0.270%	73,350.0	10	11	35	File2536 Spectrum8572 scans: 11330	ALETPSAVFSR	R	L	99.7%	51.8	25.0	49.9		1,176.61	2	-0.00050	-0.43	53	63
SOM Ax	20151203SMOAX (F021100SOMax)	[Exaiptasia pallida]	TRINITY_DN58029_c4_g3_i1\gi|999991124|gb|KXJ30140.1|Hemicentin-1	[Exaiptasia pallida]	100.0%	0.270%	73,350.0	10	11	35	File2536 Spectrum8490 scans: 11240	ALETPSAVFSR	R	L	99.7%	59.5	25.0	51.4		1,176.61	2	-0.00024	-0.21	53	63
SOM Ax	20151203SMOAX (F021100SOMax)	[Exaiptasia pallida]	TRINITY_DN58029_c4_g3_i1\gi|999991124|gb|KXJ30140.1|Hemicentin-1	[Exaiptasia pallida]	100.0%	0.270%	73,350.0	10	11	35	File2536 Spectrum6837 scans: 9419	EFTDMTYIER	K	V	99.7%	53.4	25.0	53.4	Oxidation (+16)	1,319.57	2	0.0021	1.6	298	307
SOM Ax	20151203SMOAX (F021100SOMax)	[Exaiptasia pallida]	TRINITY_DN58029_c4_g3_i1\gi|999991124|gb|KXJ30140.1|Hemicentin-1	[Exaiptasia pallida]	100.0%	0.270%	73,350.0	10	11	35	File2536 Spectrum6750 scans: 9323	EFTDMTYIER	K	V	99.7%	57.1	25.0	57.1	Oxidation (+16)	1,319.57	2	0.0019	1.4	298	307
SOM Ax	20151203SMOAX (F021100SOMax)	[Exaiptasia pallida]	TRINITY_DN58029_c4_g3_i1\gi|999991124|gb|KXJ30140.1|Hemicentin-1	[Exaiptasia pallida]	100.0%	0.270%	73,350.0	10	11	35	File2536 Spectrum10733 scans: 13710	LDIVFVMDK	K	S	99.7%	37.5	25.0	33.1	Oxidation (+16)	1,094.57	2	-0.00030	-0.27	85	93
SOM Ax	20151203SMOAX (F021100SOMax)	[Exaiptasia pallida]	TRINITY_DN58029_c4_g3_i1\gi|999991124|gb|KXJ30140.1|Hemicentin-1	[Exaiptasia pallida]	100.0%	0.270%	73,350.0	10	11	35	File2536 Spectrum10655 scans: 13624	LDIVFVMDK	K	S	99.7%	36.9	25.0	36.4	Oxidation (+16)	1,094.57	2	0.000063	0.058	85	93
SOM Ax	20151203SMOAX (F021100SOMax)	[Exaiptasia pallida]	TRINITY_DN58029_c4_g3_i1\gi|999991124|gb|KXJ30140.1|Hemicentin-1	[Exaiptasia pallida]	100.0%	0.270%	73,350.0	10	11	35	File2536 Spectrum3770 scans: 6025	LLQGDISR	R	R	99.0%	27.7	25.0	12.4		900.50	2	-0.00078	-0.87	259	266
SOM Ax	20151203SMOAX (F021100SOMax)	[Exaiptasia pallida]	TRINITY_DN58029_c4_g3_i1\gi|999991124|gb|KXJ30140.1|Hemicentin-1	[Exaiptasia pallida]	100.0%	0.270%	73,350.0	10	11	35	File2536 Spectrum3856 scans: 6120	LLQGDISR	R	R	99.0%	46.8	25.0	25.1		900.50	2	-0.00084	-0.93	259	266
SOM Ax	20151203SMOAX (F021100SOMax)	[Exaiptasia pallida]	TRINITY_DN58029_c4_g3_i1\gi|999991124|gb|KXJ30140.1|Hemicentin-1	[Exaiptasia pallida]	100.0%	0.270%	73,350.0	10	11	35	File2536 Spectrum4025 scans: 6306	LLQGDISR	R	R	99.0%	57.4	25.0	28.8		900.50	2	0.000078	0.087	259	266
SOM Ax	20151203SMOAX (F021100SOMax)	[Exaiptasia pallida]	TRINITY_DN58029_c4_g3_i1\gi|999991124|gb|KXJ30140.1|Hemicentin-1	[Exaiptasia pallida]	100.0%	0.270%	73,350.0	10	11	35	File2536 Spectrum3945 scans: 6218	LLQGDISR	R	R	99.0%	57.4	25.0	28.9		900.50	2	-0.00072	-0.80	259	266
SOM Ax	20151203SMOAX (F021100SOMax)	[Exaiptasia pallida]	TRINITY_DN58029_c4_g3_i1\gi|999991124|gb|KXJ30140.1|Hemicentin-1	[Exaiptasia pallida]	100.0%	0.270%	73,350.0	10	11	35	File2536 Spectrum4435 scans: 6757	LPLPAMSAK	R	A	94.9%	19.4	25.0	14.5	Oxidation (+16)	942.52	2	0.00054	0.58	573	581
SOM Ax	20151203SMOAX (F021100SOMax)	[Exaiptasia pallida]	TRINITY_DN58029_c4_g3_i1\gi|999991124|gb|KXJ30140.1|Hemicentin-1	[Exaiptasia pallida]	100.0%	0.270%	73,350.0	10	11	35	File2536 Spectrum4553 scans: 6887	LPLPAMSAK	R	A	99.7%	34.9	25.0	33.8	Oxidation (+16)	942.52	2	0.00028	0.30	573	581
SOM Ax	20151203SMOAX (F021100SOMax)	[Exaiptasia pallida]	TRINITY_DN58029_c4_g3_i1\gi|999991124|gb|KXJ30140.1|Hemicentin-1	[Exaiptasia pallida]	100.0%	0.270%	73,350.0	10	11	35	File2536 Spectrum9036 scans: 11843	LTATGDALEYVR	R	K	99.7%	54.3	25.0	45.8		1,307.67	2	0.00092	0.70	162	173
SOM Ax	20151203SMOAX (F021100SOMax)	[Exaiptasia pallida]	TRINITY_DN58029_c4_g3_i1\gi|999991124|gb|KXJ30140.1|Hemicentin-1	[Exaiptasia pallida]	100.0%	0.270%	73,350.0	10	11	35	File2536 Spectrum8700 scans: 11471	LTATGDALEYVR	R	K	99.7%	56.8	25.0	52.2		1,307.67	2	0.00032	0.24	162	173
SOM Ax	20151203SMOAX (F021100SOMax)	[Exaiptasia pallida]	TRINITY_DN58029_c4_g3_i1\gi|999991124|gb|KXJ30140.1|Hemicentin-1	[Exaiptasia pallida]	100.0%	0.270%	73,350.0	10	11	35	File2536 Spectrum8869 scans: 11659	LTATGDALEYVR	R	K	99.7%	74.9	25.0	70.4		1,307.67	2	0.0015	1.2	162	173
SOM Ax	20151203SMOAX (F021100SOMax)	[Exaiptasia pallida]	TRINITY_DN58029_c4_g3_i1\gi|999991124|gb|KXJ30140.1|Hemicentin-1	[Exaiptasia pallida]	100.0%	0.270%	73,350.0	10	11	35	File2536 Spectrum8784 scans: 11565	LTATGDALEYVR	R	K	99.7%	76.7	25.0	74.4		1,307.67	2	0.0014	1.1	162	173
SOM Ax	20151203SMOAX (F021100SOMax)	[Exaiptasia pallida]	TRINITY_DN58029_c4_g3_i1\gi|999991124|gb|KXJ30140.1|Hemicentin-1	[Exaiptasia pallida]	100.0%	0.270%	73,350.0	10	11	35	File2536 Spectrum8953 scans: 11752	LTATGDALEYVR	R	K	99.7%	82.6	25.0	75.3		1,307.67	2	0.00068	0.52	162	173
SOM Ax	20151203SMOAX (F021100SOMax)	[Exaiptasia pallida]	TRINITY_DN58029_c4_g3_i1\gi|999991124|gb|KXJ30140.1|Hemicentin-1	[Exaiptasia pallida]	100.0%	0.270%	73,350.0	10	11	35	File2536 Spectrum14715 scans: 18109	SELLSIASGPSYVFHLR	R	S	99.7%	71.5	25.0	69.7		1,874.99	3	0.0012	0.64	232	248
SOM Ax	20151203SMOAX (F021100SOMax)	[Exaiptasia pallida]	TRINITY_DN58029_c4_g3_i1\gi|999991124|gb|KXJ30140.1|Hemicentin-1	[Exaiptasia pallida]	100.0%	0.270%	73,350.0	10	11	35	File2536 Spectrum5538 scans: 7982	VAIVSYSTR	R	V	99.3%	32.9	25.0	32.7		994.54	2	-0.0035	-3.5	125	133
SOM Ax	20151203SMOAX (F021100SOMax)	[Exaiptasia pallida]	TRINITY_DN58029_c4_g3_i1\gi|999991124|gb|KXJ30140.1|Hemicentin-1	[Exaiptasia pallida]	100.0%	0.270%	73,350.0	10	11	35	File2536 Spectrum5367 scans: 7783	VAIVSYSTR	R	V	99.6%	28.3	25.0	28.0		994.54	2	-0.0011	-1.1	125	133
SOM Ax	20151203SMOAX (F021100SOMax)	[Exaiptasia pallida]	TRINITY_DN58029_c4_g3_i1\gi|999991124|gb|KXJ30140.1|Hemicentin-1	[Exaiptasia pallida]	100.0%	0.270%	73,350.0	10	11	35	File2536 Spectrum5456 scans: 7886	VAIVSYSTR	R	V	99.7%	36.6	25.0	36.6		994.54	2	-0.0011	-1.1	125	133
SOM Ax	20151203SMOAX (F021100SOMax)	[Exaiptasia pallida]	TRINITY_DN58029_c4_g3_i1\gi|999991124|gb|KXJ30140.1|Hemicentin-1	[Exaiptasia pallida]	100.0%	0.270%	73,350.0	10	11	35	File2536 Spectrum7653 scans: 10319	YEQLLTIHR	R	N	99.7%	40.1	25.0	37.0		1,171.63	3	-0.0018	-1.5	327	335
SOM Ax	20151203SMOAX (F021100SOMax)	[Exaiptasia pallida]	TRINITY_DN58029_c4_g3_i1\gi|999991124|gb|KXJ30140.1|Hemicentin-1	[Exaiptasia pallida]	100.0%	0.270%	73,350.0	10	11	35	File2536 Spectrum7404 scans: 10045	YEQLLTIHR	R	N	99.7%	40.2	25.0	36.9		1,171.63	3	-0.00063	-0.54	327	335
SOM Ax	20151203SMOAX (F021100SOMax)	[Exaiptasia pallida]	TRINITY_DN58029_c4_g3_i1\gi|999991124|gb|KXJ30140.1|Hemicentin-1	[Exaiptasia pallida]	100.0%	0.270%	73,350.0	10	11	35	File2536 Spectrum7570 scans: 10228	YEQLLTIHR	R	N	99.7%	40.3	25.0	35.7		1,171.63	3	-0.00033	-0.28	327	335
SOM Ax	20151203SMOAX (F021100SOMax)	[Exaiptasia pallida]	TRINITY_DN58029_c4_g3_i1\gi|999991124|gb|KXJ30140.1|Hemicentin-1	[Exaiptasia pallida]	100.0%	0.270%	73,350.0	10	11	35	File2536 Spectrum7541 scans: 10196	YEQLLTIHR	R	N	99.7%	49.0	25.0	46.1		1,171.64	2	0.0022	1.9	327	335
SOM Ax	20151203SMOAX (F021100SOMax)	[Exaiptasia pallida]	TRINITY_DN58029_c4_g3_i1\gi|999991124|gb|KXJ30140.1|Hemicentin-1	[Exaiptasia pallida]	100.0%	0.270%	73,350.0	10	11	35	File2536 Spectrum7619 scans: 10282	YEQLLTIHR	R	N	99.7%	48.5	25.0	40.3		1,171.64	2	0.0014	1.2	327	335
SOM Ax	20151203SMOAX (F021100SOMax)	[Exaiptasia pallida]	TRINITY_DN58029_c4_g3_i1\gi|999991124|gb|KXJ30140.1|Hemicentin-1	[Exaiptasia pallida]	100.0%	0.270%	73,350.0	10	11	35	File2536 Spectrum7703 scans: 10374	YEQLLTIHR	R	N	99.7%	52.8	25.0	45.2		1,171.64	2	0.0024	2.0	327	335
SOM Ax	20151203SMOAX (F021100SOMax)	[Exaiptasia pallida]	TRINITY_DN58029_c4_g3_i1\gi|999991124|gb|KXJ30140.1|Hemicentin-1	[Exaiptasia pallida]	100.0%	0.270%	73,350.0	10	11	35	File2536 Spectrum7492 scans: 10142	YEQLLTIHR	R	N	99.7%	48.8	25.0	44.5		1,171.63	3	-0.0021	-1.8	327	335
SOM Ax	20151203SMOAX (F021100SOMax)	[Exaiptasia pallida]	TRINITY_DN58029_c4_g3_i1\gi|999991124|gb|KXJ30140.1|Hemicentin-1	[Exaiptasia pallida]	100.0%	0.270%	73,350.0	10	11	35	File2536 Spectrum7461 scans: 10108	YEQLLTIHR	R	N	99.7%	70.2	25.0	64.5		1,171.64	2	0.00078	0.66	327	335
SOM Ax	20151203SMOAX (F021100SOMax)	[Exaiptasia pallida]	TRINITY_DN58029_c4_g3_i1\gi|999991124|gb|KXJ30140.1|Hemicentin-1	[Exaiptasia pallida]	100.0%	0.270%	73,350.0	10	11	35	File2536 Spectrum7377 scans: 10015	YEQLLTIHR	R	N	99.7%	70.9	25.0	70.8		1,171.63	2	-0.0018	-1.5	327	335
SOM Ax	20151203SMOAX (F021100SOMax)	pikachurin-like [Lingula anatina]	TRINITY_DN58073_c0_g1_i1\gi|919065668|ref|XP_013414404.1|PREDICTED:	pikachurin-like [Lingula anatina]	99.9%	0.00771%	79,891.9	1	1	1	File2536 Spectrum14256 scans: 17596	IGDFISLALR	R	N	99.7%	45.8	25.0	38.5		1,103.63	2	0.00068	0.61	375	384
SOM Ax	20151203SMOAX (F021100SOMax)	collagen alpha-6(VI) chain-like [Acropora digitifera]	TRINITY_DN58119_c0_g1_i1\gi|1005466657|ref|XP_015770307.1|PREDICTED:	collagen alpha-6(VI) chain-like [Acropora digitifera]	100.0%	0.123%	67,664.2	5	5	16	File2536 Spectrum9288 scans: 12120	LEPYLGIR	K	Q	98.9%	25.3	25.0	20.7		959.54	2	-0.0011	-1.1	129	136
SOM Ax	20151203SMOAX (F021100SOMax)	collagen alpha-6(VI) chain-like [Acropora digitifera]	TRINITY_DN58119_c0_g1_i1\gi|1005466657|ref|XP_015770307.1|PREDICTED:	collagen alpha-6(VI) chain-like [Acropora digitifera]	100.0%	0.123%	67,664.2	5	5	16	File2536 Spectrum9038 scans: 11845	LEPYLGIR	K	Q	99.0%	30.1	25.0	22.2		959.54	2	-0.00012	-0.13	129	136
SOM Ax	20151203SMOAX (F021100SOMax)	collagen alpha-6(VI) chain-like [Acropora digitifera]	TRINITY_DN58119_c0_g1_i1\gi|1005466657|ref|XP_015770307.1|PREDICTED:	collagen alpha-6(VI) chain-like [Acropora digitifera]	100.0%	0.123%	67,664.2	5	5	16	File2536 Spectrum9205 scans: 12029	LEPYLGIR	K	Q	99.0%	38.4	25.0	26.5		959.54	2	-0.00044	-0.46	129	136
SOM Ax	20151203SMOAX (F021100SOMax)	collagen alpha-6(VI) chain-like [Acropora digitifera]	TRINITY_DN58119_c0_g1_i1\gi|1005466657|ref|XP_015770307.1|PREDICTED:	collagen alpha-6(VI) chain-like [Acropora digitifera]	100.0%	0.123%	67,664.2	5	5	16	File2536 Spectrum9125 scans: 11941	LEPYLGIR	K	Q	99.0%	42.2	25.0	30.4		959.54	2	-0.00080	-0.83	129	136
SOM Ax	20151203SMOAX (F021100SOMax)	collagen alpha-6(VI) chain-like [Acropora digitifera]	TRINITY_DN58119_c0_g1_i1\gi|1005466657|ref|XP_015770307.1|PREDICTED:	collagen alpha-6(VI) chain-like [Acropora digitifera]	100.0%	0.123%	67,664.2	5	5	16	File2536 Spectrum11836 scans: 14925	NAVPFISLPR	R	G	99.3%	28.5	25.0	20.9		1,112.64	2	0.0024	2.2	182	191
SOM Ax	20151203SMOAX (F021100SOMax)	collagen alpha-6(VI) chain-like [Acropora digitifera]	TRINITY_DN58119_c0_g1_i1\gi|1005466657|ref|XP_015770307.1|PREDICTED:	collagen alpha-6(VI) chain-like [Acropora digitifera]	100.0%	0.123%	67,664.2	5	5	16	File2536 Spectrum12094 scans: 15209	NAVPFISLPR	R	G	99.7%	41.0	25.0	36.9		1,112.64	2	0.00084	0.75	182	191
SOM Ax	20151203SMOAX (F021100SOMax)	collagen alpha-6(VI) chain-like [Acropora digitifera]	TRINITY_DN58119_c0_g1_i1\gi|1005466657|ref|XP_015770307.1|PREDICTED:	collagen alpha-6(VI) chain-like [Acropora digitifera]	100.0%	0.123%	67,664.2	5	5	16	File2536 Spectrum11919 scans: 15017	NAVPFISLPR	R	G	99.7%	50.2	25.0	42.0		1,112.64	2	0.0013	1.2	182	191
SOM Ax	20151203SMOAX (F021100SOMax)	collagen alpha-6(VI) chain-like [Acropora digitifera]	TRINITY_DN58119_c0_g1_i1\gi|1005466657|ref|XP_015770307.1|PREDICTED:	collagen alpha-6(VI) chain-like [Acropora digitifera]	100.0%	0.123%	67,664.2	5	5	16	File2536 Spectrum12000 scans: 15106	NAVPFISLPR	R	G	99.7%	52.3	25.0	47.2		1,112.63	2	-0.000022	-0.020	182	191
SOM Ax	20151203SMOAX (F021100SOMax)	collagen alpha-6(VI) chain-like [Acropora digitifera]	TRINITY_DN58119_c0_g1_i1\gi|1005466657|ref|XP_015770307.1|PREDICTED:	collagen alpha-6(VI) chain-like [Acropora digitifera]	100.0%	0.123%	67,664.2	5	5	16	File2536 Spectrum4389 scans: 6706	NFYADPQAQR	R	L	95.8%	20.5	25.0	16.3		1,208.56	2	-0.00060	-0.50	231	240
SOM Ax	20151203SMOAX (F021100SOMax)	collagen alpha-6(VI) chain-like [Acropora digitifera]	TRINITY_DN58119_c0_g1_i1\gi|1005466657|ref|XP_015770307.1|PREDICTED:	collagen alpha-6(VI) chain-like [Acropora digitifera]	100.0%	0.123%	67,664.2	5	5	16	File2536 Spectrum4278 scans: 6584	NFYADPQAQR	R	L	98.3%	23.8	25.0	15.6		1,208.56	2	-0.0011	-0.91	231	240
SOM Ax	20151203SMOAX (F021100SOMax)	collagen alpha-6(VI) chain-like [Acropora digitifera]	TRINITY_DN58119_c0_g1_i1\gi|1005466657|ref|XP_015770307.1|PREDICTED:	collagen alpha-6(VI) chain-like [Acropora digitifera]	100.0%	0.123%	67,664.2	5	5	16	File2536 Spectrum8396 scans: 11136	SLPDSFIAK	R	L	99.0%	25.7	25.0	24.5		976.52	2	0.0011	1.2	120	128
SOM Ax	20151203SMOAX (F021100SOMax)	collagen alpha-6(VI) chain-like [Acropora digitifera]	TRINITY_DN58119_c0_g1_i1\gi|1005466657|ref|XP_015770307.1|PREDICTED:	collagen alpha-6(VI) chain-like [Acropora digitifera]	100.0%	0.123%	67,664.2	5	5	16	File2536 Spectrum8226 scans: 10949	SLPDSFIAK	R	L	99.5%	26.3	25.0	24.0		976.52	2	-0.000082	-0.084	120	128
SOM Ax	20151203SMOAX (F021100SOMax)	collagen alpha-6(VI) chain-like [Acropora digitifera]	TRINITY_DN58119_c0_g1_i1\gi|1005466657|ref|XP_015770307.1|PREDICTED:	collagen alpha-6(VI) chain-like [Acropora digitifera]	100.0%	0.123%	67,664.2	5	5	16	File2536 Spectrum8313 scans: 11045	SLPDSFIAK	R	L	99.7%	41.2	25.0	39.8		976.52	2	-0.00088	-0.90	120	128
SOM Ax	20151203SMOAX (F021100SOMax)	collagen alpha-6(VI) chain-like [Acropora digitifera]	TRINITY_DN58119_c0_g1_i1\gi|1005466657|ref|XP_015770307.1|PREDICTED:	collagen alpha-6(VI) chain-like [Acropora digitifera]	100.0%	0.123%	67,664.2	5	5	16	File2536 Spectrum4730 scans: 7081	VIDQFTESR	R	G	99.7%	33.3	25.0	25.1		1,093.54	2	0.00076	0.69	356	364
SOM Ax	20151203SMOAX (F021100SOMax)	collagen alpha-6(VI) chain-like [Acropora digitifera]	TRINITY_DN58119_c0_g1_i1\gi|1005466657|ref|XP_015770307.1|PREDICTED:	collagen alpha-6(VI) chain-like [Acropora digitifera]	100.0%	0.123%	67,664.2	5	5	16	File2536 Spectrum4915 scans: 7285	VIDQFTESR	R	G	99.7%	43.8	25.0	32.5		1,093.54	2	-0.000082	-0.075	356	364
SOM Ax	20151203SMOAX (F021100SOMax)	collagen alpha-6(VI) chain-like [Acropora digitifera]	TRINITY_DN58119_c0_g1_i1\gi|1005466657|ref|XP_015770307.1|PREDICTED:	collagen alpha-6(VI) chain-like [Acropora digitifera]	100.0%	0.123%	67,664.2	5	5	16	File2536 Spectrum4819 scans: 7179	VIDQFTESR	R	G	99.7%	47.2	25.0	35.2		1,093.54	2	0.00028	0.25	356	364
SOM Ax	20151203SMOAX (F021100SOMax)	protein [Nematostella vectensis]	TRINITY_DN58182_c1_g1_i1\gi|156219147|gb|EDO40033.1|predicted	protein [Nematostella vectensis]	100.0%	0.0308%	30,333.1	2	2	4	File2536 Spectrum11809 scans: 14896	ALPELLITER	R	D	99.7%	36.1	25.0	36.0		1,153.67	2	-0.00048	-0.42	72	81
SOM Ax	20151203SMOAX (F021100SOMax)	protein [Nematostella vectensis]	TRINITY_DN58182_c1_g1_i1\gi|156219147|gb|EDO40033.1|predicted	protein [Nematostella vectensis]	100.0%	0.0308%	30,333.1	2	2	4	File2536 Spectrum11890 scans: 14985	ALPELLITER	R	D	99.7%	38.5	25.0	38.5		1,153.67	2	0.0018	1.6	72	81
SOM Ax	20151203SMOAX (F021100SOMax)	protein [Nematostella vectensis]	TRINITY_DN58182_c1_g1_i1\gi|156219147|gb|EDO40033.1|predicted	protein [Nematostella vectensis]	100.0%	0.0308%	30,333.1	2	2	4	File2536 Spectrum11731 scans: 14810	ALPELLITER	R	D	99.7%	44.2	25.0	44.2		1,153.67	2	-0.00072	-0.63	72	81
SOM Ax	20151203SMOAX (F021100SOMax)	protein [Nematostella vectensis]	TRINITY_DN58182_c1_g1_i1\gi|156219147|gb|EDO40033.1|predicted	protein [Nematostella vectensis]	100.0%	0.0308%	30,333.1	2	2	4	File2536 Spectrum10700 scans: 13673	VRPLSDYILTDR	K	D	96.6%	20.2	25.0	15.1		1,446.78	3	-0.0012	-0.82	201	212
SOM Ax	20151203SMOAX (F021100SOMax)	receptor [Exaiptasia pallida]	TRINITY_DN58384_c0_g1_i3\gi|999973437|gb|KXJ12611.1|Sortilin-related	receptor [Exaiptasia pallida]	99.8%	0.00771%	182,529.3	1	1	1	File2536 Spectrum13323 scans: 16561	LIVIPTLPSVK	K	Q	97.9%	23.9	25.0	23.9		1,178.76	2	-0.0016	-1.4	847	857
SOM Ax	20151203SMOAX (F021100SOMax)	protein CAPTEDRAFT_169985 [Capitella teleta]	TRINITY_DN58409_c0_g2_i1\gi|443727479|gb|ELU14220.1|hypothetical	protein CAPTEDRAFT_169985 [Capitella teleta]	99.9%	0.00771%	77,352.8	1	1	1	File2536 Spectrum9509 scans: 12363	IAAYIIPSTDAHGTEYVR	K	E	99.1%	24.3	25.0	21.4		1,976.00	3	0.0021	1.1	59	76
SOM Ax	20151203SMOAX (F021100SOMax)	[Exaiptasia pallida]	TRINITY_DN58426_c1_g1_i1\gi|999973166|gb|KXJ12340.1|Otoancorin	[Exaiptasia pallida]	100.0%	0.494%	71,428.6	18	19	64	File2536 Spectrum18049 scans: 21855	DDVFVDIVGTISSVK	R	G	99.7%	52.2	25.0	47.0		1,592.84	2	0.011	7.1	347	361
SOM Ax	20151203SMOAX (F021100SOMax)	[Exaiptasia pallida]	TRINITY_DN58426_c1_g1_i1\gi|999973166|gb|KXJ12340.1|Otoancorin	[Exaiptasia pallida]	100.0%	0.494%	71,428.6	18	19	64	File2536 Spectrum957 scans: 2929	DLESVHSDDR	K	E	99.7%	49.2	25.0	48.8		1,171.51	2	0.0014	1.2	135	144
SOM Ax	20151203SMOAX (F021100SOMax)	[Exaiptasia pallida]	TRINITY_DN58426_c1_g1_i1\gi|999973166|gb|KXJ12340.1|Otoancorin	[Exaiptasia pallida]	100.0%	0.494%	71,428.6	18	19	64	File2536 Spectrum857 scans: 2819	DLESVHSDDR	K	E	99.7%	51.8	25.0	51.0		1,171.51	2	0.00078	0.66	135	144
SOM Ax	20151203SMOAX (F021100SOMax)	[Exaiptasia pallida]	TRINITY_DN58426_c1_g1_i1\gi|999973166|gb|KXJ12340.1|Otoancorin	[Exaiptasia pallida]	100.0%	0.494%	71,428.6	18	19	64	File2536 Spectrum5400 scans: 7822	DLESVHSDDREAAVDEVR	K	K	99.3%	23.6	25.0	23.0		2,040.93	3	-0.00025	-0.12	135	152
SOM Ax	20151203SMOAX (F021100SOMax)	[Exaiptasia pallida]	TRINITY_DN58426_c1_g1_i1\gi|999973166|gb|KXJ12340.1|Otoancorin	[Exaiptasia pallida]	100.0%	0.494%	71,428.6	18	19	64	File2536 Spectrum5502 scans: 7941	DLESVHSDDREAAVDEVR	K	K	99.3%	25.2	25.0	21.9		2,040.93	3	-0.0026	-1.3	135	152
SOM Ax	20151203SMOAX (F021100SOMax)	[Exaiptasia pallida]	TRINITY_DN58426_c1_g1_i1\gi|999973166|gb|KXJ12340.1|Otoancorin	[Exaiptasia pallida]	100.0%	0.494%	71,428.6	18	19	64	File2536 Spectrum5672 scans: 8137	DLESVHSDDREAAVDEVR	K	K	99.6%	29.6	25.0	26.8		2,040.94	3	0.0058	2.8	135	152
SOM Ax	20151203SMOAX (F021100SOMax)	[Exaiptasia pallida]	TRINITY_DN58426_c1_g1_i1\gi|999973166|gb|KXJ12340.1|Otoancorin	[Exaiptasia pallida]	100.0%	0.494%	71,428.6	18	19	64	File2536 Spectrum14996 scans: 18418	DSYYFSNLGPSIIGLPHTEIK	K	N	99.7%	33.8	25.0	27.6		2,350.18	3	-0.0038	-1.6	323	343
SOM Ax	20151203SMOAX (F021100SOMax)	[Exaiptasia pallida]	TRINITY_DN58426_c1_g1_i1\gi|999973166|gb|KXJ12340.1|Otoancorin	[Exaiptasia pallida]	100.0%	0.494%	71,428.6	18	19	64	File2536 Spectrum15075 scans: 18505	DSYYFSNLGPSIIGLPHTEIK	K	N	99.7%	38.2	25.0	33.2		2,350.19	3	0.0094	4.0	323	343
SOM Ax	20151203SMOAX (F021100SOMax)	[Exaiptasia pallida]	TRINITY_DN58426_c1_g1_i1\gi|999973166|gb|KXJ12340.1|Otoancorin	[Exaiptasia pallida]	100.0%	0.494%	71,428.6	18	19	64	File2536 Spectrum15159 scans: 18597	DSYYFSNLGPSIIGLPHTEIK	K	N	99.7%	35.7	25.0	33.7		2,350.19	3	0.0043	1.8	323	343
SOM Ax	20151203SMOAX (F021100SOMax)	[Exaiptasia pallida]	TRINITY_DN58426_c1_g1_i1\gi|999973166|gb|KXJ12340.1|Otoancorin	[Exaiptasia pallida]	100.0%	0.494%	71,428.6	18	19	64	File2536 Spectrum1335 scans: 3345	EAAVDEVR	R	K	99.0%	38.4	25.0	33.5		887.44	2	0.0021	2.3	145	152
SOM Ax	20151203SMOAX (F021100SOMax)	[Exaiptasia pallida]	TRINITY_DN58426_c1_g1_i1\gi|999973166|gb|KXJ12340.1|Otoancorin	[Exaiptasia pallida]	100.0%	0.494%	71,428.6	18	19	64	File2536 Spectrum1212 scans: 3210	EAAVDEVR	R	K	99.0%	50.7	25.0	35.8		887.44	2	0.00022	0.25	145	152
SOM Ax	20151203SMOAX (F021100SOMax)	[Exaiptasia pallida]	TRINITY_DN58426_c1_g1_i1\gi|999973166|gb|KXJ12340.1|Otoancorin	[Exaiptasia pallida]	100.0%	0.494%	71,428.6	18	19	64	File2536 Spectrum1124 scans: 3113	EAAVDEVR	R	K	99.0%	58.3	25.0	42.8		887.43	2	-0.00032	-0.36	145	152
SOM Ax	20151203SMOAX (F021100SOMax)	[Exaiptasia pallida]	TRINITY_DN58426_c1_g1_i1\gi|999973166|gb|KXJ12340.1|Otoancorin	[Exaiptasia pallida]	100.0%	0.494%	71,428.6	18	19	64	File2536 Spectrum230 scans: 2128	EAAVDEVRK	R	S	98.1%	21.4	25.0	8.73		1,015.53	2	0.000018	0.018	145	153
SOM Ax	20151203SMOAX (F021100SOMax)	[Exaiptasia pallida]	TRINITY_DN58426_c1_g1_i1\gi|999973166|gb|KXJ12340.1|Otoancorin	[Exaiptasia pallida]	100.0%	0.494%	71,428.6	18	19	64	File2536 Spectrum316 scans: 2223	EAAVDEVRK	R	S	99.7%	35.7	25.0	30.4		1,015.53	2	0.00062	0.61	145	153
SOM Ax	20151203SMOAX (F021100SOMax)	[Exaiptasia pallida]	TRINITY_DN58426_c1_g1_i1\gi|999973166|gb|KXJ12340.1|Otoancorin	[Exaiptasia pallida]	100.0%	0.494%	71,428.6	18	19	64	File2536 Spectrum11132 scans: 14149	EFVPIFAK	R	R	99.0%	27.3	25.0	22.5		949.53	2	0.000078	0.082	84	91
SOM Ax	20151203SMOAX (F021100SOMax)	[Exaiptasia pallida]	TRINITY_DN58426_c1_g1_i1\gi|999973166|gb|KXJ12340.1|Otoancorin	[Exaiptasia pallida]	100.0%	0.494%	71,428.6	18	19	64	File2536 Spectrum11294 scans: 14329	EFVPIFAK	R	R	99.0%	27.4	25.0	23.0		949.53	2	0.00062	0.65	84	91
SOM Ax	20151203SMOAX (F021100SOMax)	[Exaiptasia pallida]	TRINITY_DN58426_c1_g1_i1\gi|999973166|gb|KXJ12340.1|Otoancorin	[Exaiptasia pallida]	100.0%	0.494%	71,428.6	18	19	64	File2536 Spectrum11054 scans: 14063	EFVPIFAK	R	R	99.0%	28.0	25.0	23.4		949.53	2	-0.000042	-0.044	84	91
SOM Ax	20151203SMOAX (F021100SOMax)	[Exaiptasia pallida]	TRINITY_DN58426_c1_g1_i1\gi|999973166|gb|KXJ12340.1|Otoancorin	[Exaiptasia pallida]	100.0%	0.494%	71,428.6	18	19	64	File2536 Spectrum11212 scans: 14237	EFVPIFAK	R	R	99.0%	29.9	25.0	24.7		949.53	2	0.00032	0.33	84	91
SOM Ax	20151203SMOAX (F021100SOMax)	[Exaiptasia pallida]	TRINITY_DN58426_c1_g1_i1\gi|999973166|gb|KXJ12340.1|Otoancorin	[Exaiptasia pallida]	100.0%	0.494%	71,428.6	18	19	64	File2536 Spectrum11373 scans: 14416	EFVPIFAK	R	R	99.0%	32.8	25.0	28.4		949.53	2	0.00068	0.71	84	91
SOM Ax	20151203SMOAX (F021100SOMax)	[Exaiptasia pallida]	TRINITY_DN58426_c1_g1_i1\gi|999973166|gb|KXJ12340.1|Otoancorin	[Exaiptasia pallida]	100.0%	0.494%	71,428.6	18	19	64	File2536 Spectrum10976 scans: 13977	EFVPIFAK	R	R	99.0%	34.8	25.0	29.6		949.53	2	0.00014	0.15	84	91
SOM Ax	20151203SMOAX (F021100SOMax)	[Exaiptasia pallida]	TRINITY_DN58426_c1_g1_i1\gi|999973166|gb|KXJ12340.1|Otoancorin	[Exaiptasia pallida]	100.0%	0.494%	71,428.6	18	19	64	File2536 Spectrum11462 scans: 14514	EFVPIFAK	R	R	99.0%	37.3	25.0	32.2		949.53	2	0.00038	0.40	84	91
SOM Ax	20151203SMOAX (F021100SOMax)	[Exaiptasia pallida]	TRINITY_DN58426_c1_g1_i1\gi|999973166|gb|KXJ12340.1|Otoancorin	[Exaiptasia pallida]	100.0%	0.494%	71,428.6	18	19	64	File2536 Spectrum8968 scans: 11768	FQAYIVYR	R	R	99.0%	44.7	25.0	33.6		1,058.55	2	-0.0025	-2.4	37	44
SOM Ax	20151203SMOAX (F021100SOMax)	[Exaiptasia pallida]	TRINITY_DN58426_c1_g1_i1\gi|999973166|gb|KXJ12340.1|Otoancorin	[Exaiptasia pallida]	100.0%	0.494%	71,428.6	18	19	64	File2536 Spectrum9373 scans: 12214	FQAYIVYR	R	R	99.0%	52.0	25.0	43.2		1,058.56	2	0.00028	0.26	37	44
SOM Ax	20151203SMOAX (F021100SOMax)	[Exaiptasia pallida]	TRINITY_DN58426_c1_g1_i1\gi|999973166|gb|KXJ12340.1|Otoancorin	[Exaiptasia pallida]	100.0%	0.494%	71,428.6	18	19	64	File2536 Spectrum9133 scans: 11950	FQAYIVYR	R	R	99.0%	52.2	25.0	46.5		1,058.55	2	0.000038	0.036	37	44
SOM Ax	20151203SMOAX (F021100SOMax)	[Exaiptasia pallida]	TRINITY_DN58426_c1_g1_i1\gi|999973166|gb|KXJ12340.1|Otoancorin	[Exaiptasia pallida]	100.0%	0.494%	71,428.6	18	19	64	File2536 Spectrum9292 scans: 12125	FQAYIVYR	R	R	99.0%	52.2	25.0	44.1		1,058.56	2	0.00040	0.38	37	44
SOM Ax	20151203SMOAX (F021100SOMax)	[Exaiptasia pallida]	TRINITY_DN58426_c1_g1_i1\gi|999973166|gb|KXJ12340.1|Otoancorin	[Exaiptasia pallida]	100.0%	0.494%	71,428.6	18	19	64	File2536 Spectrum9212 scans: 12037	FQAYIVYR	R	R	99.0%	53.9	25.0	45.5		1,058.56	2	0.00040	0.38	37	44
SOM Ax	20151203SMOAX (F021100SOMax)	[Exaiptasia pallida]	TRINITY_DN58426_c1_g1_i1\gi|999973166|gb|KXJ12340.1|Otoancorin	[Exaiptasia pallida]	100.0%	0.494%	71,428.6	18	19	64	File2536 Spectrum9053 scans: 11862	FQAYIVYR	R	R	99.0%	57.0	25.0	49.5		1,058.55	2	-0.0011	-1.0	37	44
SOM Ax	20151203SMOAX (F021100SOMax)	[Exaiptasia pallida]	TRINITY_DN58426_c1_g1_i1\gi|999973166|gb|KXJ12340.1|Otoancorin	[Exaiptasia pallida]	100.0%	0.494%	71,428.6	18	19	64	File2536 Spectrum15700 scans: 19192	HVTDLSDDAAEELANVEDDLDPEAGK	K	A	99.7%	32.8	25.0	25.3		2,767.23	3	-0.0034	-1.2	271	296
SOM Ax	20151203SMOAX (F021100SOMax)	[Exaiptasia pallida]	TRINITY_DN58426_c1_g1_i1\gi|999973166|gb|KXJ12340.1|Otoancorin	[Exaiptasia pallida]	100.0%	0.494%	71,428.6	18	19	64	File2536 Spectrum15443 scans: 18910	HVTDLSDDAAEELANVEDDLDPEAGK	K	A	99.7%	89.6	25.0	87.3		2,767.23	3	0.0025	0.89	271	296
SOM Ax	20151203SMOAX (F021100SOMax)	[Exaiptasia pallida]	TRINITY_DN58426_c1_g1_i1\gi|999973166|gb|KXJ12340.1|Otoancorin	[Exaiptasia pallida]	100.0%	0.494%	71,428.6	18	19	64	File2536 Spectrum15601 scans: 19084	HVTDLSDDAAEELANVEDDLDPEAGK	K	A	99.7%	97.1	25.0	96.1		2,767.24	3	0.0056	2.0	271	296
SOM Ax	20151203SMOAX (F021100SOMax)	[Exaiptasia pallida]	TRINITY_DN58426_c1_g1_i1\gi|999973166|gb|KXJ12340.1|Otoancorin	[Exaiptasia pallida]	100.0%	0.494%	71,428.6	18	19	64	File2536 Spectrum15522 scans: 18997	HVTDLSDDAAEELANVEDDLDPEAGK	K	A	99.7%	98.0	25.0	97.2		2,767.23	3	0.0028	1.0	271	296
SOM Ax	20151203SMOAX (F021100SOMax)	[Exaiptasia pallida]	TRINITY_DN58426_c1_g1_i1\gi|999973166|gb|KXJ12340.1|Otoancorin	[Exaiptasia pallida]	100.0%	0.494%	71,428.6	18	19	64	File2536 Spectrum16309 scans: 19862	KHVTDLSDDAAEELANVEDDLDPEAGK	K	A	97.7%	21.7	25.0	15.9		2,895.33	4	0.0052	1.8	270	296
SOM Ax	20151203SMOAX (F021100SOMax)	[Exaiptasia pallida]	TRINITY_DN58426_c1_g1_i1\gi|999973166|gb|KXJ12340.1|Otoancorin	[Exaiptasia pallida]	100.0%	0.494%	71,428.6	18	19	64	File2536 Spectrum13092 scans: 16307	LQYITALAIAAMPPEK	K	F	99.7%	34.2	25.0	32.5	Oxidation (+16)	1,744.95	2	0.0027	1.5	537	552
SOM Ax	20151203SMOAX (F021100SOMax)	[Exaiptasia pallida]	TRINITY_DN58426_c1_g1_i1\gi|999973166|gb|KXJ12340.1|Otoancorin	[Exaiptasia pallida]	100.0%	0.494%	71,428.6	18	19	64	File2536 Spectrum13187 scans: 16411	LQYITALAIAAMPPEK	K	F	99.7%	61.4	25.0	58.7	Oxidation (+16)	1,744.94	2	0.00036	0.21	537	552
SOM Ax	20151203SMOAX (F021100SOMax)	[Exaiptasia pallida]	TRINITY_DN58426_c1_g1_i1\gi|999973166|gb|KXJ12340.1|Otoancorin	[Exaiptasia pallida]	100.0%	0.494%	71,428.6	18	19	64	File2536 Spectrum5888 scans: 8375	LTEGDIDEMGDIR	R	K	99.7%	104	25.0	95.1	Oxidation (+16)	1,478.66	2	-0.000057	-0.038	252	264
SOM Ax	20151203SMOAX (F021100SOMax)	[Exaiptasia pallida]	TRINITY_DN58426_c1_g1_i1\gi|999973166|gb|KXJ12340.1|Otoancorin	[Exaiptasia pallida]	100.0%	0.494%	71,428.6	18	19	64	File2536 Spectrum4453 scans: 6777	LTEGDIDEMGDIRK	R	G	99.7%	27.4	25.0	27.4	Oxidation (+16)	1,606.75	3	0.0014	0.84	252	265
SOM Ax	20151203SMOAX (F021100SOMax)	[Exaiptasia pallida]	TRINITY_DN58426_c1_g1_i1\gi|999973166|gb|KXJ12340.1|Otoancorin	[Exaiptasia pallida]	100.0%	0.494%	71,428.6	18	19	64	File2536 Spectrum4550 scans: 6883	LTEGDIDEMGDIRK	R	G	99.7%	34.8	25.0	34.8	Oxidation (+16)	1,606.75	3	0.0026	1.6	252	265
SOM Ax	20151203SMOAX (F021100SOMax)	[Exaiptasia pallida]	TRINITY_DN58426_c1_g1_i1\gi|999973166|gb|KXJ12340.1|Otoancorin	[Exaiptasia pallida]	100.0%	0.494%	71,428.6	18	19	64	File2536 Spectrum6566 scans: 9121	NAFESALNR	K	E	94.7%	19.3	25.0	15.9		1,020.50	2	0.00072	0.70	586	594
SOM Ax	20151203SMOAX (F021100SOMax)	[Exaiptasia pallida]	TRINITY_DN58426_c1_g1_i1\gi|999973166|gb|KXJ12340.1|Otoancorin	[Exaiptasia pallida]	100.0%	0.494%	71,428.6	18	19	64	File2536 Spectrum6483 scans: 9030	NAFESALNR	K	E	99.7%	33.0	25.0	26.2		1,020.50	2	0.0013	1.2	586	594
SOM Ax	20151203SMOAX (F021100SOMax)	[Exaiptasia pallida]	TRINITY_DN58426_c1_g1_i1\gi|999973166|gb|KXJ12340.1|Otoancorin	[Exaiptasia pallida]	100.0%	0.494%	71,428.6	18	19	64	File2536 Spectrum6403 scans: 8942	NAFESALNR	K	E	99.7%	46.4	25.0	41.3		1,020.50	2	0.00078	0.76	586	594
SOM Ax	20151203SMOAX (F021100SOMax)	[Exaiptasia pallida]	TRINITY_DN58426_c1_g1_i1\gi|999973166|gb|KXJ12340.1|Otoancorin	[Exaiptasia pallida]	100.0%	0.494%	71,428.6	18	19	64	File2536 Spectrum6164 scans: 8679	NAFESALNR	K	E	99.7%	48.7	25.0	43.0		1,020.50	2	0.0015	1.5	586	594
SOM Ax	20151203SMOAX (F021100SOMax)	[Exaiptasia pallida]	TRINITY_DN58426_c1_g1_i1\gi|999973166|gb|KXJ12340.1|Otoancorin	[Exaiptasia pallida]	100.0%	0.494%	71,428.6	18	19	64	File2536 Spectrum6323 scans: 8854	NAFESALNR	K	E	99.7%	49.3	25.0	44.0		1,020.50	2	0.00072	0.70	586	594
SOM Ax	20151203SMOAX (F021100SOMax)	[Exaiptasia pallida]	TRINITY_DN58426_c1_g1_i1\gi|999973166|gb|KXJ12340.1|Otoancorin	[Exaiptasia pallida]	100.0%	0.494%	71,428.6	18	19	64	File2536 Spectrum6243 scans: 8766	NAFESALNR	K	E	99.7%	51.9	25.0	45.7		1,020.50	2	0.0010	1.00	586	594
SOM Ax	20151203SMOAX (F021100SOMax)	[Exaiptasia pallida]	TRINITY_DN58426_c1_g1_i1\gi|999973166|gb|KXJ12340.1|Otoancorin	[Exaiptasia pallida]	100.0%	0.494%	71,428.6	18	19	64	File2536 Spectrum17685 scans: 21430	NIRDDVFVDIVGTISSVK	K	G	94.9%	19.9	25.0	18.8		1,976.06	3	-0.0026	-1.3	344	361
SOM Ax	20151203SMOAX (F021100SOMax)	[Exaiptasia pallida]	TRINITY_DN58426_c1_g1_i1\gi|999973166|gb|KXJ12340.1|Otoancorin	[Exaiptasia pallida]	100.0%	0.494%	71,428.6	18	19	64	File2536 Spectrum17857 scans: 21629	NIRDDVFVDIVGTISSVK	K	G	99.5%	24.4	25.0	20.1		1,976.06	3	0.00018	0.092	344	361
SOM Ax	20151203SMOAX (F021100SOMax)	[Exaiptasia pallida]	TRINITY_DN58426_c1_g1_i1\gi|999973166|gb|KXJ12340.1|Otoancorin	[Exaiptasia pallida]	100.0%	0.494%	71,428.6	18	19	64	File2536 Spectrum17787 scans: 21544	NIRDDVFVDIVGTISSVK	K	G	99.5%	24.8	25.0	24.8		1,976.06	3	0.00036	0.18	344	361
SOM Ax	20151203SMOAX (F021100SOMax)	[Exaiptasia pallida]	TRINITY_DN58426_c1_g1_i1\gi|999973166|gb|KXJ12340.1|Otoancorin	[Exaiptasia pallida]	100.0%	0.494%	71,428.6	18	19	64	File2536 Spectrum17937 scans: 21728	NIRDDVFVDIVGTISSVK	K	G	99.7%	39.4	25.0	39.4		1,976.07	2	0.0071	3.6	344	361
SOM Ax	20151203SMOAX (F021100SOMax)	[Exaiptasia pallida]	TRINITY_DN58426_c1_g1_i1\gi|999973166|gb|KXJ12340.1|Otoancorin	[Exaiptasia pallida]	100.0%	0.494%	71,428.6	18	19	64	File2536 Spectrum18089 scans: 21900	NIRDDVFVDIVGTISSVK	K	G	99.7%	32.2	25.0	32.2		1,976.06	3	0.0038	1.9	344	361
SOM Ax	20151203SMOAX (F021100SOMax)	[Exaiptasia pallida]	TRINITY_DN58426_c1_g1_i1\gi|999973166|gb|KXJ12340.1|Otoancorin	[Exaiptasia pallida]	100.0%	0.494%	71,428.6	18	19	64	File2536 Spectrum18005 scans: 21806	NIRDDVFVDIVGTISSVK	K	G	99.7%	59.2	25.0	58.0		1,976.06	3	-0.00018	-0.090	344	361
SOM Ax	20151203SMOAX (F021100SOMax)	[Exaiptasia pallida]	TRINITY_DN58426_c1_g1_i1\gi|999973166|gb|KXJ12340.1|Otoancorin	[Exaiptasia pallida]	100.0%	0.494%	71,428.6	18	19	64	File2536 Spectrum17924 scans: 21711	NIRDDVFVDIVGTISSVK	K	G	99.7%	67.5	25.0	65.2		1,976.06	3	0.0011	0.55	344	361
SOM Ax	20151203SMOAX (F021100SOMax)	[Exaiptasia pallida]	TRINITY_DN58426_c1_g1_i1\gi|999973166|gb|KXJ12340.1|Otoancorin	[Exaiptasia pallida]	100.0%	0.494%	71,428.6	18	19	64	File2536 Spectrum5772 scans: 8247	QLDGEQAAAVSQEQINK	K	L	99.7%	66.4	25.0	66.4		1,827.90	2	0.0024	1.3	563	579
SOM Ax	20151203SMOAX (F021100SOMax)	[Exaiptasia pallida]	TRINITY_DN58426_c1_g1_i1\gi|999973166|gb|KXJ12340.1|Otoancorin	[Exaiptasia pallida]	100.0%	0.494%	71,428.6	18	19	64	File2536 Spectrum5425 scans: 7851	QLDGEQAAAVSQEQINK	K	L	99.7%	81.1	25.0	79.4		1,827.89	2	-0.0057	-3.1	563	579
SOM Ax	20151203SMOAX (F021100SOMax)	[Exaiptasia pallida]	TRINITY_DN58426_c1_g1_i1\gi|999973166|gb|KXJ12340.1|Otoancorin	[Exaiptasia pallida]	100.0%	0.494%	71,428.6	18	19	64	File2536 Spectrum5510 scans: 7950	QLDGEQAAAVSQEQINK	K	L	99.7%	85.5	25.0	85.5		1,827.89	2	-0.0028	-1.5	563	579
SOM Ax	20151203SMOAX (F021100SOMax)	[Exaiptasia pallida]	TRINITY_DN58426_c1_g1_i1\gi|999973166|gb|KXJ12340.1|Otoancorin	[Exaiptasia pallida]	100.0%	0.494%	71,428.6	18	19	64	File2536 Spectrum11974 scans: 15077	TPISSMTGADLLTLGHIAR	R	A	99.7%	72.5	25.0	66.5	Oxidation (+16)	1,969.03	3	0.0030	1.5	441	459
SOM Ax	20151203SMOAX (F021100SOMax)	[Exaiptasia pallida]	TRINITY_DN58426_c1_g1_i1\gi|999973166|gb|KXJ12340.1|Otoancorin	[Exaiptasia pallida]	100.0%	0.494%	71,428.6	18	19	64	File2536 Spectrum12230 scans: 15359	TPISSMTGADLLTLGHIAR	R	A	99.7%	86.5	25.0	81.0	Oxidation (+16)	1,969.03	3	0.0024	1.2	441	459
SOM Ax	20151203SMOAX (F021100SOMax)	[Exaiptasia pallida]	TRINITY_DN58426_c1_g1_i1\gi|999973166|gb|KXJ12340.1|Otoancorin	[Exaiptasia pallida]	100.0%	0.494%	71,428.6	18	19	64	File2536 Spectrum12310 scans: 15447	TPISSMTGADLLTLGHIAR	R	A	99.7%	95.8	25.0	92.1	Oxidation (+16)	1,969.03	3	0.0034	1.7	441	459
SOM Ax	20151203SMOAX (F021100SOMax)	[Exaiptasia pallida]	TRINITY_DN58426_c1_g1_i1\gi|999973166|gb|KXJ12340.1|Otoancorin	[Exaiptasia pallida]	100.0%	0.494%	71,428.6	18	19	64	File2536 Spectrum12064 scans: 15176	TPISSMTGADLLTLGHIAR	R	A	99.7%	97.9	25.0	93.1	Oxidation (+16)	1,969.03	3	0.0017	0.88	441	459
SOM Ax	20151203SMOAX (F021100SOMax)	[Exaiptasia pallida]	TRINITY_DN58426_c1_g1_i1\gi|999973166|gb|KXJ12340.1|Otoancorin	[Exaiptasia pallida]	100.0%	0.494%	71,428.6	18	19	64	File2536 Spectrum12151 scans: 15272	TPISSMTGADLLTLGHIAR	R	A	99.7%	99.2	25.0	94.9	Oxidation (+16)	1,969.03	3	0.0023	1.2	441	459
SOM Ax	20151203SMOAX (F021100SOMax)	[Exaiptasia pallida]	TRINITY_DN58426_c1_g1_i1\gi|999973166|gb|KXJ12340.1|Otoancorin	[Exaiptasia pallida]	100.0%	0.494%	71,428.6	18	19	64	File2536 Spectrum6503 scans: 9052	VLSVLQGR	K	E	99.0%	40.9	25.0	26.1		870.53	2	0.00086	0.98	95	102
SOM Ax	20151203SMOAX (F021100SOMax)	[Exaiptasia pallida]	TRINITY_DN58426_c1_g1_i1\gi|999973166|gb|KXJ12340.1|Otoancorin	[Exaiptasia pallida]	100.0%	0.494%	71,428.6	18	19	64	File2536 Spectrum6904 scans: 9493	VLSVLQGR	K	E	99.0%	46.1	25.0	31.1		870.53	2	-0.00016	-0.19	95	102
SOM Ax	20151203SMOAX (F021100SOMax)	[Exaiptasia pallida]	TRINITY_DN58426_c1_g1_i1\gi|999973166|gb|KXJ12340.1|Otoancorin	[Exaiptasia pallida]	100.0%	0.494%	71,428.6	18	19	64	File2536 Spectrum6743 scans: 9316	VLSVLQGR	K	E	99.0%	49.5	25.0	29.8		870.53	2	0.00056	0.64	95	102
SOM Ax	20151203SMOAX (F021100SOMax)	[Exaiptasia pallida]	TRINITY_DN58426_c1_g1_i1\gi|999973166|gb|KXJ12340.1|Otoancorin	[Exaiptasia pallida]	100.0%	0.494%	71,428.6	18	19	64	File2536 Spectrum6823 scans: 9404	VLSVLQGR	K	E	99.0%	51.2	25.0	31.9		870.53	2	-0.00042	-0.48	95	102
SOM Ax	20151203SMOAX (F021100SOMax)	[Exaiptasia pallida]	TRINITY_DN58426_c1_g1_i1\gi|999973166|gb|KXJ12340.1|Otoancorin	[Exaiptasia pallida]	100.0%	0.494%	71,428.6	18	19	64	File2536 Spectrum6583 scans: 9140	VLSVLQGR	K	E	99.0%	52.7	25.0	33.2		870.53	2	0.00094	1.1	95	102
SOM Ax	20151203SMOAX (F021100SOMax)	[Exaiptasia pallida]	TRINITY_DN58426_c1_g1_i1\gi|999973166|gb|KXJ12340.1|Otoancorin	[Exaiptasia pallida]	100.0%	0.494%	71,428.6	18	19	64	File2536 Spectrum6663 scans: 9228	VLSVLQGR	K	E	99.0%	54.9	25.0	34.8		870.53	2	0.00026	0.30	95	102
SOM Ax	20151203SMOAX (F021100SOMax)	TRINITY_DN58599_c0_g1_i3\NA	TRINITY_DN58599_c0_g1_i3\NA	TRINITY_DN58599_c0_g1_i3\NA	97.8%	0.0231%	19,169.0	1	1	3	File2536 Spectrum5755 scans: 8229	FQDLSTAVK	R	T	97.5%	20.6	25.0	13.0		1,007.53	2	0.00028	0.28	76	84
SOM Ax	20151203SMOAX (F021100SOMax)	TRINITY_DN58599_c0_g1_i3\NA	TRINITY_DN58599_c0_g1_i3\NA	TRINITY_DN58599_c0_g1_i3\NA	97.8%	0.0231%	19,169.0	1	1	3	File2536 Spectrum5555 scans: 8001	FQDLSTAVK	R	T	99.7%	51.0	25.0	40.9		1,007.53	2	-0.0011	-1.1	76	84
SOM Ax	20151203SMOAX (F021100SOMax)	TRINITY_DN58599_c0_g1_i3\NA	TRINITY_DN58599_c0_g1_i3\NA	TRINITY_DN58599_c0_g1_i3\NA	97.8%	0.0231%	19,169.0	1	1	3	File2536 Spectrum5658 scans: 8119	FQDLSTAVK	R	T	99.7%	51.1	25.0	41.2		1,007.53	2	0.000038	0.038	76	84
SOM Ax	20151203SMOAX (F021100SOMax)	collagen alpha-1(III) chain [Pan paniscus]	TRINITY_DN58620_c3_g1_i1\gi|397509824|ref|XP_003825312.1|PREDICTED:	collagen alpha-1(III) chain [Pan paniscus]	100.0%	0.193%	25,245.6	3	4	25	File2536 Spectrum737 scans: 2687	GAPGYPGR	K	D	97.9%	30.0	25.0	30.0		773.38	2	-0.0030	-3.9	112	119
SOM Ax	20151203SMOAX (F021100SOMax)	collagen alpha-1(III) chain [Pan paniscus]	TRINITY_DN58620_c3_g1_i1\gi|397509824|ref|XP_003825312.1|PREDICTED:	collagen alpha-1(III) chain [Pan paniscus]	100.0%	0.193%	25,245.6	3	4	25	File2536 Spectrum824 scans: 2783	GAPGYPGR	K	D	99.0%	32.2	25.0	29.5		773.38	2	0.00014	0.18	112	119
SOM Ax	20151203SMOAX (F021100SOMax)	collagen alpha-1(III) chain [Pan paniscus]	TRINITY_DN58620_c3_g1_i1\gi|397509824|ref|XP_003825312.1|PREDICTED:	collagen alpha-1(III) chain [Pan paniscus]	100.0%	0.193%	25,245.6	3	4	25	File2536 Spectrum124 scans: 2010	GEPGAHGAPGTNGSPGSR	K	G	97.8%	22.0	25.0	22.0		1,604.73	3	0.0020	1.2	232	249
SOM Ax	20151203SMOAX (F021100SOMax)	collagen alpha-1(III) chain [Pan paniscus]	TRINITY_DN58620_c3_g1_i1\gi|397509824|ref|XP_003825312.1|PREDICTED:	collagen alpha-1(III) chain [Pan paniscus]	100.0%	0.193%	25,245.6	3	4	25	File2536 Spectrum5172 scans: 7568	GLTGATGYTGPAGPHGPAGPK	K	G	99.7%	60.6	25.0	60.6		1,862.94	3	0.0079	4.2	70	90
SOM Ax	20151203SMOAX (F021100SOMax)	collagen alpha-1(III) chain [Pan paniscus]	TRINITY_DN58620_c3_g1_i1\gi|397509824|ref|XP_003825312.1|PREDICTED:	collagen alpha-1(III) chain [Pan paniscus]	100.0%	0.193%	25,245.6	3	4	25	File2536 Spectrum6074 scans: 8580	GLTGATGYTGPAGPHGPAGPK	K	G	99.7%	57.2	25.0	57.2		1,862.93	3	0.00058	0.31	70	90
SOM Ax	20151203SMOAX (F021100SOMax)	collagen alpha-1(III) chain [Pan paniscus]	TRINITY_DN58620_c3_g1_i1\gi|397509824|ref|XP_003825312.1|PREDICTED:	collagen alpha-1(III) chain [Pan paniscus]	100.0%	0.193%	25,245.6	3	4	25	File2536 Spectrum5913 scans: 8403	GLTGATGYTGPAGPHGPAGPK	K	G	99.7%	58.2	25.0	58.2		1,862.93	3	0.0033	1.8	70	90
SOM Ax	20151203SMOAX (F021100SOMax)	collagen alpha-1(III) chain [Pan paniscus]	TRINITY_DN58620_c3_g1_i1\gi|397509824|ref|XP_003825312.1|PREDICTED:	collagen alpha-1(III) chain [Pan paniscus]	100.0%	0.193%	25,245.6	3	4	25	File2536 Spectrum5591 scans: 8044	GLTGATGYTGPAGPHGPAGPK	K	G	99.7%	59.2	25.0	54.7		1,862.93	3	-0.0024	-1.3	70	90
SOM Ax	20151203SMOAX (F021100SOMax)	collagen alpha-1(III) chain [Pan paniscus]	TRINITY_DN58620_c3_g1_i1\gi|397509824|ref|XP_003825312.1|PREDICTED:	collagen alpha-1(III) chain [Pan paniscus]	100.0%	0.193%	25,245.6	3	4	25	File2536 Spectrum5993 scans: 8491	GLTGATGYTGPAGPHGPAGPK	K	G	99.7%	60.1	25.0	60.1		1,862.93	3	-0.00089	-0.48	70	90
SOM Ax	20151203SMOAX (F021100SOMax)	collagen alpha-1(III) chain [Pan paniscus]	TRINITY_DN58620_c3_g1_i1\gi|397509824|ref|XP_003825312.1|PREDICTED:	collagen alpha-1(III) chain [Pan paniscus]	100.0%	0.193%	25,245.6	3	4	25	File2536 Spectrum5343 scans: 7757	GLTGATGYTGPAGPHGPAGPK	K	G	99.7%	62.2	25.0	60.6		1,862.93	3	-0.0027	-1.5	70	90
SOM Ax	20151203SMOAX (F021100SOMax)	collagen alpha-1(III) chain [Pan paniscus]	TRINITY_DN58620_c3_g1_i1\gi|397509824|ref|XP_003825312.1|PREDICTED:	collagen alpha-1(III) chain [Pan paniscus]	100.0%	0.193%	25,245.6	3	4	25	File2536 Spectrum5833 scans: 8315	GLTGATGYTGPAGPHGPAGPK	K	G	99.7%	63.9	25.0	58.7		1,862.93	3	0.00076	0.41	70	90
SOM Ax	20151203SMOAX (F021100SOMax)	collagen alpha-1(III) chain [Pan paniscus]	TRINITY_DN58620_c3_g1_i1\gi|397509824|ref|XP_003825312.1|PREDICTED:	collagen alpha-1(III) chain [Pan paniscus]	100.0%	0.193%	25,245.6	3	4	25	File2536 Spectrum5426 scans: 7853	GLTGATGYTGPAGPHGPAGPK	K	G	99.7%	66.7	25.0	66.1		1,862.93	3	-0.0024	-1.3	70	90
SOM Ax	20151203SMOAX (F021100SOMax)	collagen alpha-1(III) chain [Pan paniscus]	TRINITY_DN58620_c3_g1_i1\gi|397509824|ref|XP_003825312.1|PREDICTED:	collagen alpha-1(III) chain [Pan paniscus]	100.0%	0.193%	25,245.6	3	4	25	File2536 Spectrum5671 scans: 8136	GLTGATGYTGPAGPHGPAGPK	K	G	99.7%	73.0	25.0	73.0		1,862.93	3	0.0019	1.0	70	90
SOM Ax	20151203SMOAX (F021100SOMax)	collagen alpha-1(III) chain [Pan paniscus]	TRINITY_DN58620_c3_g1_i1\gi|397509824|ref|XP_003825312.1|PREDICTED:	collagen alpha-1(III) chain [Pan paniscus]	100.0%	0.193%	25,245.6	3	4	25	File2536 Spectrum6153 scans: 8667	GLTGATGYTGPAGPHGPAGPK	K	G	99.7%	73.1	25.0	73.1		1,862.93	3	0.0044	2.4	70	90
SOM Ax	20151203SMOAX (F021100SOMax)	collagen alpha-1(III) chain [Pan paniscus]	TRINITY_DN58620_c3_g1_i1\gi|397509824|ref|XP_003825312.1|PREDICTED:	collagen alpha-1(III) chain [Pan paniscus]	100.0%	0.193%	25,245.6	3	4	25	File2536 Spectrum5507 scans: 7947	GLTGATGYTGPAGPHGPAGPK	K	G	99.7%	75.0	25.0	74.8		1,862.92	3	-0.0034	-1.8	70	90
SOM Ax	20151203SMOAX (F021100SOMax)	collagen alpha-1(III) chain [Pan paniscus]	TRINITY_DN58620_c3_g1_i1\gi|397509824|ref|XP_003825312.1|PREDICTED:	collagen alpha-1(III) chain [Pan paniscus]	100.0%	0.193%	25,245.6	3	4	25	File2536 Spectrum5258 scans: 7663	GLTGATGYTGPAGPHGPAGPK	K	G	99.7%	76.3	25.0	76.3		1,862.93	3	0.00040	0.22	70	90
SOM Ax	20151203SMOAX (F021100SOMax)	collagen alpha-1(III) chain [Pan paniscus]	TRINITY_DN58620_c3_g1_i1\gi|397509824|ref|XP_003825312.1|PREDICTED:	collagen alpha-1(III) chain [Pan paniscus]	100.0%	0.193%	25,245.6	3	4	25	File2536 Spectrum5753 scans: 8227	GLTGATGYTGPAGPHGPAGPK	K	G	99.7%	87.6	25.0	87.5		1,862.93	3	0.00076	0.41	70	90
SOM Ax	20151203SMOAX (F021100SOMax)	collagen alpha-1(III) chain [Pan paniscus]	TRINITY_DN58620_c3_g1_i1\gi|397509824|ref|XP_003825312.1|PREDICTED:	collagen alpha-1(III) chain [Pan paniscus]	100.0%	0.193%	25,245.6	3	4	25	File2536 Spectrum5911 scans: 8400	GLTGATGYTGPAGPHGPAGPK	K	G	99.7%	99.2	25.0	99.2		1,862.93	2	-0.0023	-1.3	70	90
SOM Ax	20151203SMOAX (F021100SOMax)	collagen alpha-1(III) chain [Pan paniscus]	TRINITY_DN58620_c3_g1_i1\gi|397509824|ref|XP_003825312.1|PREDICTED:	collagen alpha-1(III) chain [Pan paniscus]	100.0%	0.193%	25,245.6	3	4	25	File2536 Spectrum5818 scans: 8298	GLTGATGYTGPAGPHGPAGPK	K	G	99.7%	106	25.0	106		1,862.93	2	-0.0016	-0.86	70	90
SOM Ax	20151203SMOAX (F021100SOMax)	collagen alpha-1(III) chain [Pan paniscus]	TRINITY_DN58620_c3_g1_i1\gi|397509824|ref|XP_003825312.1|PREDICTED:	collagen alpha-1(III) chain [Pan paniscus]	100.0%	0.193%	25,245.6	3	4	25	File2536 Spectrum5224 scans: 7625	GLTGATGYTGPAGPHGPAGPK	K	G	99.7%	106	25.0	106		1,862.93	2	-0.0010	-0.54	70	90
SOM Ax	20151203SMOAX (F021100SOMax)	collagen alpha-1(III) chain [Pan paniscus]	TRINITY_DN58620_c3_g1_i1\gi|397509824|ref|XP_003825312.1|PREDICTED:	collagen alpha-1(III) chain [Pan paniscus]	100.0%	0.193%	25,245.6	3	4	25	File2536 Spectrum5558 scans: 8005	GLTGATGYTGPAGPHGPAGPK	K	G	99.7%	120	25.0	120		1,862.93	2	-0.0026	-1.4	70	90
SOM Ax	20151203SMOAX (F021100SOMax)	collagen alpha-1(III) chain [Pan paniscus]	TRINITY_DN58620_c3_g1_i1\gi|397509824|ref|XP_003825312.1|PREDICTED:	collagen alpha-1(III) chain [Pan paniscus]	100.0%	0.193%	25,245.6	3	4	25	File2536 Spectrum5310 scans: 7720	GLTGATGYTGPAGPHGPAGPK	K	G	99.7%	125	25.0	125		1,862.93	2	0.0018	0.98	70	90
SOM Ax	20151203SMOAX (F021100SOMax)	collagen alpha-1(III) chain [Pan paniscus]	TRINITY_DN58620_c3_g1_i1\gi|397509824|ref|XP_003825312.1|PREDICTED:	collagen alpha-1(III) chain [Pan paniscus]	100.0%	0.193%	25,245.6	3	4	25	File2536 Spectrum5725 scans: 8196	GLTGATGYTGPAGPHGPAGPK	K	G	99.7%	126	25.0	126		1,862.93	2	0.0022	1.2	70	90
SOM Ax	20151203SMOAX (F021100SOMax)	collagen alpha-1(III) chain [Pan paniscus]	TRINITY_DN58620_c3_g1_i1\gi|397509824|ref|XP_003825312.1|PREDICTED:	collagen alpha-1(III) chain [Pan paniscus]	100.0%	0.193%	25,245.6	3	4	25	File2536 Spectrum5394 scans: 7816	GLTGATGYTGPAGPHGPAGPK	K	G	99.7%	133	25.0	133		1,862.93	2	0.000098	0.053	70	90
SOM Ax	20151203SMOAX (F021100SOMax)	collagen alpha-1(III) chain [Pan paniscus]	TRINITY_DN58620_c3_g1_i1\gi|397509824|ref|XP_003825312.1|PREDICTED:	collagen alpha-1(III) chain [Pan paniscus]	100.0%	0.193%	25,245.6	3	4	25	File2536 Spectrum5476 scans: 7909	GLTGATGYTGPAGPHGPAGPK	K	G	99.7%	145	25.0	145		1,862.93	2	-0.0020	-1.1	70	90
SOM Ax	20151203SMOAX (F021100SOMax)	collagen alpha-1(III) chain [Pan paniscus]	TRINITY_DN58620_c3_g1_i1\gi|397509824|ref|XP_003825312.1|PREDICTED:	collagen alpha-1(III) chain [Pan paniscus]	100.0%	0.193%	25,245.6	3	4	25	File2536 Spectrum5642 scans: 8102	GLTGATGYTGPAGPHGPAGPK	K	G	99.7%	155	25.0	155		1,862.93	2	-0.0010	-0.54	70	90
SOM Ax	20151203SMOAX (F021100SOMax)	collagen alpha-1(III) chain [Pan paniscus]	TRINITY_DN58620_c3_g1_i1\gi|397509824|ref|XP_003825312.1|PREDICTED:	collagen alpha-1(III) chain [Pan paniscus]	100.0%	0.193%	25,245.6	3	4	25	File2536 Spectrum1586 scans: 3621	GPTGPTGPTGATGRPGAR	R	G	98.5%	24.1	25.0	17.5		1,606.82	2	-0.0015	-0.91	259	276
SOM Ax	20151203SMOAX (F021100SOMax)	collagen alpha-1(III) chain [Pan paniscus]	TRINITY_DN58620_c3_g1_i1\gi|397509824|ref|XP_003825312.1|PREDICTED:	collagen alpha-1(III) chain [Pan paniscus]	100.0%	0.193%	25,245.6	3	4	25	File2536 Spectrum1460 scans: 3483	GPTGPTGPTGATGRPGAR	R	G	99.4%	24.2	25.0	22.0		1,606.82	3	-0.00014	-0.086	259	276
SOM Ax	20151203SMOAX (F021100SOMax)	collagen alpha-1(III) chain [Pan paniscus]	TRINITY_DN58620_c3_g1_i1\gi|397509824|ref|XP_003825312.1|PREDICTED:	collagen alpha-1(III) chain [Pan paniscus]	100.0%	0.193%	25,245.6	3	4	25	File2536 Spectrum1285 scans: 3290	GPTGPTGPTGATGRPGAR	R	G	99.6%	28.8	25.0	28.8		1,606.81	3	-0.0036	-2.3	259	276
SOM Ax	20151203SMOAX (F021100SOMax)	collagen alpha-1(III) chain [Pan paniscus]	TRINITY_DN58620_c3_g1_i1\gi|397509824|ref|XP_003825312.1|PREDICTED:	collagen alpha-1(III) chain [Pan paniscus]	100.0%	0.193%	25,245.6	3	4	25	File2536 Spectrum1551 scans: 3583	GPTGPTGPTGATGRPGAR	R	G	99.7%	30.5	25.0	29.0		1,606.82	3	0.0015	0.94	259	276
SOM Ax	20151203SMOAX (F021100SOMax)	collagen alpha-1(III) chain [Pan paniscus]	TRINITY_DN58620_c3_g1_i1\gi|397509824|ref|XP_003825312.1|PREDICTED:	collagen alpha-1(III) chain [Pan paniscus]	100.0%	0.193%	25,245.6	3	4	25	File2536 Spectrum1372 scans: 3386	GPTGPTGPTGATGRPGAR	R	G	99.7%	30.2	25.0	29.2		1,606.82	3	0.00058	0.36	259	276
SOM Ax	20151203SMOAX (F021100SOMax)	L40 fusion protein [Scleronephthya gracillimum]	TRINITY_DN58794_c0_g8_i1\gi|55228560|gb|AAV44215.1|ubuiquitin/ribosomal	L40 fusion protein [Scleronephthya gracillimum]	100.0%	0.0386%	14,731.1	3	3	5	File2536 Spectrum8780 scans: 11560	ESTLHLVLR	K	L	99.7%	31.5	25.0	18.8		1,066.62	2	0.0018	1.6	64	72
SOM Ax	20151203SMOAX (F021100SOMax)	L40 fusion protein [Scleronephthya gracillimum]	TRINITY_DN58794_c0_g8_i1\gi|55228560|gb|AAV44215.1|ubuiquitin/ribosomal	L40 fusion protein [Scleronephthya gracillimum]	100.0%	0.0386%	14,731.1	3	3	5	File2536 Spectrum8627 scans: 11390	ESTLHLVLR	K	L	99.7%	44.9	25.0	30.8		1,066.62	2	0.0023	2.1	64	72
SOM Ax	20151203SMOAX (F021100SOMax)	L40 fusion protein [Scleronephthya gracillimum]	TRINITY_DN58794_c0_g8_i1\gi|55228560|gb|AAV44215.1|ubuiquitin/ribosomal	L40 fusion protein [Scleronephthya gracillimum]	100.0%	0.0386%	14,731.1	3	3	5	File2536 Spectrum10506 scans: 13460	TITLEVEPSDTIENVK	K	T	99.7%	38.5	25.0	37.3		1,786.92	2	-0.0011	-0.62	12	27
SOM Ax	20151203SMOAX (F021100SOMax)	L40 fusion protein [Scleronephthya gracillimum]	TRINITY_DN58794_c0_g8_i1\gi|55228560|gb|AAV44215.1|ubuiquitin/ribosomal	L40 fusion protein [Scleronephthya gracillimum]	100.0%	0.0386%	14,731.1	3	3	5	File2536 Spectrum10596 scans: 13559	TITLEVEPSDTIENVK	K	T	99.7%	50.6	25.0	48.4		1,786.92	2	0.0013	0.75	12	27
SOM Ax	20151203SMOAX (F021100SOMax)	L40 fusion protein [Scleronephthya gracillimum]	TRINITY_DN58794_c0_g8_i1\gi|55228560|gb|AAV44215.1|ubuiquitin/ribosomal	L40 fusion protein [Scleronephthya gracillimum]	100.0%	0.0386%	14,731.1	3	3	5	File2536 Spectrum4538 scans: 6870	TLSDYNIQK	R	E	97.0%	21.0	25.0	14.6		1,080.55	2	0.00060	0.55	55	63
SOM Ax	20151203SMOAX (F021100SOMax)	TRINITY_DN58830_c0_g1_i1\NA	TRINITY_DN58830_c0_g1_i1\NA	TRINITY_DN58830_c0_g1_i1\NA	100.0%	0.162%	36,808.5	7	7	21	File2536 Spectrum12680 scans: 15854	AINAALKPYIALVK	K	K	99.4%	24.1	25.0	24.1		1,483.91	3	-0.0010	-0.68	73	86
SOM Ax	20151203SMOAX (F021100SOMax)	TRINITY_DN58830_c0_g1_i1\NA	TRINITY_DN58830_c0_g1_i1\NA	TRINITY_DN58830_c0_g1_i1\NA	100.0%	0.162%	36,808.5	7	7	21	File2536 Spectrum12841 scans: 16031	AINAALKPYIALVK	K	K	99.7%	34.7	25.0	34.7		1,483.91	3	-0.0015	-0.98	73	86
SOM Ax	20151203SMOAX (F021100SOMax)	TRINITY_DN58830_c0_g1_i1\NA	TRINITY_DN58830_c0_g1_i1\NA	TRINITY_DN58830_c0_g1_i1\NA	100.0%	0.162%	36,808.5	7	7	21	File2536 Spectrum12761 scans: 15943	AINAALKPYIALVK	K	K	99.7%	37.7	25.0	37.7		1,483.91	3	0.0011	0.74	73	86
SOM Ax	20151203SMOAX (F021100SOMax)	TRINITY_DN58830_c0_g1_i1\NA	TRINITY_DN58830_c0_g1_i1\NA	TRINITY_DN58830_c0_g1_i1\NA	100.0%	0.162%	36,808.5	7	7	21	File2536 Spectrum12921 scans: 16119	AINAALKPYIALVK	K	K	99.7%	38.0	25.0	38.0		1,483.91	3	-0.00026	-0.17	73	86
SOM Ax	20151203SMOAX (F021100SOMax)	TRINITY_DN58830_c0_g1_i1\NA	TRINITY_DN58830_c0_g1_i1\NA	TRINITY_DN58830_c0_g1_i1\NA	100.0%	0.162%	36,808.5	7	7	21	File2536 Spectrum1687 scans: 3732	ATLCSQATPR	K	C	99.7%	47.0	25.0	41.4	Carbamidomethyl (+57)	1,103.54	2	-0.00015	-0.13	95	104
SOM Ax	20151203SMOAX (F021100SOMax)	TRINITY_DN58830_c0_g1_i1\NA	TRINITY_DN58830_c0_g1_i1\NA	TRINITY_DN58830_c0_g1_i1\NA	100.0%	0.162%	36,808.5	7	7	21	File2536 Spectrum4590 scans: 6927	LIEGVCPQPK	R	Y	99.7%	31.3	25.0	25.6	Carbamidomethyl (+57)	1,139.60	2	0.0013	1.1	160	169
SOM Ax	20151203SMOAX (F021100SOMax)	TRINITY_DN58830_c0_g1_i1\NA	TRINITY_DN58830_c0_g1_i1\NA	TRINITY_DN58830_c0_g1_i1\NA	100.0%	0.162%	36,808.5	7	7	21	File2536 Spectrum4962 scans: 7337	LIEGVCPQPK	R	Y	99.7%	31.3	25.0	27.0	Carbamidomethyl (+57)	1,139.60	2	0.00053	0.47	160	169
SOM Ax	20151203SMOAX (F021100SOMax)	TRINITY_DN58830_c0_g1_i1\NA	TRINITY_DN58830_c0_g1_i1\NA	TRINITY_DN58830_c0_g1_i1\NA	100.0%	0.162%	36,808.5	7	7	21	File2536 Spectrum4852 scans: 7216	LIEGVCPQPK	R	Y	99.7%	44.2	25.0	35.6	Carbamidomethyl (+57)	1,139.60	2	-0.00057	-0.50	160	169
SOM Ax	20151203SMOAX (F021100SOMax)	TRINITY_DN58830_c0_g1_i1\NA	TRINITY_DN58830_c0_g1_i1\NA	TRINITY_DN58830_c0_g1_i1\NA	100.0%	0.162%	36,808.5	7	7	21	File2536 Spectrum4674 scans: 7020	LIEGVCPQPK	R	Y	99.7%	44.2	25.0	35.4	Carbamidomethyl (+57)	1,139.60	2	0.00065	0.57	160	169
SOM Ax	20151203SMOAX (F021100SOMax)	TRINITY_DN58830_c0_g1_i1\NA	TRINITY_DN58830_c0_g1_i1\NA	TRINITY_DN58830_c0_g1_i1\NA	100.0%	0.162%	36,808.5	7	7	21	File2536 Spectrum4762 scans: 7117	LIEGVCPQPK	R	Y	99.7%	44.5	25.0	35.4	Carbamidomethyl (+57)	1,139.60	2	0.00077	0.68	160	169
SOM Ax	20151203SMOAX (F021100SOMax)	TRINITY_DN58830_c0_g1_i1\NA	TRINITY_DN58830_c0_g1_i1\NA	TRINITY_DN58830_c0_g1_i1\NA	100.0%	0.162%	36,808.5	7	7	21	File2536 Spectrum6499 scans: 9047	LNTDVANVYETQNK	K	A	99.7%	68.2	25.0	61.1		1,607.78	2	-0.0029	-1.8	59	72
SOM Ax	20151203SMOAX (F021100SOMax)	TRINITY_DN58830_c0_g1_i1\NA	TRINITY_DN58830_c0_g1_i1\NA	TRINITY_DN58830_c0_g1_i1\NA	100.0%	0.162%	36,808.5	7	7	21	File2536 Spectrum10153 scans: 13072	LYSPECLLK	R	L	99.7%	31.5	25.0	17.3	Carbamidomethyl (+57)	1,121.58	2	-0.000027	-0.024	205	213
SOM Ax	20151203SMOAX (F021100SOMax)	TRINITY_DN58830_c0_g1_i1\NA	TRINITY_DN58830_c0_g1_i1\NA	TRINITY_DN58830_c0_g1_i1\NA	100.0%	0.162%	36,808.5	7	7	21	File2536 Spectrum10074 scans: 12985	LYSPECLLK	R	L	99.7%	35.1	25.0	20.8	Carbamidomethyl (+57)	1,121.58	2	0.00069	0.62	205	213
SOM Ax	20151203SMOAX (F021100SOMax)	TRINITY_DN58830_c0_g1_i1\NA	TRINITY_DN58830_c0_g1_i1\NA	TRINITY_DN58830_c0_g1_i1\NA	100.0%	0.162%	36,808.5	7	7	21	File2536 Spectrum9985 scans: 12887	LYSPECLLK	R	L	99.7%	39.1	25.0	24.9	Carbamidomethyl (+57)	1,121.58	2	0.00045	0.40	205	213
SOM Ax	20151203SMOAX (F021100SOMax)	TRINITY_DN58830_c0_g1_i1\NA	TRINITY_DN58830_c0_g1_i1\NA	TRINITY_DN58830_c0_g1_i1\NA	100.0%	0.162%	36,808.5	7	7	21	File2536 Spectrum8312 scans: 11044	LYVSCPEAFAK	K	A	99.7%	41.7	25.0	32.3	Carbamidomethyl (+57)	1,283.62	2	0.0026	2.0	123	133
SOM Ax	20151203SMOAX (F021100SOMax)	TRINITY_DN58830_c0_g1_i1\NA	TRINITY_DN58830_c0_g1_i1\NA	TRINITY_DN58830_c0_g1_i1\NA	100.0%	0.162%	36,808.5	7	7	21	File2536 Spectrum8232 scans: 10956	LYVSCPEAFAK	K	A	99.7%	47.3	25.0	31.0	Carbamidomethyl (+57)	1,283.62	2	-0.0013	-1.0	123	133
SOM Ax	20151203SMOAX (F021100SOMax)	TRINITY_DN58830_c0_g1_i1\NA	TRINITY_DN58830_c0_g1_i1\NA	TRINITY_DN58830_c0_g1_i1\NA	100.0%	0.162%	36,808.5	7	7	21	File2536 Spectrum8473 scans: 11221	LYVSCPEAFAK	K	A	99.7%	49.5	25.0	35.5	Carbamidomethyl (+57)	1,283.62	2	-0.00061	-0.47	123	133
SOM Ax	20151203SMOAX (F021100SOMax)	TRINITY_DN58830_c0_g1_i1\NA	TRINITY_DN58830_c0_g1_i1\NA	TRINITY_DN58830_c0_g1_i1\NA	100.0%	0.162%	36,808.5	7	7	21	File2536 Spectrum8389 scans: 11129	LYVSCPEAFAK	K	A	99.7%	49.8	25.0	39.7	Carbamidomethyl (+57)	1,283.62	2	0.0012	0.96	123	133
SOM Ax	20151203SMOAX (F021100SOMax)	TRINITY_DN58830_c0_g1_i1\NA	TRINITY_DN58830_c0_g1_i1\NA	TRINITY_DN58830_c0_g1_i1\NA	100.0%	0.162%	36,808.5	7	7	21	File2536 Spectrum11300 scans: 14335	YKMPLDQFIAYEQR	K	S	98.7%	21.9	25.0	17.9	Oxidation (+16)	1,816.88	3	-0.000073	-0.040	170	183
SOM Ax	20151203SMOAX (F021100SOMax)	TRINITY_DN58830_c0_g1_i1\NA	TRINITY_DN58830_c0_g1_i1\NA	TRINITY_DN58830_c0_g1_i1\NA	100.0%	0.162%	36,808.5	7	7	21	File2536 Spectrum11381 scans: 14425	YKMPLDQFIAYEQR	K	S	99.7%	31.6	25.0	22.4	Oxidation (+16)	1,816.89	3	0.0056	3.1	170	183
SOM Ax	20151203SMOAX (F021100SOMax)	TRINITY_DN58830_c0_g1_i1\NA	TRINITY_DN58830_c0_g1_i1\NA	TRINITY_DN58830_c0_g1_i1\NA	100.0%	0.162%	36,808.5	7	7	21	File2536 Spectrum11474 scans: 14527	YKMPLDQFIAYEQR	K	S	99.7%	29.1	25.0	23.8	Oxidation (+16)	1,816.88	3	-0.0023	-1.2	170	183
SOM Ax	20151203SMOAX (F021100SOMax)	TRINITY_DN58830_c0_g4_i2\NA	TRINITY_DN58830_c0_g4_i2\NA	TRINITY_DN58830_c0_g4_i2\NA	100.0%	0.224%	36,915.5	10	10	29	File2536 Spectrum5894 scans: 8382	DSETLSESFK	K	F	99.7%	37.5	25.0	37.5		1,141.51	2	-0.0015	-1.3	185	194
SOM Ax	20151203SMOAX (F021100SOMax)	TRINITY_DN58830_c0_g4_i2\NA	TRINITY_DN58830_c0_g4_i2\NA	TRINITY_DN58830_c0_g4_i2\NA	100.0%	0.224%	36,915.5	10	10	29	File2536 Spectrum5976 scans: 8472	DSETLSESFK	K	F	99.7%	41.0	25.0	41.0		1,141.51	2	-0.0025	-2.2	185	194
SOM Ax	20151203SMOAX (F021100SOMax)	TRINITY_DN58830_c0_g4_i2\NA	TRINITY_DN58830_c0_g4_i2\NA	TRINITY_DN58830_c0_g4_i2\NA	100.0%	0.224%	36,915.5	10	10	29	File2536 Spectrum5808 scans: 8287	DSETLSESFK	K	F	99.7%	44.8	25.0	44.8		1,141.51	2	-0.0017	-1.5	185	194
SOM Ax	20151203SMOAX (F021100SOMax)	TRINITY_DN58830_c0_g4_i2\NA	TRINITY_DN58830_c0_g4_i2\NA	TRINITY_DN58830_c0_g4_i2\NA	100.0%	0.224%	36,915.5	10	10	29	File2536 Spectrum11621 scans: 14689	ECLDKPFATLLK	K	L	98.2%	21.3	25.0	14.1	Carbamidomethyl (+57)	1,433.76	3	-0.00068	-0.48	247	258
SOM Ax	20151203SMOAX (F021100SOMax)	TRINITY_DN58830_c0_g4_i2\NA	TRINITY_DN58830_c0_g4_i2\NA	TRINITY_DN58830_c0_g4_i2\NA	100.0%	0.224%	36,915.5	10	10	29	File2536 Spectrum11461 scans: 14513	ECLDKPFATLLK	K	L	99.0%	22.8	25.0	19.1	Carbamidomethyl (+57)	1,433.76	3	-0.00014	-0.100	247	258
SOM Ax	20151203SMOAX (F021100SOMax)	TRINITY_DN58830_c0_g4_i2\NA	TRINITY_DN58830_c0_g4_i2\NA	TRINITY_DN58830_c0_g4_i2\NA	100.0%	0.224%	36,915.5	10	10	29	File2536 Spectrum11375 scans: 14418	ECLDKPFATLLK	K	L	99.4%	24.2	25.0	22.0	Carbamidomethyl (+57)	1,433.76	3	0.00070	0.49	247	258
SOM Ax	20151203SMOAX (F021100SOMax)	TRINITY_DN58830_c0_g4_i2\NA	TRINITY_DN58830_c0_g4_i2\NA	TRINITY_DN58830_c0_g4_i2\NA	100.0%	0.224%	36,915.5	10	10	29	File2536 Spectrum11539 scans: 14599	ECLDKPFATLLK	K	L	99.7%	42.3	25.0	31.4	Carbamidomethyl (+57)	1,433.76	3	-0.0021	-1.4	247	258
SOM Ax	20151203SMOAX (F021100SOMax)	TRINITY_DN58830_c0_g4_i2\NA	TRINITY_DN58830_c0_g4_i2\NA	TRINITY_DN58830_c0_g4_i2\NA	100.0%	0.224%	36,915.5	10	10	29	File2536 Spectrum10256 scans: 13185	FCETLLTGNIGHNCVTPPR	K	R	99.7%	53.1	25.0	52.6	Carbamidomethyl (+57), Carbamidomethyl (+57)	2,185.05	3	0.0077	3.5	143	161
SOM Ax	20151203SMOAX (F021100SOMax)	TRINITY_DN58830_c0_g4_i2\NA	TRINITY_DN58830_c0_g4_i2\NA	TRINITY_DN58830_c0_g4_i2\NA	100.0%	0.224%	36,915.5	10	10	29	File2536 Spectrum10175 scans: 13096	FCETLLTGNIGHNCVTPPR	K	R	99.7%	58.2	25.0	57.1	Carbamidomethyl (+57), Carbamidomethyl (+57)	2,185.04	3	-0.0020	-0.92	143	161
SOM Ax	20151203SMOAX (F021100SOMax)	TRINITY_DN58830_c0_g4_i2\NA	TRINITY_DN58830_c0_g4_i2\NA	TRINITY_DN58830_c0_g4_i2\NA	100.0%	0.224%	36,915.5	10	10	29	File2536 Spectrum9228 scans: 12054	FFDTFKVDGK	K	L	99.3%	24.5	25.0	16.9		1,202.60	3	-0.0012	-0.96	195	204
SOM Ax	20151203SMOAX (F021100SOMax)	TRINITY_DN58830_c0_g4_i2\NA	TRINITY_DN58830_c0_g4_i2\NA	TRINITY_DN58830_c0_g4_i2\NA	100.0%	0.224%	36,915.5	10	10	29	File2536 Spectrum9320 scans: 12155	FFDTFKVDGK	K	L	99.7%	40.5	25.0	24.5		1,202.60	3	-0.0023	-1.9	195	204
SOM Ax	20151203SMOAX (F021100SOMax)	TRINITY_DN58830_c0_g4_i2\NA	TRINITY_DN58830_c0_g4_i2\NA	TRINITY_DN58830_c0_g4_i2\NA	100.0%	0.224%	36,915.5	10	10	29	File2536 Spectrum8398 scans: 11138	FYLSCPESVTNDYKK	K	E	99.7%	33.3	25.0	33.3	Carbamidomethyl (+57)	1,849.86	3	-0.000013	-0.0072	126	140
SOM Ax	20151203SMOAX (F021100SOMax)	TRINITY_DN58830_c0_g4_i2\NA	TRINITY_DN58830_c0_g4_i2\NA	TRINITY_DN58830_c0_g4_i2\NA	100.0%	0.224%	36,915.5	10	10	29	File2536 Spectrum6234 scans: 8756	LFESTEGITK	K	E	99.7%	41.2	25.0	33.2		1,123.58	2	0.00048	0.43	81	90
SOM Ax	20151203SMOAX (F021100SOMax)	TRINITY_DN58830_c0_g4_i2\NA	TRINITY_DN58830_c0_g4_i2\NA	TRINITY_DN58830_c0_g4_i2\NA	100.0%	0.224%	36,915.5	10	10	29	File2536 Spectrum6313 scans: 8843	LFESTEGITK	K	E	99.7%	43.1	25.0	34.3		1,123.58	2	0.00098	0.87	81	90
SOM Ax	20151203SMOAX (F021100SOMax)	TRINITY_DN58830_c0_g4_i2\NA	TRINITY_DN58830_c0_g4_i2\NA	TRINITY_DN58830_c0_g4_i2\NA	100.0%	0.224%	36,915.5	10	10	29	File2536 Spectrum6396 scans: 8934	LFESTEGITK	K	E	99.7%	51.7	25.0	42.0		1,123.58	2	0.00048	0.43	81	90
SOM Ax	20151203SMOAX (F021100SOMax)	TRINITY_DN58830_c0_g4_i2\NA	TRINITY_DN58830_c0_g4_i2\NA	TRINITY_DN58830_c0_g4_i2\NA	100.0%	0.224%	36,915.5	10	10	29	File2536 Spectrum10315 scans: 13250	LLFPTDCISK	K	L	96.7%	20.7	25.0	20.7	Carbamidomethyl (+57)	1,192.62	2	0.00061	0.51	205	214
SOM Ax	20151203SMOAX (F021100SOMax)	TRINITY_DN58830_c0_g4_i2\NA	TRINITY_DN58830_c0_g4_i2\NA	TRINITY_DN58830_c0_g4_i2\NA	100.0%	0.224%	36,915.5	10	10	29	File2536 Spectrum10636 scans: 13603	LLFPTDCISK	K	L	99.6%	31.0	25.0	27.2	Carbamidomethyl (+57)	1,192.62	2	0.0023	1.9	205	214
SOM Ax	20151203SMOAX (F021100SOMax)	TRINITY_DN58830_c0_g4_i2\NA	TRINITY_DN58830_c0_g4_i2\NA	TRINITY_DN58830_c0_g4_i2\NA	100.0%	0.224%	36,915.5	10	10	29	File2536 Spectrum10473 scans: 13424	LLFPTDCISK	K	L	99.7%	28.6	25.0	28.6	Carbamidomethyl (+57)	1,192.62	2	-0.00049	-0.41	205	214
SOM Ax	20151203SMOAX (F021100SOMax)	TRINITY_DN58830_c0_g4_i2\NA	TRINITY_DN58830_c0_g4_i2\NA	TRINITY_DN58830_c0_g4_i2\NA	100.0%	0.224%	36,915.5	10	10	29	File2536 Spectrum10393 scans: 13336	LLFPTDCISK	K	L	99.7%	28.5	25.0	28.5	Carbamidomethyl (+57)	1,192.62	2	0.00023	0.20	205	214
SOM Ax	20151203SMOAX (F021100SOMax)	TRINITY_DN58830_c0_g4_i2\NA	TRINITY_DN58830_c0_g4_i2\NA	TRINITY_DN58830_c0_g4_i2\NA	100.0%	0.224%	36,915.5	10	10	29	File2536 Spectrum10595 scans: 13558	MPLDVFTTYEK	K	D	99.7%	58.4	25.0	58.4	Oxidation (+16)	1,358.64	2	-0.0020	-1.5	174	184
SOM Ax	20151203SMOAX (F021100SOMax)	TRINITY_DN58830_c0_g4_i2\NA	TRINITY_DN58830_c0_g4_i2\NA	TRINITY_DN58830_c0_g4_i2\NA	100.0%	0.224%	36,915.5	10	10	29	File2536 Spectrum10766 scans: 13746	MPLDVFTTYEK	K	D	99.7%	57.0	25.0	48.2	Oxidation (+16)	1,358.64	2	0.00042	0.31	174	184
SOM Ax	20151203SMOAX (F021100SOMax)	TRINITY_DN58830_c0_g4_i2\NA	TRINITY_DN58830_c0_g4_i2\NA	TRINITY_DN58830_c0_g4_i2\NA	100.0%	0.224%	36,915.5	10	10	29	File2536 Spectrum10677 scans: 13648	MPLDVFTTYEK	K	D	99.7%	77.0	25.0	71.3	Oxidation (+16)	1,358.65	2	0.0031	2.3	174	184
SOM Ax	20151203SMOAX (F021100SOMax)	TRINITY_DN58830_c0_g4_i2\NA	TRINITY_DN58830_c0_g4_i2\NA	TRINITY_DN58830_c0_g4_i2\NA	100.0%	0.224%	36,915.5	10	10	29	File2536 Spectrum4170 scans: 6465	TALCSEYTPK	K	C	99.3%	27.6	25.0	23.8	Carbamidomethyl (+57)	1,168.54	2	-0.0016	-1.3	98	107
SOM Ax	20151203SMOAX (F021100SOMax)	TRINITY_DN58830_c0_g4_i2\NA	TRINITY_DN58830_c0_g4_i2\NA	TRINITY_DN58830_c0_g4_i2\NA	100.0%	0.224%	36,915.5	10	10	29	File2536 Spectrum4254 scans: 6558	TALCSEYTPK	K	C	99.7%	45.2	25.0	42.4	Carbamidomethyl (+57)	1,168.54	2	-0.0038	-3.2	98	107
SOM Ax	20151203SMOAX (F021100SOMax)	TRINITY_DN58830_c0_g4_i2\NA	TRINITY_DN58830_c0_g4_i2\NA	TRINITY_DN58830_c0_g4_i2\NA	100.0%	0.224%	36,915.5	10	10	29	File2536 Spectrum4519 scans: 6849	TALCSEYTPK	K	C	99.7%	41.5	25.0	36.9	Carbamidomethyl (+57)	1,168.54	2	-0.0023	-2.0	98	107
SOM Ax	20151203SMOAX (F021100SOMax)	TRINITY_DN58830_c0_g4_i2\NA	TRINITY_DN58830_c0_g4_i2\NA	TRINITY_DN58830_c0_g4_i2\NA	100.0%	0.224%	36,915.5	10	10	29	File2536 Spectrum4425 scans: 6746	TALCSEYTPK	K	C	99.7%	63.4	25.0	58.4	Carbamidomethyl (+57)	1,168.54	2	-0.0025	-2.2	98	107
SOM Ax	20151203SMOAX (F021100SOMax)	TRINITY_DN58830_c0_g4_i2\NA	TRINITY_DN58830_c0_g4_i2\NA	TRINITY_DN58830_c0_g4_i2\NA	100.0%	0.224%	36,915.5	10	10	29	File2536 Spectrum4335 scans: 6647	TALCSEYTPK	K	C	99.7%	63.3	25.0	58.2	Carbamidomethyl (+57)	1,168.54	2	-0.0016	-1.3	98	107
SOM Ax	20151203SMOAX (F021100SOMax)	TRINITY_DN58830_c0_g4_i2\NA	TRINITY_DN58830_c0_g4_i2\NA	TRINITY_DN58830_c0_g4_i2\NA	100.0%	0.224%	36,915.5	10	10	29	File2536 Spectrum10930 scans: 13926	YKMPLDVFTTYEK	K	D	99.5%	27.4	25.0	24.5	Oxidation (+16)	1,649.80	3	-0.0028	-1.7	172	184
SOM Ax	20151203SMOAX (F021100SOMax)	TRINITY_DN58830_c0_g4_i2\NA	TRINITY_DN58830_c0_g4_i2\NA	TRINITY_DN58830_c0_g4_i2\NA	100.0%	0.224%	36,915.5	10	10	29	File2536 Spectrum10740 scans: 13717	YKMPLDVFTTYEK	K	D	99.7%	29.4	25.0	26.4	Oxidation (+16)	1,649.80	3	-0.0015	-0.89	172	184
SOM Ax	20151203SMOAX (F021100SOMax)	TRINITY_DN59627_c2_g1_i13\NA	TRINITY_DN59627_c2_g1_i13\NA	TRINITY_DN59627_c2_g1_i13\NA	100.0%	0.0154%	13,208.3	2	2	2	File2536 Spectrum18198 scans: 22022	DVTLDDINVDSTLTELIAPDETEDLIEADPAR	K	G	99.7%	124	25.0	122		3,497.69	3	0.0068	1.9	50	81
SOM Ax	20151203SMOAX (F021100SOMax)	TRINITY_DN59627_c2_g1_i13\NA	TRINITY_DN59627_c2_g1_i13\NA	TRINITY_DN59627_c2_g1_i13\NA	100.0%	0.0154%	13,208.3	2	2	2	File2536 Spectrum17926 scans: 21714	KDVTLDDINVDSTLTELIAPDETEDLIEADPAR	R	G	99.7%	140	25.0	138		3,625.77	3	-0.0063	-1.7	49	81
SOM Ax	20151203SMOAX (F021100SOMax)	probable T4-type lysozyme 2 [Acropora digitifera]	TRINITY_DN60194_c1_g4_i10\gi|1005467352|ref|XP_015770608.1|PREDICTED:	probable T4-type lysozyme 2 [Acropora digitifera]	96.0%	0.0154%	33,992.3	1	1	2	File2536 Spectrum10690 scans: 13662	TIGIGFNLQR	K	S	98.4%	28.0	25.0	23.6		1,117.62	2	-0.0028	-2.5	64	73
SOM Ax	20151203SMOAX (F021100SOMax)	probable T4-type lysozyme 2 [Acropora digitifera]	TRINITY_DN60194_c1_g4_i10\gi|1005467352|ref|XP_015770608.1|PREDICTED:	probable T4-type lysozyme 2 [Acropora digitifera]	96.0%	0.0154%	33,992.3	1	1	2	File2536 Spectrum10774 scans: 13755	TIGIGFNLQR	K	S	99.5%	27.7	25.0	24.8		1,117.62	2	-0.0013	-1.2	64	73
SOM Ax	20151203SMOAX (F021100SOMax)	protein MXAN_5146 [Myxococcus xanthus DK 1622]	TRINITY_DN60196_c2_g6_i1\gi|108467713|gb|ABF92898.1|hypothetical	protein MXAN_5146 [Myxococcus xanthus DK 1622]	100.0%	0.185%	33,069.8	8	10	24	File2536 Spectrum2000 scans: 4078	FSDEGEVSTK	K	K	99.7%	47.5	25.0	44.2		1,097.49	2	-0.0023	-2.1	224	233
SOM Ax	20151203SMOAX (F021100SOMax)	protein MXAN_5146 [Myxococcus xanthus DK 1622]	TRINITY_DN60196_c2_g6_i1\gi|108467713|gb|ABF92898.1|hypothetical	protein MXAN_5146 [Myxococcus xanthus DK 1622]	100.0%	0.185%	33,069.8	8	10	24	File2536 Spectrum1706 scans: 3753	FSDEGEVSTK	K	K	99.7%	61.3	25.0	54.1		1,097.49	2	-0.00098	-0.89	224	233
SOM Ax	20151203SMOAX (F021100SOMax)	protein MXAN_5146 [Myxococcus xanthus DK 1622]	TRINITY_DN60196_c2_g6_i1\gi|108467713|gb|ABF92898.1|hypothetical	protein MXAN_5146 [Myxococcus xanthus DK 1622]	100.0%	0.185%	33,069.8	8	10	24	File2536 Spectrum1899 scans: 3967	FSDEGEVSTK	K	K	99.7%	73.3	25.0	65.4		1,097.49	2	-0.0020	-1.8	224	233
SOM Ax	20151203SMOAX (F021100SOMax)	protein MXAN_5146 [Myxococcus xanthus DK 1622]	TRINITY_DN60196_c2_g6_i1\gi|108467713|gb|ABF92898.1|hypothetical	protein MXAN_5146 [Myxococcus xanthus DK 1622]	100.0%	0.185%	33,069.8	8	10	24	File2536 Spectrum780 scans: 2734	FSDEGEVSTKK	K	L	99.3%	24.4	25.0	24.4		1,225.58	3	-0.0012	-1.0	224	234
SOM Ax	20151203SMOAX (F021100SOMax)	protein MXAN_5146 [Myxococcus xanthus DK 1622]	TRINITY_DN60196_c2_g6_i1\gi|108467713|gb|ABF92898.1|hypothetical	protein MXAN_5146 [Myxococcus xanthus DK 1622]	100.0%	0.185%	33,069.8	8	10	24	File2536 Spectrum820 scans: 2778	FSDEGEVSTKK	K	L	99.7%	41.1	25.0	41.1		1,225.58	2	-0.0065	-5.3	224	234
SOM Ax	20151203SMOAX (F021100SOMax)	protein MXAN_5146 [Myxococcus xanthus DK 1622]	TRINITY_DN60196_c2_g6_i1\gi|108467713|gb|ABF92898.1|hypothetical	protein MXAN_5146 [Myxococcus xanthus DK 1622]	100.0%	0.185%	33,069.8	8	10	24	File2536 Spectrum15346 scans: 18803	FSDNGEVLEHLLEGPLK	K	A	96.6%	19.5	25.0	16.1		1,895.96	3	0.00072	0.38	116	132
SOM Ax	20151203SMOAX (F021100SOMax)	protein MXAN_5146 [Myxococcus xanthus DK 1622]	TRINITY_DN60196_c2_g6_i1\gi|108467713|gb|ABF92898.1|hypothetical	protein MXAN_5146 [Myxococcus xanthus DK 1622]	100.0%	0.185%	33,069.8	8	10	24	File2536 Spectrum10989 scans: 13991	KLLGLGDETTYQTGAVSIPDDAK	K	S	99.7%	48.5	25.0	48.5		2,391.23	3	0.0086	3.6	234	256
SOM Ax	20151203SMOAX (F021100SOMax)	protein MXAN_5146 [Myxococcus xanthus DK 1622]	TRINITY_DN60196_c2_g6_i1\gi|108467713|gb|ABF92898.1|hypothetical	protein MXAN_5146 [Myxococcus xanthus DK 1622]	100.0%	0.185%	33,069.8	8	10	24	File2536 Spectrum10821 scans: 13806	KLLGLGDETTYQTGAVSIPDDAK	K	S	99.7%	57.0	25.0	53.2		2,391.22	3	0.0070	2.9	234	256
SOM Ax	20151203SMOAX (F021100SOMax)	protein MXAN_5146 [Myxococcus xanthus DK 1622]	TRINITY_DN60196_c2_g6_i1\gi|108467713|gb|ABF92898.1|hypothetical	protein MXAN_5146 [Myxococcus xanthus DK 1622]	100.0%	0.185%	33,069.8	8	10	24	File2536 Spectrum11078 scans: 14089	KLLGLGDETTYQTGAVSIPDDAK	K	S	99.7%	53.5	25.0	50.7		2,391.22	3	0.00076	0.32	234	256
SOM Ax	20151203SMOAX (F021100SOMax)	protein MXAN_5146 [Myxococcus xanthus DK 1622]	TRINITY_DN60196_c2_g6_i1\gi|108467713|gb|ABF92898.1|hypothetical	protein MXAN_5146 [Myxococcus xanthus DK 1622]	100.0%	0.185%	33,069.8	8	10	24	File2536 Spectrum10903 scans: 13897	KLLGLGDETTYQTGAVSIPDDAK	K	S	99.7%	73.5	25.0	73.1		2,391.22	3	0.0017	0.69	234	256
SOM Ax	20151203SMOAX (F021100SOMax)	protein MXAN_5146 [Myxococcus xanthus DK 1622]	TRINITY_DN60196_c2_g6_i1\gi|108467713|gb|ABF92898.1|hypothetical	protein MXAN_5146 [Myxococcus xanthus DK 1622]	100.0%	0.185%	33,069.8	8	10	24	File2536 Spectrum12293 scans: 15428	LLGLGDETTYQTGAVSIPDDAK	K	S	99.7%	57.0	25.0	53.6		2,263.14	2	0.014	6.3	235	256
SOM Ax	20151203SMOAX (F021100SOMax)	protein MXAN_5146 [Myxococcus xanthus DK 1622]	TRINITY_DN60196_c2_g6_i1\gi|108467713|gb|ABF92898.1|hypothetical	protein MXAN_5146 [Myxococcus xanthus DK 1622]	100.0%	0.185%	33,069.8	8	10	24	File2536 Spectrum12370 scans: 15513	LLGLGDETTYQTGAVSIPDDAK	K	S	99.7%	125	25.0	122		2,263.13	2	0.0048	2.1	235	256
SOM Ax	20151203SMOAX (F021100SOMax)	protein MXAN_5146 [Myxococcus xanthus DK 1622]	TRINITY_DN60196_c2_g6_i1\gi|108467713|gb|ABF92898.1|hypothetical	protein MXAN_5146 [Myxococcus xanthus DK 1622]	100.0%	0.185%	33,069.8	8	10	24	File2536 Spectrum7928 scans: 10621	NYHFQLASE	K	-	99.7%	34.2	25.0	34.2		1,107.50	2	-0.00070	-0.63	279	287
SOM Ax	20151203SMOAX (F021100SOMax)	protein MXAN_5146 [Myxococcus xanthus DK 1622]	TRINITY_DN60196_c2_g6_i1\gi|108467713|gb|ABF92898.1|hypothetical	protein MXAN_5146 [Myxococcus xanthus DK 1622]	100.0%	0.185%	33,069.8	8	10	24	File2536 Spectrum8092 scans: 10802	NYHFQLASE	K	-	99.7%	44.3	25.0	43.3		1,107.49	2	-0.0044	-3.9	279	287
SOM Ax	20151203SMOAX (F021100SOMax)	protein MXAN_5146 [Myxococcus xanthus DK 1622]	TRINITY_DN60196_c2_g6_i1\gi|108467713|gb|ABF92898.1|hypothetical	protein MXAN_5146 [Myxococcus xanthus DK 1622]	100.0%	0.185%	33,069.8	8	10	24	File2536 Spectrum8191 scans: 10911	NYHFQLASE	K	-	99.7%	43.7	25.0	43.5		1,107.50	2	-0.0034	-3.1	279	287
SOM Ax	20151203SMOAX (F021100SOMax)	protein MXAN_5146 [Myxococcus xanthus DK 1622]	TRINITY_DN60196_c2_g6_i1\gi|108467713|gb|ABF92898.1|hypothetical	protein MXAN_5146 [Myxococcus xanthus DK 1622]	100.0%	0.185%	33,069.8	8	10	24	File2536 Spectrum8011 scans: 10713	NYHFQLASE	K	-	99.7%	44.3	25.0	43.5		1,107.50	2	-0.00094	-0.85	279	287
SOM Ax	20151203SMOAX (F021100SOMax)	protein MXAN_5146 [Myxococcus xanthus DK 1622]	TRINITY_DN60196_c2_g6_i1\gi|108467713|gb|ABF92898.1|hypothetical	protein MXAN_5146 [Myxococcus xanthus DK 1622]	100.0%	0.185%	33,069.8	8	10	24	File2536 Spectrum6926 scans: 9517	RLEENDEIFAEMK	K	F	99.7%	36.6	25.0	34.9	Oxidation (+16)	1,638.75	2	-0.0059	-3.6	211	223
SOM Ax	20151203SMOAX (F021100SOMax)	protein MXAN_5146 [Myxococcus xanthus DK 1622]	TRINITY_DN60196_c2_g6_i1\gi|108467713|gb|ABF92898.1|hypothetical	protein MXAN_5146 [Myxococcus xanthus DK 1622]	100.0%	0.185%	33,069.8	8	10	24	File2536 Spectrum6719 scans: 9289	RLEENDEIFAEMK	K	F	99.7%	41.6	25.0	41.6	Oxidation (+16)	1,638.75	3	-0.0025	-1.5	211	223
SOM Ax	20151203SMOAX (F021100SOMax)	protein MXAN_5146 [Myxococcus xanthus DK 1622]	TRINITY_DN60196_c2_g6_i1\gi|108467713|gb|ABF92898.1|hypothetical	protein MXAN_5146 [Myxococcus xanthus DK 1622]	100.0%	0.185%	33,069.8	8	10	24	File2536 Spectrum6905 scans: 9494	RLEENDEIFAEMK	K	F	99.7%	49.1	25.0	49.1	Oxidation (+16)	1,638.76	3	0.00047	0.28	211	223
SOM Ax	20151203SMOAX (F021100SOMax)	protein MXAN_5146 [Myxococcus xanthus DK 1622]	TRINITY_DN60196_c2_g6_i1\gi|108467713|gb|ABF92898.1|hypothetical	protein MXAN_5146 [Myxococcus xanthus DK 1622]	100.0%	0.185%	33,069.8	8	10	24	File2536 Spectrum7008 scans: 9607	RLEENDEIFAEMK	K	F	99.7%	51.7	25.0	51.5	Oxidation (+16)	1,638.76	3	0.0016	0.96	211	223
SOM Ax	20151203SMOAX (F021100SOMax)	protein MXAN_5146 [Myxococcus xanthus DK 1622]	TRINITY_DN60196_c2_g6_i1\gi|108467713|gb|ABF92898.1|hypothetical	protein MXAN_5146 [Myxococcus xanthus DK 1622]	100.0%	0.185%	33,069.8	8	10	24	File2536 Spectrum6808 scans: 9387	RLEENDEIFAEMK	K	F	99.7%	56.6	25.0	56.6	Oxidation (+16)	1,638.75	3	-0.0032	-1.9	211	223
SOM Ax	20151203SMOAX (F021100SOMax)	protein MXAN_5146 [Myxococcus xanthus DK 1622]	TRINITY_DN60196_c2_g6_i1\gi|108467713|gb|ABF92898.1|hypothetical	protein MXAN_5146 [Myxococcus xanthus DK 1622]	100.0%	0.185%	33,069.8	8	10	24	File2536 Spectrum8285 scans: 11014	TLFMPYDAK	K	K	97.8%	23.9	25.0	20.2	Oxidation (+16)	1,100.52	2	0.0019	1.7	142	150
SOM Ax	20151203SMOAX (F021100SOMax)	protein MXAN_5146 [Myxococcus xanthus DK 1622]	TRINITY_DN60196_c2_g6_i1\gi|108467713|gb|ABF92898.1|hypothetical	protein MXAN_5146 [Myxococcus xanthus DK 1622]	100.0%	0.185%	33,069.8	8	10	24	File2536 Spectrum8104 scans: 10815	TLFMPYDAK	K	K	98.9%	33.8	25.0	33.8	Oxidation (+16)	1,100.52	2	-0.0052	-4.7	142	150
SOM Ax	20151203SMOAX (F021100SOMax)	protein MXAN_5146 [Myxococcus xanthus DK 1622]	TRINITY_DN60196_c2_g6_i1\gi|108467713|gb|ABF92898.1|hypothetical	protein MXAN_5146 [Myxococcus xanthus DK 1622]	100.0%	0.185%	33,069.8	8	10	24	File2536 Spectrum8016 scans: 10718	TLFMPYDAK	K	K	99.7%	30.7	25.0	26.4	Oxidation (+16)	1,100.52	2	0.00056	0.51	142	150
SOM Ax	20151203SMOAX (F021100SOMax)	fibril-forming collagen alpha chain-like isoform X3 [Lingula anatina]	TRINITY_DN60827_c2_g2_i3\gi|919000262|ref|XP_013403473.1|PREDICTED:	fibril-forming collagen alpha chain-like isoform X3 [Lingula anatina]	100.0%	0.0231%	173,193.2	2	2	3	File2536 Spectrum2146 scans: 4239	GLVGDQGETGR	R	V	99.7%	46.8	25.0	46.8		1,087.53	2	-0.00010	-0.094	590	600
SOM Ax	20151203SMOAX (F021100SOMax)	fibril-forming collagen alpha chain-like isoform X3 [Lingula anatina]	TRINITY_DN60827_c2_g2_i3\gi|919000262|ref|XP_013403473.1|PREDICTED:	fibril-forming collagen alpha chain-like isoform X3 [Lingula anatina]	100.0%	0.0231%	173,193.2	2	2	3	File2536 Spectrum2054 scans: 4138	GLVGDQGETGR	R	V	99.7%	63.3	25.0	63.3		1,087.53	2	0.000018	0.017	590	600
SOM Ax	20151203SMOAX (F021100SOMax)	fibril-forming collagen alpha chain-like isoform X3 [Lingula anatina]	TRINITY_DN60827_c2_g2_i3\gi|919000262|ref|XP_013403473.1|PREDICTED:	fibril-forming collagen alpha chain-like isoform X3 [Lingula anatina]	100.0%	0.0231%	173,193.2	2	2	3	File2536 Spectrum9675 scans: 12546	YADEIQMNFLR	K	L	99.7%	63.3	25.0	55.7	Oxidation (+16)	1,414.66	2	0.00018	0.13	1637	1647
SOM Ax	20151203SMOAX (F021100SOMax)	TRINITY_DN60928_c0_g1_i1\NA	TRINITY_DN60928_c0_g1_i1\NA	TRINITY_DN60928_c0_g1_i1\NA	100.0%	0.00771%	58,109.3	1	1	1	File2536 Spectrum8415 scans: 11157	YYFGAISEK	K	D	99.5%	26.7	25.0	22.8		1,076.52	2	-0.00044	-0.41	203	211
SOM Ax	20151203SMOAX (F021100SOMax)	TRINITY_DN61132_c5_g1_i3\NA	TRINITY_DN61132_c5_g1_i3\NA	TRINITY_DN61132_c5_g1_i3\NA	99.9%	0.0154%	34,324.2	1	1	2	File2536 Spectrum12483 scans: 15637	ELLISVLPK	K	V	99.0%	25.5	25.0	24.5		1,010.64	2	-0.0010	-1.0	138	146
SOM Ax	20151203SMOAX (F021100SOMax)	TRINITY_DN61132_c5_g1_i3\NA	TRINITY_DN61132_c5_g1_i3\NA	TRINITY_DN61132_c5_g1_i3\NA	99.9%	0.0154%	34,324.2	1	1	2	File2536 Spectrum12560 scans: 15722	ELLISVLPK	K	V	99.7%	42.3	25.0	30.1		1,010.64	2	0.0011	1.1	138	146
[truncated: 481 more rows]

## Sheet: IOMax
Biological sample name	MS/MS sample name	Protein group	Protein accession number	Protein name	Protein identification probability	Protein percentage of total spectra	Protein molecular weight (AMU)	Number of unique peptides	Number of unique spectra	Number of total spectra	Spectrum name	Peptide sequence	Previous amino acid	Next amino acid	Peptide identification probability	Mascot Ion score	Mascot Identity score	Mascot Delta Ion score	Modifications identified by spectrum	Actual peptide mass (AMU)	Spectrum charge	Actual minus calculated peptide mass (AMU)	Actual minus calculated peptide mass (PPM)	Peptide start index	Peptide stop index
[truncated: 1,069 more rows]

[truncated: 2 more sheets: SOMsc, IOMsc]
